# Supplementary material for: Multi-omics of Circular RNAs and Their Responses to Hormones in Moso Bamboo (Phyllostachys edulis)
Source: Genomics Proteomics Bioinformatics. 2023 Feb 16;21(4):866–85. doi: 10.1016/j.gpb.2023.01.007 (PMC10787125; doi:10.1016/j.gpb.2023.01.007)
Supplement: Supplementary Table S1 — Statistical data for sequencing and circRNAs in seedlings of moso bamboo [file mmc10.xlsx]

## Sheet: statistic for Sequencing data 
Table S1,sheet1.List of basic statistic for Sequencing data
The basic statistic for circular RNA Sequencing data
Sample name	Number of reads	Percentage of uniquely mapped reads	Percentage of multiple mapped reads	Percentage of unmapped reads
GA	304449894	0.415575	0.282575	0.30185
H2O	314193826	0.411335	0.228174	0.360491
NAA	309993960	0.440383	0.205281	0.354336
The basic statistic for linear RNA Sequencing data
Sample name	Number of reads	Percentage of uniquely mapped reads	Percentage of multiple mapped reads	Percentage of unmapped reads
GA-repeat1-L	22799083	0.798436	0.084055	0.117509
GA-repeat1-R	22799083	0.789546	0.0836987	0.126755
GA-repeat2-L	21912785	0.808782	0.074633	0.116585
GA-repeat2-R	21912785	0.799288	0.0742558	0.126456
GA-repeat3-L	20782593	0.796818	0.0923989	0.110784
GA-repeat3-R	20782593	0.788115	0.0920213	0.119864
H2O-repeat1-L	20763183	0.810812	0.0762671	0.112921
H2O-repeat1-R	20763183	0.801524	0.0760143	0.122462
H2O-repeat2-L	29830327	0.805791	0.0833519	0.110857
H2O-repeat2-R	29830327	0.796806	0.0831386	0.120056
H2O-repeat3-L	26196766	0.816365	0.0670338	0.116601
H2O-repeat3-R	26196766	0.806574	0.0667152	0.12671
NAA-repeat1-L	21211766	0.797877	0.0908198	0.111303
NAA-repeat1-R	21211766	0.785748	0.0898405	0.124412
NAA-repeat2-L	21679515	0.80635	0.0818287	0.111821
NAA-repeat2-R	21679515	0.795567	0.0811972	0.123235
NAA-repeat3-L	24716258	0.812453	0.0768096	0.110737
NAA-repeat3-R	24716258	0.801092	0.0761336	0.122774
The basic statistic for small RNA Sequencing data
Sample name	Number of reads	Percentage of uniquely mapped reads	Percentage of multiple mapped reads	Percentage of unmapped reads
GA-repeat1	9036157	0.123291	0.876709	0
GA-repeat2	3956576	0.124359	0.875641	0
GA-repeat3	4400870	0.122467	0.877533	0
H2O-repeat1	8652360	0.076013	0.923987	0
H2O-repeat2	3767148	0.0867025	0.913298	0
H2O-repeat3	3913780	0.0860222	0.913978	0
NAA-repeat1	12083650	0.149528	0.850472	0
NAA-repeat2	8383464	0.190742	0.809258	0
NAA-repeat3	1983620	0.187235	0.812765	0
The basic statistic for Degradome Seq(ployA+) Sequencing data
Sample name	Number of reads	Percentage of uniquely mapped reads	Percentage of multiple mapped reads	Percentage of unmapped reads
GA	46772832	0.826844	0.11965	0.0535063
H2O	46753979	0.820364	0.124531	0.0551055
NAA	47418584	0.81534	0.131229	0.0534309
The basic statistic for Degradome Seq(ployA-) Sequencing data
Sample name	Number of reads	Percentage of uniquely mapped reads	Percentage of multiple mapped reads	Percentage of unmapped reads
GA	30933540	0.355047	0.612226	0.0327269
H2O	33933577	0.270506	0.677271	0.0522227
NAA	35933520	0.328043	0.639452	0.0325047

## Sheet: All circular RNAs
Table S1 sheet2.List of all circular RNAs
Circular location	Interior exon	Strand	Exon number	Exon sizes	Exon offsets	Type	host_gene	Exon	CircularRNA-flanking intron
hic_scaffold_17:13438333-13440138	13438334-13438417,13438525-13438652,13439096-13439180,13439320-13439458,13440062-13440138,	+	5	84,128,85,139,77	0,191,762,986,1728	circRNA	hic_scaffold_17:13434097-13446869/PH02Gene01093	11,12,13,14,15	hic_scaffold_17:13438044-13438333|hic_scaffold_17:13440138-13440289
hic_scaffold_14:617606-617738		+	1	132	0	ciRNA	hic_scaffold_14:617347-619751/PH02Gene20076	2	hic_scaffold_14:617606-617760
hic_scaffold_17:13403614-13411269	13403615-13403893,13403977-13404576,13404743-13404922,13410488-13410606,13410992-13411078,13411161-13411269,	-	6	279,600,180,119,87,109	0,362,1128,6873,7377,7546	circRNA	hic_scaffold_17:13399705-13416680/hic_scaffold_17:13399705-13416680	9,8,7,6,5,4	hic_scaffold_17:13400974-13403614|hic_scaffold_17:13411269-13414223
hic_scaffold_24:71796203-71796527		+	1	324	0	ciRNA	hic_scaffold_24:71787641-71806546/PH02Gene36070	10	hic_scaffold_24:71796203-71796550
hic_scaffold_15:74818187-74823474	74818188-74818275,74818462-74818605,74820824-74821477,74821603-74821722,74822348-74822450,74822596-74822672,74823303-74823474,	-	7	88,144,654,120,103,77,172	0,274,2636,3415,4160,4408,5115	circRNA	hic_scaffold_15:74813495-74826127/hic_scaffold_15:74813495-74826127	9,8,7,6,5,4,3	hic_scaffold_15:74816273-74818187|hic_scaffold_15:74823474-74823766
hic_scaffold_8:32428691-32429038		-	1	347	0	ciRNA	hic_scaffold_8:32425211-32436134/PH02Gene18147	4	hic_scaffold_8:32428671-32429038
hic_scaffold_3:99496101-99496280		-	1	179	0	ciRNA	hic_scaffold_3:99493453-99498815/PH02Gene21205	2	hic_scaffold_3:99496082-99496280
hic_scaffold_23:79644253-79644480		-	1	227	0	ciRNA	hic_scaffold_23:79643820-79647333/PH02Gene39247	7	hic_scaffold_23:79644229-79644480
hic_scaffold_8:53539632-53539961		-	1	329	0	ciRNA	hic_scaffold_8:53534042-53540094/PH02Gene17140	1	hic_scaffold_8:53539604-53539961
hic_scaffold_3:29617500-29617735		+	1	235	0	ciRNA	hic_scaffold_3:29614327-29619262/PH02Gene23985	8	hic_scaffold_3:29617500-29617759
hic_scaffold_23:58959963-58960164		+	1	201	0	ciRNA	hic_scaffold_23:58955585-58960661/PH02Gene43250	4	hic_scaffold_23:58959963-58960185
hic_scaffold_16:40694695-40700049	40694696-40694795,40694883-40695008,40695091-40695168,40695272-40695460,40696419-40696571,40697018-40697131,40698673-40698858,40698941-40699066,40699161-40699356,40699445-40699545,40699637-40699714,40699804-40700049,	-	12	100,126,78,189,153,114,186,126,196,101,78,246	0,187,395,576,1723,2322,3977,4245,4465,4749,4941,5108	circRNA	hic_scaffold_16:40693961-40701620/hic_scaffold_16:40693961-40701620	13,12,11,10,9,8,7,6,5,4,3,2	hic_scaffold_16:40694433-40694695|hic_scaffold_16:40700049-40700191
hic_scaffold_10:15040045-15040478		+	1	433	0	ciRNA	hic_scaffold_10:15028365-15042262/PH02Gene43263	5	hic_scaffold_10:15040045-15040513
hic_scaffold_13:101468493-101470730	101468494-101468637,101468747-101469020,101469132-101469234,101470399-101470484,101470626-101470730,	+	5	144,274,103,86,105	0,253,638,1905,2132	circRNA	hic_scaffold_13:101467166-101479000/hic_scaffold_13:101467166-101479000	2,3,4,5,6	hic_scaffold_13:101468361-101468493|hic_scaffold_13:101470730-101473529
hic_scaffold_3:66696324-66699303	66696325-66696396,66696870-66696941,66698395-66698466,66698647-66698718,66698892-66698966,66699157-66699303,	-	6	72,72,72,72,75,147	0,545,2070,2322,2567,2832	circRNA	hic_scaffold_3:66687617-66703383/PH02Gene31310	10,9,8,7,6,5	hic_scaffold_3:66690558-66696324|hic_scaffold_3:66699303-66701273
hic_scaffold_17:41432740-41434405	41432741-41432928,41433024-41433113,41433819-41433971,41434133-41434260,41434331-41434405,	+	5	188,90,153,128,75	0,283,1078,1392,1590	circRNA	hic_scaffold_17:41430659-41434731/hic_scaffold_17:41430659-41434731	3,4,5,6,7	hic_scaffold_17:41430931-41432740|hic_scaffold_17:41434405-41434545
hic_scaffold_12:27170048-27170666	27170049-27170666,	+	1	618	0	circRNA	hic_scaffold_12:27158774-27173661/hic_scaffold_12:27158774-27173661	6	hic_scaffold_12:27169926-27170048|hic_scaffold_12:27170666-27170984
hic_scaffold_13:85538696-85539274	85538697-85538856,85538937-85538984,85539194-85539274,	+	3	160,48,81	240497	circRNA	hic_scaffold_13:85533559-85540578/PH02Gene13698	6,7,8	hic_scaffold_13:85537220-85538696|hic_scaffold_13:85539274-85540495
hic_scaffold_16:1454979-1455224		+	1	245	0	ciRNA	hic_scaffold_16:1454852-1457248/PH02Gene20455	1	hic_scaffold_16:1454979-1455248
hic_scaffold_15:44976120-44978301	44976121-44976409,44976493-44976951,44977324-44977543,44978178-44978301,	-	4	285458219123	0,372,1203,2057	circRNA	hic_scaffold_15:44975139-44983330/PH02Gene43895	8,7,6,5	hic_scaffold_15:44975618-44976120|hic_scaffold_15:44978301-44978506
hic_scaffold_24:71517076-71518661	71517077-71517336,71517866-71518002,71518276-71518342,71518562-71518661,	+	4	260,137,67,100	0,789,1199,1485	circRNA	hic_scaffold_24:71513563-71528647/hic_scaffold_24:71513563-71528647	2,3,4,5	hic_scaffold_24:71513872-71517076|hic_scaffold_24:71518661-71525718
hic_scaffold_5:50652255-50652578		-	1	323	0	ciRNA	hic_scaffold_5:50651000-50655545/PH02Gene46931	4	hic_scaffold_5:50652210-50652578
hic_scaffold_4:15315169-15315543		+	1	374	0	ciRNA	hic_scaffold_4:15312741-15316114/PH02Gene42767	6	hic_scaffold_4:15315169-15315571
hic_scaffold_6:16879223-16879743	16879224-16879442,16879552-16879743,	-	2	219192	328	circRNA	hic_scaffold_6:16875827-16912974/PH02Gene08552	18,17	hic_scaffold_6:16878106-16879223|hic_scaffold_6:16879743-16883776
hic_scaffold_4:2521815-2522244		-	1	429	0	ciRNA	hic_scaffold_4:2518712-2523098/PH02Gene21756	1	hic_scaffold_4:2521790-2522244
hic_scaffold_11674:2142-2324		+	1	182	0	ciRNA	hic_scaffold_11674:1310-6186/PH02Gene50858	3	hic_scaffold_11674:2142-2345
hic_scaffold_22:34566625-34567015	34566626-34566871,34566947-34567015,	+	2	246,69	321	circRNA	hic_scaffold_22:34559055-34567838/PH02Gene45579	7,8	hic_scaffold_22:34562344-34566625|hic_scaffold_22:34567015-34567085
hic_scaffold_18:46274916-46275200		-	1	284	0	ciRNA	hic_scaffold_18:46273045-46286977/PH02Gene06753	13	hic_scaffold_18:46274888-46275200
hic_scaffold_14:101583247-101583405		-	1	158	0	ciRNA	hic_scaffold_14:101580959-101583587/PH02Gene26367	1	hic_scaffold_14:101583223-101583405
hic_scaffold_13:127904317-127910108		-	1	5791	0	ciRNA	hic_scaffold_13:127900883-127910256/hic_scaffold_13:127900883-127910256	1	hic_scaffold_13:127901041-127910108
hic_scaffold_14:31892890-32021580		-	1	128690	0	ciRNA	hic_scaffold_14:31892854-32021923/hic_scaffold_14:31892854-32021923	1	hic_scaffold_14:31892861-32021580
hic_scaffold_16:42175437-42175851		-	1	414	0	ciRNA	hic_scaffold_16:42173719-42186356/PH02Gene27538	3	hic_scaffold_16:42175356-42175851
hic_scaffold_21:80241903-80242092		-	1	189	0	ciRNA	hic_scaffold_21:80240965-80242986/hic_scaffold_21:80240965-80242986	1	hic_scaffold_21:80241234-80242092
hic_scaffold_23:33856861-33857202		-	1	341	0	ciRNA	hic_scaffold_23:33856486-33858920/PH02Gene18377	5	hic_scaffold_23:33856831-33857202
hic_scaffold_3:21562485-21564263	21562486-21562554,21562660-21562821,21562933-21563024,21564131-21564263,	-	4	69,162,92,133	0,174,447,1645	circRNA	hic_scaffold_3:21552673-21566721/PH02Gene18995	5,4,3,2	hic_scaffold_3:21561653-21562485|hic_scaffold_3:21564263-21566192
hic_scaffold_17:1941775-1942548		-	1	773	0	ciRNA	hic_scaffold_17:1929088-1945837/PH02Gene05893	11	hic_scaffold_17:1941737-1942548
hic_scaffold_3:87618200-87618602	87618201-87618602,	-	1	402	0	circRNA	hic_scaffold_3:87611791-87622567/PH02Gene16209	7	hic_scaffold_3:87617914-87618200|hic_scaffold_3:87618602-87620189
hic_scaffold_13:101468493-101470484	101468494-101468637,101468747-101469021,101469132-101469234,101470397-101470484,	+	4	144,275,103,88	0,253,638,1903	circRNA	hic_scaffold_13:101468288-101470722/hic_scaffold_13:101468288-101470722	2,3,4,5	hic_scaffold_13:101468361-101468493|hic_scaffold_13:101470484-101470625
hic_scaffold_3:99760443-99760812		-	1	369	0	ciRNA	hic_scaffold_3:99757036-99762610/PH02Gene19962	2	hic_scaffold_3:99760418-99760812
hic_scaffold_24:48023727-48027973	48023728-48023826,48023943-48025744,48025901-48026261,48026365-48026463,48027138-48027255,48027327-48027412,48027500-48027568,48027642-48027716,48027876-48027973,	-	9	99,1802,361,99,118,86,69,75,98	0,215,2173,2637,3410,3599,3772,3914,4148	circRNA	hic_scaffold_24:48019073-48035269/PH02Gene32163	15,14,13,12,11,10,9,8,7	hic_scaffold_24:48022214-48023727|hic_scaffold_24:48027973-48028541
hic_scaffold_10:31380879-31381091		+	1	212	0	ciRNA	hic_scaffold_10:31380028-31402109/hic_scaffold_10:31380028-31402109	3	hic_scaffold_10:31380879-31401739
hic_scaffold_23:19035215-19035956	19035216-19035956,	+	1	741	0	circRNA	hic_scaffold_23:19034588-19047051/PH02Gene26717	2	hic_scaffold_23:19035135-19035215|hic_scaffold_23:19035956-19036714
hic_scaffold_5:48771379-48774424	48771380-48771526,48773213-48773312,48773466-48774424,	+	3	147100959	0,1833,2086	circRNA	hic_scaffold_5:48766029-48776790/PH02Gene10387	6,7,8	hic_scaffold_5:48770774-48771379|hic_scaffold_5:48774424-48774831
hic_scaffold_16:94229731-94230022		-	1	291	0	ciRNA	hic_scaffold_16:94229045-94236076/PH02Gene16046	4	hic_scaffold_16:94229703-94230022
hic_scaffold_17:3073535-3073915		+	1	380	0	ciRNA	hic_scaffold_17:3070190-3076360/PH02Gene05843	12	hic_scaffold_17:3073535-3073940
hic_scaffold_23:57549159-57549580		+	1	421	0	ciRNA	hic_scaffold_23:57548695-57550006/PH02Gene13170	1	hic_scaffold_23:57549159-57549613
hic_scaffold_19:29286095-29289682		+	1	3587	0	ciRNA	hic_scaffold_19:29285921-29289933/hic_scaffold_19:29285921-29289933	1	hic_scaffold_19:29286095-29289871
hic_scaffold_6:13099358-13101855	13099359-13099466,13099571-13099786,13099880-13100016,13100103-13100198,13100501-13100718,13101242-13101403,13101480-13101634,13101721-13101855,	-	8	108,216,137,96,218,162,155,135	0,212,521,744,1142,1883,2121,2362	circRNA	hic_scaffold_6:13077566-13104198/PH02Gene11692	9,8,7,6,5,4,3,2	hic_scaffold_6:13098627-13099358|hic_scaffold_6:13101855-13103647
hic_scaffold_10:38766125-38766461	38766126-38766310,38766393-38766461,	-	2	185,69	267	circRNA	hic_scaffold_10:38760337-38770649/PH02Gene17154	4,3	hic_scaffold_10:38760857-38766125|hic_scaffold_10:38766461-38770137
hic_scaffold_5:53076237-53076598	53076238-53076383,53076452-53076598,	-	2	146147	214	circRNA	hic_scaffold_5:53073818-53082697/hic_scaffold_5:53073818-53082697	5,4	hic_scaffold_5:53074819-53076237|hic_scaffold_5:53076598-53079635
hic_scaffold_21:46082398-46082617	46082399-46082617,	-	1	219	0	circRNA	hic_scaffold_21:46082399-46095413/hic_scaffold_21:46082399-46095413	2	None|hic_scaffold_21:46082617-46095017
hic_scaffold_4:55088575-55089781	55088576-55088622,55088800-55088924,55089608-55089781,	-	3	47125174	0,224,1032	circRNA	hic_scaffold_4:55086379-55090810/PH02Gene08286	4,3,2	hic_scaffold_4:55088454-55088575|hic_scaffold_4:55089781-55090063
hic_scaffold_19:27335133-27336180	27335134-27335310,27335653-27335835,27336037-27336180,	-	3	177183144	519903	circRNA	hic_scaffold_19:27318090-27337813/PH02Gene12816	5,4,3	hic_scaffold_19:27318426-27335133|hic_scaffold_19:27336180-27336636
hic_scaffold_9:6683374-6683557		+	1	183	0	ciRNA	hic_scaffold_9:6650972-6688110/PH02Gene25317	22	hic_scaffold_9:6683374-6683587
hic_scaffold_21:112501126-112501688	112501127-112501298,112501390-112501688,	-	2	172299	263	circRNA	hic_scaffold_21:112496519-112503178/PH02Gene00952	3,2	hic_scaffold_21:112501048-112501126|hic_scaffold_21:112501688-112502782
hic_scaffold_17:61694041-61695360	61694042-61695360,	+	1	1319	0	circRNA	hic_scaffold_17:61689825-61712058/hic_scaffold_17:61689825-61712058	3	hic_scaffold_17:61691291-61694041|hic_scaffold_17:61695360-61702875
hic_scaffold_3:84074981-84075331	84074982-84075331,	-	1	350	0	circRNA	hic_scaffold_3:84074056-84075909/PH02Gene03843	3	hic_scaffold_3:84074896-84074981|hic_scaffold_3:84075331-84075436
hic_scaffold_20:50410976-50411407		-	1	431	0	ciRNA	hic_scaffold_20:50407664-50411705/PH02Gene05602	1	hic_scaffold_20:50410952-50411407
hic_scaffold_10:54392544-54393242		+	1	698	0	ciRNA	hic_scaffold_10:54387969-54393788/PH02Gene46818	11	hic_scaffold_10:54392544-54393289
hic_scaffold_6:36736502-36736638		-	1	136	0	ciRNA	hic_scaffold_6:36735764-36736806/hic_scaffold_6:36735764-36736806	1	hic_scaffold_6:36735903-36736638
hic_scaffold_17:32774-33358	32775-32864,33009-33089,33227-33358,	+	3	90,81,132	234452	circRNA	hic_scaffold_17:30714-40118/PH02Gene28066	2,3,4	hic_scaffold_17:31024-32774|hic_scaffold_17:33358-38306
hic_scaffold_9:57455575-57455828		-	1	253	0	ciRNA	hic_scaffold_9:57453042-57458322/PH02Gene21436	6	hic_scaffold_9:57455548-57455828
hic_scaffold_9:58206903-58207097		+	1	194	0	ciRNA	hic_scaffold_9:58206008-58208529/PH02Gene21468	2	hic_scaffold_9:58206903-58207121
hic_scaffold_13:44835617-44839392	44835618-44835716,44835854-44835975,44836053-44836171,44836271-44836338,44836427-44836612,44836699-44836774,44836866-44836945,44837038-44837094,44837664-44837806,44837899-44838043,44838403-44838564,44838678-44838863,44839064-44839156,44839232-44839392,	-	14	99,122,119,68,186,76,80,57,143,145,162,186,93,161	0,236,435,653,809,1081,1248,1420,2046,2281,2785,3060,3446,3614	circRNA	hic_scaffold_13:44832600-44841357/PH02Gene12243	16,15,14,13,12,11,10,9,8,7,6,5,4,3	hic_scaffold_13:44833785-44835617|hic_scaffold_13:44839392-44839840
hic_scaffold_14:56570036-56570182		+	1	146	0	ciRNA	hic_scaffold_14:56561924-56571058/PH02Gene15120	16	hic_scaffold_14:56570036-56570202
hic_scaffold_24:70614470-70614861		-	1	391	0	ciRNA	hic_scaffold_24:70612575-70616261/PH02Gene00287	3	hic_scaffold_24:70613801-70614861
hic_scaffold_24:71472085-71472215		+	1	130	0	ciRNA	hic_scaffold_24:71463477-71472530/PH02Gene00242	13	hic_scaffold_24:71472085-71472245
hic_scaffold_20:42739348-42739545		-	1	197	0	ciRNA	hic_scaffold_20:42738387-42747911/PH02Gene34563	17	hic_scaffold_20:42739329-42739545
hic_scaffold_8:76829117-76829668	76829118-76829233,76829363-76829437,76829522-76829668,	-	3	116,75,147	245404	circRNA	hic_scaffold_8:76820859-76830496/PH02Gene02785	4,3,2	hic_scaffold_8:76828916-76829117|hic_scaffold_8:76829668-76830025
hic_scaffold_21:22672818-22673143		-	1	325	0	ciRNA	hic_scaffold_21:22669012-22681626/PH02Gene13906	9	hic_scaffold_21:22672801-22673143
hic_scaffold_23:10154666-10155055	10154667-10155055,	+	1	389	0	circRNA	hic_scaffold_23:10153724-10172935/PH02Gene01813	3	hic_scaffold_23:10154349-10154666|hic_scaffold_23:10155055-10155448
hic_scaffold_12:29053661-29054057		+	1	396	0	ciRNA	hic_scaffold_12:29046109-29056759/PH02Gene25585	9	hic_scaffold_12:29053661-29054078
hic_scaffold_17:33359736-33360545	33359737-33359811,33359895-33359963,33360047-33360132,33360202-33360319,33360447-33360545,	+	5	75,69,86,118,99	158310465710	circRNA	hic_scaffold_17:33350656-33372531/PH02Gene24510	8,9,10,11,12	hic_scaffold_17:33357124-33359736|hic_scaffold_17:33360545-33364969
hic_scaffold_7:31080708-31081018		-	1	310	0	ciRNA	hic_scaffold_7:31080266-31088302/PH02Gene13710	8	hic_scaffold_7:31080678-31081018
hic_scaffold_17:58976699-58977965	58976700-58977170,58977277-58977354,58977440-58977520,58977622-58977965,	-	4	471,78,81,344	577740922	circRNA	hic_scaffold_17:58971317-58979606/PH02Gene34924	5,4,3,2	hic_scaffold_17:58976397-58976699|hic_scaffold_17:58977965-58979268
hic_scaffold_8:36216693-36218455	36216694-36216806,36218095-36218138,36218377-36218455,	+	3	113,44,79	0,1401,1683	circRNA	hic_scaffold_8:36212953-36223716/PH02Gene42943	4,5,6	hic_scaffold_8:36213773-36216693|hic_scaffold_8:36218455-36223332
hic_scaffold_5:54076565-54077621	54076566-54076825,54076997-54077156,54077458-54077621,	-	3	260160164	431892	circRNA	hic_scaffold_5:54066609-54079339/hic_scaffold_5:54066609-54079339	4,3,2	hic_scaffold_5:54071719-54076565|hic_scaffold_5:54077621-54079231
hic_scaffold_11:36851005-36851330		-	1	325	0	ciRNA	hic_scaffold_11:36839609-36860668/PH02Gene36050	11	hic_scaffold_11:36850967-36851330
hic_scaffold_14:35695028-35695545		+	1	517	0	ciRNA	hic_scaffold_14:35690969-35695717/PH02Gene12001	11	hic_scaffold_14:35695028-35695579
hic_scaffold_16:91456627-91457955	91456628-91457955,	-	1	1328	0	circRNA	hic_scaffold_16:91439754-91458854/hic_scaffold_16:91439754-91458854	2	hic_scaffold_16:91439804-91456627|hic_scaffold_16:91457955-91458472
hic_scaffold_21:2528693-2537287	2528694-2528981,2530116-2530307,2536108-2536266,2536375-2536611,2536956-2537287,	+	5	288192159237332	0,1422,7414,7681,8262	circRNA	hic_scaffold_21:2522800-2538083/PH02Gene08847	6,7,8,9,10	hic_scaffold_21:2528410-2528693|hic_scaffold_21:2537287-2537765
hic_scaffold_15:74221266-74222974	74221267-74221402,74221495-74222678,74222785-74222974,	+	3	136,1184,190	0,228,1518	circRNA	hic_scaffold_15:74211850-74223686/hic_scaffold_15:74211850-74223686	2,3,4	hic_scaffold_15:74212152-74221266|hic_scaffold_15:74222974-74223253
hic_scaffold_8:10181490-10183360	10181491-10181616,10181712-10181778,10181854-10182023,10182112-10182250,10183033-10183136,10183218-10183360,	-	6	126,67,170,139,104,143	0,221,363,621,1542,1727	circRNA	hic_scaffold_8:10149356-10192555/PH02Gene11133	17,16,15,14,13,12	hic_scaffold_8:10178378-10181490|hic_scaffold_8:10183360-10185706
hic_scaffold_12:32316756-32317982	32316757-32316789,32316903-32317069,32317901-32317982,	+	3	33,167,82	0,146,1144	circRNA	hic_scaffold_12:32313743-32331689/PH02Gene33800	3,4,5	hic_scaffold_12:32315433-32316756|hic_scaffold_12:32317982-32326665
hic_scaffold_21:100144049-100144204		+	1	155	0	ciRNA	hic_scaffold_21:100143856-100146491/PH02Gene24296	1	hic_scaffold_21:100144049-100144231
hic_scaffold_13:70429886-70431090	70429887-70430200,70430702-70431090,	+	2	314389	815	circRNA	hic_scaffold_13:70427007-70432643/PH02Gene47237	3,4	hic_scaffold_13:70428396-70429886|hic_scaffold_13:70431090-70431627
hic_scaffold_6:1258472-1259199	1258473-1258691,1258800-1258917,1259021-1259199,	+	3	219118179	327548	circRNA	hic_scaffold_6:1256220-1260557/PH02Gene10081	4,5,6	hic_scaffold_6:1258320-1258472|hic_scaffold_6:1259199-1259342
hic_scaffold_19:18355356-18357392	18355357-18355496,18355583-18355808,18355900-18355980,18356063-18356209,18356288-18357392,	-	5	140,226,81,147,1105	226543706931	circRNA	hic_scaffold_19:18351183-18381459/PH02Gene25599	13,12,11,10,9	hic_scaffold_19:18353976-18355356|hic_scaffold_19:18357392-18360044
hic_scaffold_22:13041438-13041768		+	1	330	0	ciRNA	hic_scaffold_22:13033516-13042852/PH02Gene26184	14	hic_scaffold_22:13041438-13041794
hic_scaffold_14:34073510-34073665		-	1	155	0	ciRNA	hic_scaffold_14:34046435-34076588/PH02Gene28275	6	hic_scaffold_14:34073484-34073665
hic_scaffold_12:26792469-26792827		+	1	358	0	ciRNA	hic_scaffold_12:26792134-26793202/hic_scaffold_12:26792134-26793202	1	hic_scaffold_12:26792469-26792852
hic_scaffold_22:57743907-57744311		-	1	404	0	ciRNA	hic_scaffold_22:57743294-57749145/PH02Gene12265	7	hic_scaffold_22:57743881-57744311
hic_scaffold_4:4448963-4449295		-	1	332	0	ciRNA	hic_scaffold_4:4443658-4452905/PH02Gene25450	4	hic_scaffold_4:4448939-4449295
hic_scaffold_11:32536524-32536696		-	1	172	0	ciRNA	hic_scaffold_11:32533431-32547154/PH02Gene07359	14	hic_scaffold_11:32536499-32536696
hic_scaffold_14:74192033-74193432	74192034-74192103,74192258-74192355,74193339-74193432,	-	3	70,98,94	0,224,1305	circRNA	hic_scaffold_14:74181563-74198114/PH02Gene27843	7,6,5	hic_scaffold_14:74183084-74192033|hic_scaffold_14:74193432-74195030
hic_scaffold_22:6327292-6328993		+	1	1701	0	ciRNA	hic_scaffold_22:6326873-6330518/PH02Gene07130	3	hic_scaffold_22:6327292-6329019
hic_scaffold_2:28674363-28674515		-	1	152	0	ciRNA	hic_scaffold_2:28673401-28674931/hic_scaffold_2:28673401-28674931	2	hic_scaffold_2:28674347-28674515
hic_scaffold_24:56286556-56286841	56286557-56286622,56286725-56286841,	+	2	66117	168	circRNA	hic_scaffold_24:56285422-56286953/PH02Gene00542	5,6	hic_scaffold_24:56286053-56286556|hic_scaffold_24:56286841-56286938
hic_scaffold_10:51084529-51085925	51084530-51084619,51084883-51084941,51085610-51085925,	-	3	90,59,316	0,353,1080	circRNA	hic_scaffold_10:51076919-51090153/PH02Gene34895	7,6,5	hic_scaffold_10:51084254-51084529|hic_scaffold_10:51085925-51086254
hic_scaffold_16:14831687-14832605	14831688-14831790,14832225-14832301,14832414-14832605,	+	3	103,77,192	537726	circRNA	hic_scaffold_16:14830557-14838944/PH02Gene15027	2,3,4	hic_scaffold_16:14831009-14831687|hic_scaffold_16:14832605-14832760
hic_scaffold_13:11207330-11207560		-	1	230	0	ciRNA	hic_scaffold_13:11198055-11211708/PH02Gene43473	4	hic_scaffold_13:11207308-11207560
hic_scaffold_2:12508007-12508528	12508008-12508221,12508334-12508528,	-	2	214195	326	circRNA	hic_scaffold_2:12489686-12511212/PH02Gene11496	3,2	hic_scaffold_2:12503255-12508007|hic_scaffold_2:12508528-12511055
hic_scaffold_10:5990254-5990496		-	1	242	0	ciRNA	hic_scaffold_10:5988456-5990917/PH02Gene10588	1	hic_scaffold_10:5990230-5990496
hic_scaffold_23:9997125-9997370		-	1	245	0	ciRNA	hic_scaffold_23:9991479-9998094/PH02Gene01821	1	hic_scaffold_23:9997104-9997370
hic_scaffold_16:31327238-31327684		+	1	446	0	ciRNA	hic_scaffold_16:31323071-31328955/PH02Gene00759	8	hic_scaffold_16:31327238-31327709
hic_scaffold_11:36698382-36699204	36698383-36698508,36698595-36698800,36698904-36699036,36699123-36699204,	-	4	126,206,133,82	212521740	circRNA	hic_scaffold_11:36697072-36701050/PH02Gene36055	10,9,8,7	hic_scaffold_11:36698297-36698382|hic_scaffold_11:36699204-36699384
hic_scaffold_17:25623888-25625156	25623889-25624043,25624219-25624288,25624382-25624465,25624553-25624755,25624835-25624921,25625040-25625156,	+	6	155,70,84,203,87,117	0,330,493,664,946,1151	circRNA	hic_scaffold_17:25622154-25634969/hic_scaffold_17:25622154-25634969	2,3,4,5,6,7	hic_scaffold_17:25623326-25623888|hic_scaffold_17:25625156-25630756
hic_scaffold_4:5988077-5988509		-	1	432	0	ciRNA	hic_scaffold_4:5988047-5990522/PH02Gene39127	4	hic_scaffold_4:5988050-5988509
hic_scaffold_6:54052951-54053833	54052952-54053141,54053435-54053833,	+	2	190399	483	circRNA	hic_scaffold_6:54046934-54054468/PH02Gene49219	6,7	hic_scaffold_6:54052801-54052951|hic_scaffold_6:54053833-54053956
hic_scaffold_13:52261268-52263023	52261269-52261391,52261481-52261645,52261790-52261881,52262325-52262409,52262497-52262805,52262925-52263023,	-	6	123,165,92,85,309,99	0,212,521,1056,1228,1656	circRNA	hic_scaffold_13:52255599-52264526/hic_scaffold_13:52255599-52264526	7,6,5,4,3,2	hic_scaffold_13:52261037-52261268|hic_scaffold_13:52263023-52264133
hic_scaffold_3:91441696-91442712	91441697-91441768,91441903-91441980,91442107-91442183,91442279-91442358,91442595-91442712,	-	5	72,78,77,80,118	206410582898	circRNA	hic_scaffold_3:91430137-91443798/PH02Gene04865	7,6,5,4,3	hic_scaffold_3:91441588-91441696|hic_scaffold_3:91442712-91442841
hic_scaffold_21:12774667-12775029		-	1	362	0	ciRNA	hic_scaffold_21:12770441-12775451/PH02Gene17775	2	hic_scaffold_21:12774639-12775029
hic_scaffold_18:14633233-14633924		+	1	691	0	ciRNA	hic_scaffold_18:14625622-14636373/PH02Gene10119	3	hic_scaffold_18:14633233-14633957
hic_scaffold_18:28088515-28090914	28088516-28088622,28088858-28089001,28089084-28089188,28090108-28090254,28090379-28090432,28090654-28090717,28090853-28090914,	+	7	107,144,105,147,54,64,62	0,342,568,1592,1863,2138,2337	circRNA	hic_scaffold_18:28073968-28096564/PH02Gene36813	11,12,13,14,15,16,17	hic_scaffold_18:28077940-28088515|hic_scaffold_18:28090914-28096021
hic_scaffold_15:82064838-82065555	82064839-82065105,82065187-82065555,	-	2	267369	348	circRNA	hic_scaffold_15:82062285-82074305/PH02Gene30412	4,3	hic_scaffold_15:82063688-82064838|hic_scaffold_15:82065555-82072343
hic_scaffold_12:20478250-20478384		-	1	134	0	ciRNA	hic_scaffold_12:20475932-20479484/PH02Gene46584	4	hic_scaffold_12:20478237-20478384
hic_scaffold_23:5167907-5168069	5167908-5168069,	-	1	162	0	circRNA	hic_scaffold_23:5165258-5173383/PH02Gene36908	7	hic_scaffold_23:5167834-5167907|hic_scaffold_23:5168069-5168155
hic_scaffold_23:10155856-10156248	10155857-10156016,10156134-10156248,	+	2	160115	277	circRNA	hic_scaffold_23:10153724-10172935/PH02Gene01813	6,7	hic_scaffold_23:10155785-10155856|hic_scaffold_23:10156248-10156323
hic_scaffold_15:73070677-73070978		-	1	301	0	ciRNA	hic_scaffold_15:73068434-73078122/PH02Gene03579	3	hic_scaffold_15:73070657-73070978
hic_scaffold_8:2884853-2885174		+	1	321	0	ciRNA	hic_scaffold_8:2878437-2888237/PH02Gene14455	12	hic_scaffold_8:2884853-2885197
hic_scaffold_10:238620-250065	238621-238968,243589-243717,245463-245851,245932-247298,247549-247915,248517-248831,249716-249853,249958-250065,	-	8	348,129,389,1367,367,315,138,108	0,4968,6842,7311,8928,9896,11095,11337	circRNA	hic_scaffold_10:229848-287166/hic_scaffold_10:229848-287166	9,8,7,6,5,4,3,2	hic_scaffold_10:230100-238620|hic_scaffold_10:250065-287081
hic_scaffold_5:52271585-52271964	52271586-52271665,52271733-52271964,	-	2	80232	147	circRNA	hic_scaffold_5:52267383-52272962/PH02Gene02973	4,3	hic_scaffold_5:52271425-52271585|hic_scaffold_5:52271964-52272164
hic_scaffold_5:45212260-45212411		-	1	151	0	ciRNA	hic_scaffold_5:45211933-45215792/PH02Gene22403	5	hic_scaffold_5:45212231-45212411
hic_scaffold_23:35141519-35146057	35141520-35141625,35145652-35145774,35145865-35146057,	-	3	106123193	0,4132,4345	circRNA	hic_scaffold_23:35123055-35147329/hic_scaffold_23:35123055-35147329	4,3,2	hic_scaffold_23:35140948-35141519|hic_scaffold_23:35146057-35146361
hic_scaffold_14:51929196-51929782	51929197-51929319,51929398-51929604,51929684-51929782,	-	3	123,207,99	201487	circRNA	hic_scaffold_14:51913225-51935897/PH02Gene16972	6,5,4	hic_scaffold_14:51916867-51929196|hic_scaffold_14:51929782-51933805
hic_scaffold_3:11560341-11560871	11560342-11560500,11560579-11560871,	-	2	159293	237	circRNA	hic_scaffold_3:11556747-11564130/PH02Gene12622	4,3	hic_scaffold_3:11560221-11560341|hic_scaffold_3:11560871-11560993
hic_scaffold_6:36735927-36736659		+	1	732	0	ciRNA	hic_scaffold_6:36735764-36736806/hic_scaffold_6:36735764-36736806	1	hic_scaffold_6:36735927-36736669
hic_scaffold_16:31835124-31837838	31835125-31835988,31836346-31836489,31836586-31837240,31837348-31837505,31837581-31837838,	+	5	864144655158258	0,1221,1461,2223,2456	circRNA	hic_scaffold_16:31834761-31840566/PH02Gene00776	2,3,4,5,6	hic_scaffold_16:31835006-31835124|hic_scaffold_16:31837838-31837956
hic_scaffold_7:21605337-21606657	21605338-21605464,21606203-21606294,21606371-21606460,21606557-21606657,	+	4	127,92,90,101	0,865,1033,1219	circRNA	hic_scaffold_7:21604291-21607145/hic_scaffold_7:21604291-21607145	3,4,5,6	hic_scaffold_7:21604721-21605337|hic_scaffold_7:21606657-21607071
hic_scaffold_6:21307817-21310812	21307818-21307896,21308122-21308165,21308254-21308448,21308975-21309050,21309404-21309484,21309609-21309689,21310160-21310236,21310319-21310373,21310464-21310512,21310675-21310812,	+	10	79,44,195,76,81,81,77,55,49,138	0,304,436,1157,1586,1791,2342,2501,2646,2857	circRNA	hic_scaffold_6:21303017-21320438/PH02Gene05285	10,11,12,13,14,15,16,17,18,19	hic_scaffold_6:21305450-21307817|hic_scaffold_6:21310812-21311093
hic_scaffold_4:55787776-55793251	55787777-55787904,55789449-55789566,55792727-55792911,55793031-55793078,55793151-55793251,	-	5	128,118,185,48,101	0,1672,4950,5254,5374	circRNA	hic_scaffold_4:55780638-55810748/PH02Gene08268	20,19,18,17,16	hic_scaffold_4:55787599-55787776|hic_scaffold_4:55793251-55800758
hic_scaffold_6:71616369-71616628		+	1	259	0	ciRNA	hic_scaffold_6:71615241-71619564/PH02Gene19750	3	hic_scaffold_6:71616369-71616648
hic_scaffold_3:23755510-23755863	23755511-23755863,	+	1	353	0	circRNA	hic_scaffold_3:23752215-23761558/PH02Gene42850	4	hic_scaffold_3:23753381-23755510|hic_scaffold_3:23755863-23761368
hic_scaffold_21:18690725-18691656		-	1	931	0	ciRNA	hic_scaffold_21:18689332-18692082/PH02Gene40427	2	hic_scaffold_21:18690694-18691656
hic_scaffold_10:35020641-35023020	35020642-35022547,35022648-35022783,35022932-35023020,	-	3	1906,136,89	0,2006,2290	circRNA	hic_scaffold_10:35002118-35028054/PH02Gene41560	7,6,5	hic_scaffold_10:35008583-35020641|hic_scaffold_10:35023020-35025639
hic_scaffold_9:56137687-56137837		+	1	150	0	ciRNA	hic_scaffold_9:56133034-56138645/PH02Gene13770	7	hic_scaffold_9:56137687-56137860
hic_scaffold_7:49973752-49975042	49973753-49973842,49973971-49974141,49974588-49974707,49974817-49975042,	-	4	90171120226	0,218,835,1064	circRNA	hic_scaffold_7:49971391-49976703/PH02Gene27047	5,4,3,2	hic_scaffold_7:49973654-49973752|hic_scaffold_7:49975042-49976477
hic_scaffold_17:17331704-17332299	17331705-17332299,	-	1	595	0	circRNA	hic_scaffold_17:17329808-17354885/hic_scaffold_17:17329808-17354885	26	hic_scaffold_17:17331259-17331704|hic_scaffold_17:17332299-17339856
hic_scaffold_10:3233966-3234726	3233967-3234302,3234468-3234726,	+	2	336259	501	circRNA	hic_scaffold_10:3223113-3253220/PH02Gene26344	15,16	hic_scaffold_10:3233889-3233966|hic_scaffold_10:3234726-3235125
hic_scaffold_12:574333-574673		-	1	340	0	ciRNA	hic_scaffold_12:572044-582086/PH02Gene34380	12	hic_scaffold_12:574308-574673
hic_scaffold_4:10739912-10746929	10739913-10740044,10740122-10740203,10744221-10744315,10746637-10746708,10746813-10746929,	+	5	132,82,95,72,117	0,209,4308,6724,6900	circRNA	hic_scaffold_4:10731201-10750575/PH02Gene43559	11,12,13,14,15	hic_scaffold_4:10739509-10739912|hic_scaffold_4:10746929-10749403
hic_scaffold_12:29074399-29075323	29074400-29074587,29075257-29075323,	+	2	188,67	857	circRNA	hic_scaffold_12:29070171-29101780/PH02Gene25583	5,6	hic_scaffold_12:29072120-29074399|hic_scaffold_12:29075323-29083862
hic_scaffold_9:64840678-64841334		+	1	656	0	ciRNA	hic_scaffold_9:64832285-64844245/PH02Gene30207	14	hic_scaffold_9:64840678-64841353
hic_scaffold_6:72567742-72570049	72567743-72567904,72568231-72568281,72569961-72570049,	+	3	162,51,89	0,488,2218	circRNA	hic_scaffold_6:72566472-72571833/PH02Gene19780	2,3,4	hic_scaffold_6:72566682-72567742|hic_scaffold_6:72570049-72570705
hic_scaffold_13:29688368-29688540		-	1	172	0	ciRNA	hic_scaffold_13:29682422-29692784/PH02Gene28599	10	hic_scaffold_13:29688167-29688540
hic_scaffold_2:28695336-28695682		+	1	346	0	ciRNA	hic_scaffold_2:28687087-28698740/PH02Gene17487	19	hic_scaffold_2:28695336-28695773
hic_scaffold_3:97201658-97203390	97201659-97201772,97202044-97202402,97202908-97203390,	-	3	114359483	0,385,1249	circRNA	hic_scaffold_3:97197435-97218567/hic_scaffold_3:97197435-97218567	16,15,14	hic_scaffold_3:97198916-97201658|hic_scaffold_3:97203390-97207084
hic_scaffold_22:41301780-41302712	41301781-41301821,41301927-41302047,41302615-41302712,	+	3	41,121,98	146834	circRNA	hic_scaffold_22:41301588-41306830/PH02Gene31765	2,3,4	hic_scaffold_22:41301683-41301780|hic_scaffold_22:41302712-41304259
hic_scaffold_16:69745943-69747142	69745944-69746070,69746154-69746254,69746615-69746722,69746852-69746887,69746997-69747142,	-	5	127,101,108,36,146	0,210,671,908,1053	circRNA	hic_scaffold_16:69739305-69750150/PH02Gene25343	6,5,4,3,2	hic_scaffold_16:69743162-69745943|hic_scaffold_16:69747142-69750031
hic_scaffold_3:7702360-7708806		+	1	6446	0	ciRNA	hic_scaffold_3:7701877-7709658/hic_scaffold_3:7701877-7709658	1	hic_scaffold_3:7702360-7708835
hic_scaffold_13:135685107-135688654	135685108-135685216,135685302-135685486,135685588-135685701,135685835-135685966,135686048-135686380,135686504-135686998,135687082-135687156,135687238-135687390,135687594-135687682,135687897-135688003,135688545-135688654,	-	11	109,185,114,132,333,495,75,153,89,107,110	0,194,480,727,940,1396,1974,2130,2486,2789,3437	circRNA	hic_scaffold_13:135636421-135705399/PH02Gene32319	29,28,27,26,25,24,23,22,21,20,19	hic_scaffold_13:135679967-135685107|hic_scaffold_13:135688654-135698239
hic_scaffold_21:7756462-7757141	7756463-7756591,7756682-7756804,7756919-7757141,	-	3	129123223	219456	circRNA	hic_scaffold_21:7753136-7758340/PH02Gene24037	4,3,2	hic_scaffold_21:7755932-7756462|hic_scaffold_21:7757141-7758090
hic_scaffold_10:29266648-29267211	29266649-29266858,29266952-29267211,	-	2	210260	303	circRNA	hic_scaffold_10:29262339-29269735/PH02Gene22291	4,3	hic_scaffold_10:29266202-29266648|hic_scaffold_10:29267211-29267513
hic_scaffold_8:51178803-51179189		+	1	386	0	ciRNA	hic_scaffold_8:51169445-51182354/PH02Gene09205	15	hic_scaffold_8:51178803-51179200
hic_scaffold_3:68739264-68739962	68739265-68739537,68739629-68739962,	-	2	273334	364	circRNA	hic_scaffold_3:68736116-68740594/PH02Gene26999	3,2	hic_scaffold_3:68738102-68739264|hic_scaffold_3:68739962-68740253
hic_scaffold_11:32543722-32546280	32543723-32543884,32544004-32544093,32544406-32544566,32545076-32545166,32545295-32545478,32545737-32545918,32546051-32546280,	-	7	162,90,161,91,184,182,230	0,281,683,1353,1572,2014,2328	circRNA	hic_scaffold_11:32533431-32547154/PH02Gene07359	8,7,6,5,4,3,2	hic_scaffold_11:32539458-32543722|hic_scaffold_11:32546280-32546913
hic_scaffold_16:115035111-115035611		-	1	500	0	ciRNA	hic_scaffold_16:115032711-115036349/PH02Gene15559	2	hic_scaffold_16:115035076-115035611
hic_scaffold_12:34479216-34479634		+	1	418	0	ciRNA	hic_scaffold_12:34478455-34480762/PH02Gene11062	3	hic_scaffold_12:34479216-34479663
hic_scaffold_6:2751147-2751302		-	1	155	0	ciRNA	hic_scaffold_6:2748500-2753755/PH02Gene18494	3	hic_scaffold_6:2751124-2751302
hic_scaffold_8:7061833-7146151	7061834-7062128,7062298-7062462,7145555-7146151,	-	3	295165597	0,464,83721	circRNA	hic_scaffold_8:7058429-7150421/hic_scaffold_8:7058429-7150421	7,6,5	hic_scaffold_8:7061337-7061833|hic_scaffold_8:7146151-7146473
hic_scaffold_10:15412917-15415590	15412918-15413064,15413645-15413711,15413864-15413920,15414524-15414598,15414702-15414742,15415018-15415075,15415406-15415590,	-	7	147,67,57,75,41,58,185	0,727,946,1606,1784,2100,2488	circRNA	hic_scaffold_10:15411857-15418504/PH02Gene43912	11,10,9,8,7,6,5	hic_scaffold_10:15412808-15412917|hic_scaffold_10:15415590-15416048
hic_scaffold_18:5034577-5034821		+	1	244	0	ciRNA	hic_scaffold_18:5031524-5047570/PH02Gene33029	7	hic_scaffold_18:5034577-5034842
hic_scaffold_15:55545719-55547697	55545720-55545835,55545929-55546175,55546322-55546378,55546454-55546606,55546846-55546931,55547616-55547697,	+	6	116,247,57,153,86,82	0,209,602,734,1126,1896	circRNA	hic_scaffold_15:55542840-55550125/hic_scaffold_15:55542840-55550125	4,5,6,7,8,9	hic_scaffold_15:55544180-55545719|hic_scaffold_15:55547697-55549633
hic_scaffold_10:1470447-1473120	1470448-1470687,1470821-1470901,1470996-1471178,1471609-1471698,1471784-1471894,1472001-1472243,1472911-1473120,	-	7	240,81,183,90,111,243,210	0,373,548,1161,1336,1553,2463	circRNA	hic_scaffold_10:1464503-1484464/PH02Gene42921	25,24,23,22,21,20,19	hic_scaffold_10:1469160-1470447|hic_scaffold_10:1473120-1474607
hic_scaffold_6:47066067-47067214	47066068-47066204,47066288-47066389,47066519-47066617,47067091-47067214,	-	4	137,102,99,124	0,220,451,1023	circRNA	hic_scaffold_6:47059978-47073500/PH02Gene37123	9,8,7,6	hic_scaffold_6:47063335-47066067|hic_scaffold_6:47067214-47071019
hic_scaffold_20:52063802-52064410	52063803-52064207,52064282-52064410,	-	2	405129	479	circRNA	hic_scaffold_20:52061046-52067875/hic_scaffold_20:52061046-52067875	4,3	hic_scaffold_20:52063297-52063802|hic_scaffold_20:52064410-52065336
hic_scaffold_3:57696205-57696407		+	1	202	0	ciRNA	hic_scaffold_3:57694919-57699749/hic_scaffold_3:57694919-57699749	1	hic_scaffold_3:57696205-57696483
hic_scaffold_6:37041957-37042286		-	1	329	0	ciRNA	hic_scaffold_6:37039565-37043373/PH02Gene45763	3	hic_scaffold_6:37041935-37042286
hic_scaffold_23:11721483-11722406	11721484-11721735,11721874-11722156,11722252-11722406,	+	3	252283155	390768	circRNA	hic_scaffold_23:11718451-11723452/PH02Gene01740	2,3,4	hic_scaffold_23:11718874-11721483|hic_scaffold_23:11722406-11722758
hic_scaffold_21:89546936-89548594	89546937-89547083,89547510-89547620,89547747-89547926,89548006-89548134,89548225-89548320,89548406-89548594,	+	6	147,111,180,129,96,189	0,573,810,1069,1288,1469	circRNA	hic_scaffold_21:89542295-89550243/PH02Gene32568	18,19,20,21,22,23	hic_scaffold_21:89546830-89546936|hic_scaffold_21:89548594-89548679
hic_scaffold_22:27631060-27632413	27631061-27631159,27631985-27632110,27632207-27632413,	-	3	99126207	0,924,1146	circRNA	hic_scaffold_22:27629474-27636894/PH02Gene30366	9,8,7	hic_scaffold_22:27630653-27631060|hic_scaffold_22:27632413-27632659
hic_scaffold_24:62413153-62413841	62413154-62413256,62413367-62413510,62413713-62413841,	-	3	103144129	213559	circRNA	hic_scaffold_24:62395643-62436195/PH02Gene32763	13,12,11	hic_scaffold_24:62412779-62413153|hic_scaffold_24:62413841-62414137
hic_scaffold_23:79645153-79645491		-	1	338	0	ciRNA	hic_scaffold_23:79643788-79647333/hic_scaffold_23:79643788-79647333	4	hic_scaffold_23:79645130-79645491
hic_scaffold_3:14022105-14022492	14022106-14022492,	-	1	387	0	circRNA	hic_scaffold_3:14018045-14023666/hic_scaffold_3:14018045-14023666	3	hic_scaffold_3:14021464-14022105|hic_scaffold_3:14022492-14022977
hic_scaffold_16:63068169-63068705	63068170-63068271,63068361-63068705,	-	2	102345	191	circRNA	hic_scaffold_16:63059591-63113303/PH02Gene38202	29,28	hic_scaffold_16:63066303-63068169|hic_scaffold_16:63068705-63069608
hic_scaffold_3:39644251-39645228	39644252-39645228,	+	1	977	0	circRNA	hic_scaffold_3:39621287-39649055/PH02Gene38313	6	hic_scaffold_3:39644173-39644251|hic_scaffold_3:39645228-39645936
hic_scaffold_23:57394447-57394581		-	1	134	0	ciRNA	hic_scaffold_23:57393755-57420306/PH02Gene13168	20	hic_scaffold_23:57394419-57394581
hic_scaffold_13:40963637-40964708		+	1	1071	0	ciRNA	hic_scaffold_13:40963214-40967885/PH02Gene34943	1	hic_scaffold_13:40963637-40964732
hic_scaffold_15:102150503-102150979		+	1	476	0	ciRNA	hic_scaffold_15:102148600-102155926/PH02Gene21314	3	hic_scaffold_15:102150503-102151006
hic_scaffold_11:20925663-20925919		+	1	256	0	ciRNA	hic_scaffold_11:20924055-20942524/PH02Gene38092	3	hic_scaffold_11:20925663-20925947
hic_scaffold_14:101617262-101617689		+	1	427	0	ciRNA	hic_scaffold_14:101616086-101617972/hic_scaffold_14:101616086-101617972	4	hic_scaffold_14:101617262-101617709
hic_scaffold_17:43833103-43833562		+	1	459	0	ciRNA	hic_scaffold_17:43824239-43834169/PH02Gene46376	9	hic_scaffold_17:43833103-43833588
hic_scaffold_7:48226695-48226838		+	1	143	0	ciRNA	hic_scaffold_7:48222344-48228622/PH02Gene01338	10	hic_scaffold_7:48226695-48226876
hic_scaffold_8:70501487-70504962	70501488-70501574,70501666-70501862,70502368-70502475,70503065-70503268,70503353-70503832,70503928-70504029,70504170-70504210,70504315-70504426,70504522-70504578,70504674-70504729,70504836-70504962,	-	11	87,197,108,204,480,102,41,112,57,56,127	0,178,880,1577,1865,2440,2682,2827,3034,3186,3348	circRNA	hic_scaffold_8:70498758-70505728/hic_scaffold_8:70498758-70505728	12,11,10,9,8,7,6,5,4,3,2	hic_scaffold_8:70500808-70501487|hic_scaffold_8:70504962-70505515
hic_scaffold_15:903647-903978		-	1	331	0	ciRNA	hic_scaffold_15:902406-904571/PH02Gene40297	2	hic_scaffold_15:903612-903978
hic_scaffold_17:36116415-36117095	36116416-36116513,36116613-36116673,36116754-36116900,36116996-36117095,	-	4	98,61,147,100	197338580	circRNA	hic_scaffold_17:36113572-36118726/PH02Gene14009	8,7,6,5	hic_scaffold_17:36115821-36116415|hic_scaffold_17:36117095-36117170
hic_scaffold_6:2750596-2750749		-	1	153	0	ciRNA	hic_scaffold_6:2748500-2753755/PH02Gene18494	4	hic_scaffold_6:2749808-2750749
hic_scaffold_23:5167308-5167834	5167309-5167834,	-	1	526	0	circRNA	hic_scaffold_23:5165906-5173383/hic_scaffold_23:5165906-5173383	7	hic_scaffold_23:5167233-5167308|hic_scaffold_23:5167834-5167907
hic_scaffold_8:60189482-60193394	60189483-60189807,60189916-60190043,60190133-60190238,60190341-60190420,60190567-60190664,60190838-60190951,60191058-60191198,60191978-60192062,60193133-60193394,	-	9	325,128,106,80,98,114,141,85,262	0,433,650,858,1084,1355,1575,2495,3650	circRNA	hic_scaffold_8:60187274-60194329/PH02Gene13952	10,9,8,7,6,5,4,3,2	hic_scaffold_8:60187915-60189482|hic_scaffold_8:60193394-60193887
hic_scaffold_8:845727-846338	845728-845895,846011-846121,846210-846338,	-	3	168111129	283482	circRNA	hic_scaffold_8:842525-849676/hic_scaffold_8:842525-849676	4,3,2	hic_scaffold_8:845389-845727|hic_scaffold_8:846338-847062
hic_scaffold_16:67796435-67796880		-	1	445	0	ciRNA	hic_scaffold_16:67792182-67797191/PH02Gene40348	1	hic_scaffold_16:67796404-67796880
hic_scaffold_15:83652955-83653348	83652956-83653083,83653190-83653348,	-	2	128159	234	circRNA	hic_scaffold_15:83627370-83656916/PH02Gene09920	6,5	hic_scaffold_15:83646906-83652955|hic_scaffold_15:83653348-83653499
hic_scaffold_15:68857749-68858042	68857750-68858042,	-	1	293	0	circRNA	hic_scaffold_15:68854348-68860815/PH02Gene05484	10	hic_scaffold_15:68857654-68857749|hic_scaffold_15:68858042-68858114
hic_scaffold_17:27964749-27965253	27964750-27964858,27964941-27965065,27965140-27965253,	-	3	109125114	191390	circRNA	hic_scaffold_17:27962205-27969523/PH02Gene29332	9,8,7	hic_scaffold_17:27964069-27964749|hic_scaffold_17:27965253-27965390
hic_scaffold_18:41407424-41407569		-	1	145	0	ciRNA	hic_scaffold_18:41406469-41408086/PH02Gene30362	1	hic_scaffold_18:41407390-41407569
hic_scaffold_16:42963146-42963392		-	1	246	0	ciRNA	hic_scaffold_16:42957397-42963690/PH02Gene32254	1	hic_scaffold_16:42963108-42963392
hic_scaffold_13:40142000-40142815		+	1	815	0	ciRNA	hic_scaffold_13:40141901-40143833/PH02Gene46805	1	hic_scaffold_13:40142000-40142838
hic_scaffold_14:78528144-78528288		-	1	144	0	ciRNA	hic_scaffold_14:78509057-78529374/PH02Gene13604	5	hic_scaffold_14:78528126-78528288
hic_scaffold_4:3858463-3858839		-	1	376	0	ciRNA	hic_scaffold_4:3855057-3864305/PH02Gene35675	6	hic_scaffold_4:3858446-3858839
hic_scaffold_15:76692330-76693050	76692331-76692416,76692945-76693050,	-	2	86106	614	circRNA	hic_scaffold_15:76685163-76700583/PH02Gene34265	5,4	hic_scaffold_15:76686844-76692330|hic_scaffold_15:76693050-76698448
hic_scaffold_21:97289001-97289402		+	1	401	0	ciRNA	hic_scaffold_21:97286120-97298072/PH02Gene26588	4	hic_scaffold_21:97289001-97289441
hic_scaffold_18:24936477-24936951		-	1	474	0	ciRNA	hic_scaffold_18:24932908-24938490/PH02Gene05124	2	hic_scaffold_18:24936446-24936951
hic_scaffold_14:51765612-51766023		+	1	411	0	ciRNA	hic_scaffold_14:51764840-51768977/PH02Gene16979	4	hic_scaffold_14:51765612-51766054
hic_scaffold_17:58937077-58937396		-	1	319	0	ciRNA	hic_scaffold_17:58931534-58938110/PH02Gene49003	2	hic_scaffold_17:58937058-58937396
hic_scaffold_14:71699419-71700050	71699420-71699550,71699663-71700050,	-	2	131388	243	circRNA	hic_scaffold_14:71697392-71703779/hic_scaffold_14:71697392-71703779	4,3	hic_scaffold_14:71698229-71699419|hic_scaffold_14:71700050-71701530
hic_scaffold_3:79452749-79454411	79452750-79452924,79453042-79453163,79453271-79453350,79453925-79453983,79454257-79454411,	+	5	175,122,80,59,155	0,292,521,1175,1507	circRNA	hic_scaffold_3:79438606-79487343/PH02Gene20341	12,13,14,15,16	hic_scaffold_3:79446281-79452749|hic_scaffold_3:79454411-79461395
hic_scaffold_21:67129388-67129736		+	1	348	0	ciRNA	hic_scaffold_21:67126000-67131167/PH02Gene13357	5	hic_scaffold_21:67129388-67129761
hic_scaffold_15:79805435-79805813		+	1	378	0	ciRNA	hic_scaffold_15:79800866-79807188/PH02Gene15691	5	hic_scaffold_15:79805435-79805843
hic_scaffold_13:127904397-127906861		+	1	2464	0	ciRNA	hic_scaffold_13:127904186-127910200/hic_scaffold_13:127904186-127910200	1	hic_scaffold_13:127904397-127910180
hic_scaffold_20:917278-917605	917279-917374,917468-917605,	-	2	96138	189	circRNA	hic_scaffold_20:913650-919318/PH02Gene38464	5,4	hic_scaffold_20:916731-917278|hic_scaffold_20:917605-917725
hic_scaffold_21:7529360-7529673		-	1	313	0	ciRNA	hic_scaffold_21:7519353-7532570/PH02Gene24016	3	hic_scaffold_21:7529335-7529673
hic_scaffold_14:48587796-48588202		-	1	406	0	ciRNA	hic_scaffold_14:48587369-48601010/PH02Gene20026	6	hic_scaffold_14:48587765-48588202
hic_scaffold_23:34145308-34146104	34145309-34145438,34145793-34146104,	+	2	130312	484	circRNA	hic_scaffold_23:34143785-34147648/PH02Gene18369	3,4	hic_scaffold_23:34144191-34145308|hic_scaffold_23:34146104-34147016
hic_scaffold_15:83085588-83086095	83085589-83085673,83085825-83085909,83086005-83086095,	-	3	85,85,91	236416	circRNA	hic_scaffold_15:83078741-83087060/PH02Gene09946	4,3,2	hic_scaffold_15:83084143-83085588|hic_scaffold_15:83086095-83086610
hic_scaffold_9:10973158-10974984	10973159-10973260,10973866-10973955,10974196-10974270,10974354-10974386,10974910-10974984,	+	5	102,90,75,33,75	0,707,1037,1195,1751	circRNA	hic_scaffold_9:10964733-10976003/PH02Gene24950	4,5,6,7,8	hic_scaffold_9:10972904-10973158|hic_scaffold_9:10974984-10975244
hic_scaffold_14:107125129-107128032	107125130-107125238,107125328-107125422,107125775-107125834,107125921-107125977,107126093-107126234,107126944-107127006,107127086-107127175,107127258-107127338,107127949-107128032,	-	9	109,95,60,57,142,63,90,81,84	0,198,645,791,963,1814,1956,2128,2819	circRNA	hic_scaffold_14:107116934-107216927/hic_scaffold_14:107116934-107216927	64,63,62,61,60,59,58,57,56	hic_scaffold_14:107119748-107125129|hic_scaffold_14:107128032-107129823
hic_scaffold_20:6847001-6849189	6847002-6847148,6847222-6847374,6847531-6847661,6847785-6847966,6848567-6848744,6848998-6849189,	+	6	1.47153e+17	0,220,529,783,1565,1996	circRNA	hic_scaffold_20:6845274-6861001/hic_scaffold_20:6845274-6861001	2,3,4,5,6,7	hic_scaffold_20:6845671-6847001|hic_scaffold_20:6849189-6851950
hic_scaffold_8:64845119-64854191	64845120-64845279,64845473-64846149,64846629-64846766,64846856-64846959,64847423-64847486,64847784-64847872,64852905-64853046,64853497-64853560,64853645-64853712,64854069-64854191,	+	10	160,677,138,104,64,89,142,64,68,123	0,353,1509,1736,2303,2664,7785,8377,8525,8949	circRNA	hic_scaffold_8:64835425-64856443/hic_scaffold_8:64835425-64856443	12,13,14,15,16,17,18,19,20,21	hic_scaffold_8:64843736-64845119|hic_scaffold_8:64854191-64855080
hic_scaffold_6:13619828-13622278	13619829-13619935,13620022-13620195,13622030-13622278,	-	3	107174249	0,193,2201	circRNA	hic_scaffold_6:13617719-13623710/PH02Gene02683	4,3,2	hic_scaffold_6:13619303-13619828|hic_scaffold_6:13622278-13623366
hic_scaffold_12:3761347-3764435	3761348-3761515,3761843-3761953,3762061-3762214,3762370-3762705,3762812-3762996,3763073-3763171,3763782-3764045,3764259-3764435,	-	8	168,111,154,336,185,99,264,177	0,495,713,1022,1464,1725,2434,2911	circRNA	hic_scaffold_12:3755988-3789053/PH02Gene09888	30,29,28,27,26,25,24,23	hic_scaffold_12:3757942-3761347|hic_scaffold_12:3764435-3766745
hic_scaffold_7:14589641-14590614	14589642-14589760,14589845-14590047,14590179-14590346,14590441-14590614,	+	4	119203168174	203537799	circRNA	hic_scaffold_7:14587341-14590614/hic_scaffold_7:14587341-14590614	2,3,4,5	hic_scaffold_7:14587412-14589641|None
hic_scaffold_13:33872709-33872869		+	1	160	0	ciRNA	hic_scaffold_13:33870162-33873619/PH02Gene42291	9	hic_scaffold_13:33872709-33872887
hic_scaffold_14:31892896-32021580		-	1	128684	0	ciRNA	hic_scaffold_14:31892706-32021920/hic_scaffold_14:31892706-32021920	1	hic_scaffold_14:31892861-32021580
hic_scaffold_22:58722325-58722536		+	1	211	0	ciRNA	hic_scaffold_22:58722177-58726929/PH02Gene30059	1	hic_scaffold_22:58722325-58722557
hic_scaffold_16:112111439-112113213	112111440-112111577,112111647-112111801,112113132-112113213,	-	3	138,155,82	0,207,1692	circRNA	hic_scaffold_16:112109859-112116784/hic_scaffold_16:112109859-112116784	5,4,3	hic_scaffold_16:112111355-112111439|hic_scaffold_16:112113213-112115866
hic_scaffold_4719:268-610		-	1	342	0	ciRNA	hic_scaffold_4719:200-896/hic_scaffold_4719:200-896	1	hic_scaffold_4719:245-610
hic_scaffold_18:36903061-36905049	36903062-36903139,36903583-36903664,36903764-36903939,36904025-36904100,36904907-36905049,	-	5	78,82,176,76,143	0,521,702,963,1845	circRNA	hic_scaffold_18:36895726-36907787/PH02Gene01313	9,8,7,6,5	hic_scaffold_18:36897336-36903061|hic_scaffold_18:36905049-36905713
hic_scaffold_18:14841346-14841807		+	1	461	0	ciRNA	hic_scaffold_18:14838279-14842780/PH02Gene10124	5	hic_scaffold_18:14841346-14841838
hic_scaffold_23:5167308-5167834	5167309-5167391,5167469-5167501,5167596-5167834,	-	3	83,33,239	160287	circRNA	hic_scaffold_23:5165907-5170787/hic_scaffold_23:5165907-5170787	7,6,5	hic_scaffold_23:5167233-5167308|hic_scaffold_23:5167834-5167907
hic_scaffold_14:108011328-108011460		-	1	132	0	ciRNA	hic_scaffold_14:108011282-108012518/PH02Gene42283	4	hic_scaffold_14:108011293-108011460
hic_scaffold_14:96350990-96351572	96350991-96351089,96351182-96351229,96351327-96351380,96351474-96351572,	+	4	99,48,54,99	191336483	circRNA	hic_scaffold_14:96347676-96353611/PH02Gene06287	11,12,13,14	hic_scaffold_14:96350847-96350990|hic_scaffold_14:96351572-96351703
hic_scaffold_11:11740379-11740848		-	1	469	0	ciRNA	hic_scaffold_11:11739709-11744506/PH02Gene15663	5	hic_scaffold_11:11740342-11740848
hic_scaffold_8:10181490-10183360	10181491-10181617,10181712-10181778,10181854-10182023,10182112-10182250,10183033-10183136,10183218-10183360,	-	6	127,67,170,139,104,143	0,221,363,621,1542,1727	circRNA	hic_scaffold_8:10149378-10192562/hic_scaffold_8:10149378-10192562	15,14,13,12,11,10	hic_scaffold_8:10178378-10181490|hic_scaffold_8:10183360-10185706
hic_scaffold_10:12382030-12382464		+	1	434	0	ciRNA	hic_scaffold_10:12379811-12401287/PH02Gene07031	5	hic_scaffold_10:12382030-12382492
hic_scaffold_9:2027170-2027415		-	1	245	0	ciRNA	hic_scaffold_9:2026387-2030413/PH02Gene34422	4	hic_scaffold_9:2027145-2027415
hic_scaffold_6:57507673-57509699	57507674-57507763,57507850-57507930,57508146-57508214,57509574-57509699,	+	4	90,81,69,126	0,176,472,1900	circRNA	hic_scaffold_6:57485752-57562672/PH02Gene27313	9,10,11,12	hic_scaffold_6:57500374-57507673|hic_scaffold_6:57509699-57511346
hic_scaffold_13:122091721-122092074		+	1	353	0	ciRNA	hic_scaffold_13:122090133-122096558/PH02Gene18266	4	hic_scaffold_13:122091721-122092106
hic_scaffold_4:56172814-56173534	56172815-56172956,56173049-56173229,56173341-56173534,	-	3	142181194	234526	circRNA	hic_scaffold_4:56171870-56174367/PH02Gene08255	4,3,2	hic_scaffold_4:56172721-56172814|hic_scaffold_4:56173534-56174213
hic_scaffold_22:20687735-20690978	20687736-20687783,20688033-20688134,20689021-20689196,20690354-20690420,20690517-20690722,20690811-20690978,	-	6	48,102,176,67,206,168	0,297,1285,2618,2781,3075	circRNA	hic_scaffold_22:20676461-20713716/PH02Gene06130	18,17,16,15,14,13	hic_scaffold_22:20678654-20687735|hic_scaffold_22:20690978-20697883
hic_scaffold_6:74514804-74515057		+	1	253	0	ciRNA	hic_scaffold_6:74513060-74515102/PH02Gene19706	8	hic_scaffold_6:74514804-74515081
hic_scaffold_5:45051132-45051422		-	1	290	0	ciRNA	hic_scaffold_5:45045026-45052663/PH02Gene22408	2	hic_scaffold_5:45051105-45051422
hic_scaffold_12:23050462-23052575	23050463-23050747,23052037-23052255,23052396-23052575,	+	3	285219180	0,1574,1933	circRNA	hic_scaffold_12:23043642-23052575/PH02Gene49440	3,4,5	hic_scaffold_12:23044352-23050462|None
hic_scaffold_24:61539657-61540455		-	1	798	0	ciRNA	hic_scaffold_24:61538366-61541838/PH02Gene10169	2	hic_scaffold_24:61539637-61540455
hic_scaffold_21:10037446-10037942		-	1	496	0	ciRNA	hic_scaffold_21:10035468-10039756/PH02Gene06687	1	hic_scaffold_21:10037427-10037942
hic_scaffold_13:127901060-127910049		-	1	8989	0	ciRNA	hic_scaffold_13:127900883-127910252/hic_scaffold_13:127900883-127910252	1	hic_scaffold_13:127901034-127910049
hic_scaffold_4:3615357-3616844	3615358-3615447,3615772-3615828,3616775-3616844,	+	3	90,57,70	0,414,1417	circRNA	hic_scaffold_4:3613389-3629669/PH02Gene35686	6,7,8	hic_scaffold_4:3615152-3615357|hic_scaffold_4:3616844-3625906
hic_scaffold_4:51083740-51084124		+	1	384	0	ciRNA	hic_scaffold_4:51083473-51084363/hic_scaffold_4:51083473-51084363	1	hic_scaffold_4:51083740-51084151
hic_scaffold_10:5329843-5330823	5329844-5329961,5330261-5330322,5330411-5330465,5330541-5330637,5330725-5330823,	+	5	118,62,55,97,99	417567697881	circRNA	hic_scaffold_10:5328742-5348818/PH02Gene10618	2,3,4,5,6	hic_scaffold_10:5329201-5329843|hic_scaffold_10:5330823-5331235
hic_scaffold_16:9367943-9369467	9367944-9368092,9368178-9368267,9368383-9368484,9368966-9369035,9369138-9369253,9369340-9369467,	-	6	149,90,102,70,116,128	0,234,439,1022,1194,1396	circRNA	hic_scaffold_16:9365559-9372645/PH02Gene09416	13,12,11,10,9,8	hic_scaffold_16:9367691-9367943|hic_scaffold_16:9369467-9369729
hic_scaffold_5:41512926-41513411		-	1	485	0	ciRNA	hic_scaffold_5:41499492-41516926/PH02Gene35976	7	hic_scaffold_5:41512900-41513411
hic_scaffold_14:37117070-37117730	37117071-37117215,37117316-37117730,	-	2	145415	245	circRNA	hic_scaffold_14:37112421-37118494/PH02Gene36757	3,2	hic_scaffold_14:37113443-37117070|hic_scaffold_14:37117730-37118086
hic_scaffold_18:33792961-33793657		+	1	696	0	ciRNA	hic_scaffold_18:33791855-33794617/PH02Gene01238	1	hic_scaffold_18:33792961-33793685
hic_scaffold_13:76678524-76679547	76678525-76678709,76679371-76679478,76679541-76679547,	-	3	185,108,7	0,846,1016	circRNA	hic_scaffold_13:76664675-76682645/PH02Gene21631	6,5,4	hic_scaffold_13:76665334-76678524|hic_scaffold_13:76679547-76681234
hic_scaffold_13:82262037-82263765	82262038-82262101,82262292-82262954,82263085-82263198,82263310-82263441,82263589-82263765,	+	5	64663114132177	0,254,1047,1272,1551	circRNA	hic_scaffold_13:82249571-82276420/hic_scaffold_13:82249571-82276420	4,5,6,7,8	hic_scaffold_13:82252531-82262037|hic_scaffold_13:82263765-82265917
hic_scaffold_19:12895174-12895423		+	1	249	0	ciRNA	hic_scaffold_19:12892043-12906391/PH02Gene35375	5	hic_scaffold_19:12895174-12895444
hic_scaffold_4:54633643-54634327	54633644-54633856,54633954-54634327,	-	2	213374	310	circRNA	hic_scaffold_4:54623391-54636488/hic_scaffold_4:54623391-54636488	5,4	hic_scaffold_4:54627285-54633643|hic_scaffold_4:54634327-54634729
hic_scaffold_21:102374945-102375238		-	1	293	0	ciRNA	hic_scaffold_21:102373277-102375566/PH02Gene15279	1	hic_scaffold_21:102374918-102375238
hic_scaffold_13:82898071-82900685	82898072-82898149,82898248-82898443,82898773-82898858,82900494-82900685,	-	4	78,196,86,192	0,176,701,2422	circRNA	hic_scaffold_13:82896102-82938023/PH02Gene28223	21,20,19,18	hic_scaffold_13:82897282-82898071|hic_scaffold_13:82900685-82904865
hic_scaffold_15:98419326-98419639		-	1	313	0	ciRNA	hic_scaffold_15:98417886-98421239/PH02Gene41129	4	hic_scaffold_15:98419298-98419639
hic_scaffold_21:28185391-28186316	28185392-28185464,28185701-28185834,28186092-28186316,	-	3	73134225	309700	circRNA	hic_scaffold_21:28170138-28215813/PH02Gene32856	17,16,15	hic_scaffold_21:28173026-28185391|hic_scaffold_21:28186316-28192411
hic_scaffold_13:128228234-128229686		+	1	1452	0	ciRNA	hic_scaffold_13:128228059-128230359/hic_scaffold_13:128228059-128230359	1	hic_scaffold_13:128228234-128229699
hic_scaffold_16:101149530-101149843		+	1	313	0	ciRNA	hic_scaffold_16:101148886-101163249/PH02Gene22455	1	hic_scaffold_16:101149530-101149862
hic_scaffold_6:72698351-72699466	72698352-72698677,72698770-72698862,72698947-72699037,72699373-72699466,	+	4	326,93,91,94	0,418,595,1021	circRNA	hic_scaffold_6:72693158-72701084/PH02Gene31914	2,3,4,5	hic_scaffold_6:72693719-72698351|hic_scaffold_6:72699466-72700134
hic_scaffold_23:26818566-26819150	26818567-26818671,26818763-26818834,26818913-26818981,26819082-26819150,	+	4	105,72,69,69	196346515	circRNA	hic_scaffold_23:26802510-26825284/hic_scaffold_23:26802510-26825284	15,16,17,18	hic_scaffold_23:26817121-26818566|hic_scaffold_23:26819150-26823374
hic_scaffold_4:51083741-51084122		+	1	381	0	ciRNA	hic_scaffold_4:51083479-51084394/hic_scaffold_4:51083479-51084394	1	hic_scaffold_4:51083741-51084151
hic_scaffold_15:59930109-59940564	59930110-59930384,59930625-59930738,59930828-59931028,59931104-59931205,59937611-59937719,59937794-59938024,59938117-59938367,59938447-59938618,59939928-59940083,59940181-59940231,59940424-59940564,	+	11	275,114,201,102,109,231,251,172,156,51,141	0,515,718,994,7501,7684,8007,8337,9818,10071,10314	circRNA	hic_scaffold_15:59928285-59941536/hic_scaffold_15:59928285-59941536	2,3,4,5,6,7,8,9,10,11,12	hic_scaffold_15:59928521-59930109|hic_scaffold_15:59940564-59940649
hic_scaffold_14:22275423-22283792	22275424-22275530,22282125-22283792,	+	2	107,1668	0,6701	circRNA	hic_scaffold_14:22260042-22323457/hic_scaffold_14:22260042-22323457	14,15	hic_scaffold_14:22272410-22275423|hic_scaffold_14:22283792-22303942
hic_scaffold_17:13435318-13440957	13435319-13435380,13435722-13435839,13435935-13436280,13437485-13437632,13437737-13437838,13437925-13438044,13438334-13438417,13438525-13438652,13439096-13439180,13439320-13439458,13440062-13440138,13440290-13440346,13440581-13440725,13440800-13440957,	+	14	62,118,346,148,102,120,84,128,85,139,77,57,145,158	0,403,616,2166,2418,2606,3015,3206,3777,4001,4743,4971,5262,5481	circRNA	hic_scaffold_17:13434097-13447240/hic_scaffold_17:13434097-13447240	5,6,7,8,9,10,11,12,13,14,15,16,17,18	hic_scaffold_17:13434904-13435318|hic_scaffold_17:13440957-13441206
hic_scaffold_11:34941653-34941920	34941654-34941920,	+	1	267	0	circRNA	hic_scaffold_11:34929153-34947761/PH02Gene11773	8	hic_scaffold_11:34937185-34941653|hic_scaffold_11:34941920-34947407
hic_scaffold_13:74352279-74353107	74352280-74352819,74353005-74353107,	+	2	540103	725	circRNA	hic_scaffold_13:74339426-74356684/PH02Gene24403	3,4	hic_scaffold_13:74339861-74352279|hic_scaffold_13:74353107-74355410
hic_scaffold_16:73038252-73038818	73038253-73038351,73038426-73038818,	+	2	99393	173	circRNA	hic_scaffold_16:73037042-73039964/PH02Gene29287	4,5	hic_scaffold_16:73037661-73038252|hic_scaffold_16:73038818-73039439
hic_scaffold_14:86998044-86998278		-	1	234	0	ciRNA	hic_scaffold_14:86995962-86999351/PH02Gene06851	2	hic_scaffold_14:86998019-86998278
hic_scaffold_18:28188146-28188449		+	1	303	0	ciRNA	hic_scaffold_18:28184857-28191278/PH02Gene04718	3	hic_scaffold_18:28188146-28188481
hic_scaffold_13:110726282-110728134	110726283-110726326,110727331-110727478,110727576-110727724,110727809-110728134,	+	4	44148149326	0,1048,1293,1526	circRNA	hic_scaffold_13:110723699-110731941/hic_scaffold_13:110723699-110731941	5,6,7,8	hic_scaffold_13:110726106-110726282|hic_scaffold_13:110728134-110728697
hic_scaffold_7:33055070-33055277		-	1	207	0	ciRNA	hic_scaffold_7:33052285-33060310/PH02Gene03130	7	hic_scaffold_7:33055049-33055277
hic_scaffold_10:17046625-17047379	17046626-17046792,17046883-17046991,17047129-17047188,17047285-17047379,	+	4	167,109,60,95	257503659	circRNA	hic_scaffold_10:17042605-17048268/PH02Gene12777	19,20,21,22	hic_scaffold_10:17046557-17046625|hic_scaffold_10:17047379-17047454
hic_scaffold_18:16326250-16326550		+	1	300	0	ciRNA	hic_scaffold_18:16325265-16330404/PH02Gene26893	4	hic_scaffold_18:16326250-16326576
hic_scaffold_16:80388941-80389203		+	1	262	0	ciRNA	hic_scaffold_16:80385867-80390268/PH02Gene06102	4	hic_scaffold_16:80388941-80389668
hic_scaffold_22:11287241-11287553		-	1	312	0	ciRNA	hic_scaffold_22:11284387-11287919/PH02Gene31243	2	hic_scaffold_22:11287216-11287553
hic_scaffold_21:74688931-74689658	74688932-74689045,74689323-74689475,74689558-74689658,	+	3	114153101	391626	circRNA	hic_scaffold_21:74688297-74699353/PH02Gene45007	3,4,5	hic_scaffold_21:74688843-74688931|hic_scaffold_21:74689658-74689912
hic_scaffold_17:4254864-4256596	4254865-4255282,4255374-4255568,4255661-4255886,4256030-4256156,4256233-4256328,4256519-4256596,	+	6	418,195,226,127,96,78	0,509,796,1165,1368,1654	circRNA	hic_scaffold_17:4254028-4258456/PH02Gene18343	2,3,4,5,6,7	hic_scaffold_17:4254552-4254864|hic_scaffold_17:4256596-4257083
hic_scaffold_17:82100000-82105909	82100001-82100091,82100514-82100607,82100684-82100739,82100820-82101020,82101992-82102120,82102540-82102608,82103355-82103463,82104305-82104362,82104443-82104646,82105319-82105368,82105445-82105523,82105616-82105909,	-	12	91,94,56,201,129,69,109,58,204,50,79,294	0,513,683,819,1991,2539,3354,4304,4442,5318,5444,5615	circRNA	hic_scaffold_17:82095381-82107050/PH02Gene05325	13,12,11,10,9,8,7,6,5,4,3,2	hic_scaffold_17:82098324-82100000|hic_scaffold_17:82105909-82106778
hic_scaffold_24:68859059-68859784		-	1	725	0	ciRNA	hic_scaffold_24:68858243-68860274/PH02Gene00389	1	hic_scaffold_24:68859046-68859784
hic_scaffold_21:15981275-15982896	15981276-15981299,15982385-15982506,15982809-15982896,	+	3	24,122,88	0,1109,1533	circRNA	hic_scaffold_21:15977149-15984186/PH02Gene36761	8,9,10	hic_scaffold_21:15979747-15981275|hic_scaffold_21:15982896-15983443
hic_scaffold_5:54060138-54077621	54060139-54060265,54061277-54061414,54061499-54061676,54066406-54067185,54067864-54068016,54068088-54068186,54068276-54068618,54068716-54068789,54068882-54069805,54069934-54070058,54070139-54070181,54071531-54071719,54076566-54076823,54076997-54077156,54077458-54077621,	-	15	127,138,178,780,153,99,343,74,924,125,43,189,258,160,164	0,1138,1360,6267,7725,7949,8137,8577,8743,9795,10000,11392,16427,16858,17319	circRNA	hic_scaffold_5:54041006-54079339/hic_scaffold_5:54041006-54079339	16,15,14,13,12,11,10,9,8,7,6,5,4,3,2	hic_scaffold_5:54043726-54060138|hic_scaffold_5:54077621-54079231
hic_scaffold_3:93657824-93660436	93657825-93657912,93658384-93658453,93659582-93659660,93660392-93660436,	-	4	88,70,79,45	0,559,1757,2567	circRNA	hic_scaffold_3:93655476-93675071/PH02Gene06460	21,20,19,18	hic_scaffold_3:93657508-93657824|hic_scaffold_3:93660436-93662082
hic_scaffold_23:72618850-72618996		+	1	146	0	ciRNA	hic_scaffold_23:72617840-72624542/PH02Gene40650	2	hic_scaffold_23:72618850-72619018
hic_scaffold_3:95039469-95039827		+	1	358	0	ciRNA	hic_scaffold_3:95035608-95048066/PH02Gene41787	7	hic_scaffold_3:95039469-95039850
hic_scaffold_6:11933048-11933725	11933049-11933725,	-	1	677	0	circRNA	hic_scaffold_6:11926535-11935593/hic_scaffold_6:11926535-11935593	2	hic_scaffold_6:11929990-11933048|hic_scaffold_6:11933725-11935232
hic_scaffold_21:22331992-22332227	22331993-22332227,	+	1	235	0	circRNA	hic_scaffold_21:22327471-22359385/PH02Gene13900	6	hic_scaffold_21:22331805-22331992|hic_scaffold_21:22332227-22342807
hic_scaffold_13:102041312-102057067	102041313-102041517,102042730-102042849,102043076-102043161,102043235-102043345,102056418-102056489,102056982-102057067,	+	6	205,120,86,111,72,86	0,1417,1763,1922,15105,15669	circRNA	hic_scaffold_13:102021315-102088661/PH02Gene11246	13,14,15,16,17,18	hic_scaffold_13:102039734-102041312|hic_scaffold_13:102057067-102064207
hic_scaffold_23:79629105-79629585		+	1	480	0	ciRNA	hic_scaffold_23:79627876-79631651/PH02Gene39249	1	hic_scaffold_23:79629105-79629620
hic_scaffold_16:9750600-9750818		-	1	218	0	ciRNA	hic_scaffold_16:9747424-9751029/PH02Gene09432	1	hic_scaffold_16:9750573-9750818
hic_scaffold_16:69914632-69914817	69914633-69914817,	-	1	185	0	circRNA	hic_scaffold_16:69911298-69917979/PH02Gene45808	7	hic_scaffold_16:69912190-69914632|hic_scaffold_16:69914817-69914892
hic_scaffold_21:113464823-113465191		+	1	368	0	ciRNA	hic_scaffold_21:113462067-113468066/PH02Gene31710	7	hic_scaffold_21:113464823-113465222
hic_scaffold_16:14635893-14639786	14635894-14636399,14637550-14637875,14638010-14638102,14638190-14638280,14638614-14638707,14639689-14639786,	+	6	506,326,93,91,94,98	0,1656,2116,2296,2720,3795	circRNA	hic_scaffold_16:14635487-14653747/PH02Gene15035	2,3,4,5,6,7	hic_scaffold_16:14635783-14635893|hic_scaffold_16:14639786-14645399
hic_scaffold_3:23753192-23755863	23753193-23753381,23755511-23755863,	+	2	189353	0,2318	circRNA	hic_scaffold_3:23752215-23761558/PH02Gene42850	3,4	hic_scaffold_3:23753073-23753192|hic_scaffold_3:23755863-23761368
hic_scaffold_21:82255659-82258092	82255660-82255737,82255807-82255860,82256299-82256352,82256627-82256656,82256752-82256850,82257384-82257476,82257952-82258092,	-	7	78,54,54,30,99,93,141	0,147,639,967,1092,1724,2292	circRNA	hic_scaffold_21:82240501-82261413/PH02Gene12960	10,9,8,7,6,5,4	hic_scaffold_21:82245555-82255659|hic_scaffold_21:82258092-82260242
hic_scaffold_20:6851950-6857337	6851951-6852075,6855839-6855908,6855984-6856017,6856785-6857062,6857191-6857337,	+	5	125,70,34,278,147	0,3888,4033,4834,5240	circRNA	hic_scaffold_20:6845200-6860865/hic_scaffold_20:6845200-6860865	8,9,10,11,12	hic_scaffold_20:6849189-6851950|hic_scaffold_20:6857337-6859348
hic_scaffold_4:20896823-20896994		+	1	171	0	ciRNA	hic_scaffold_4:20885953-20899202/PH02Gene38850	5	hic_scaffold_4:20896823-20897214
hic_scaffold_13:40640827-40640991		-	1	164	0	ciRNA	hic_scaffold_13:40639396-40642012/PH02Gene33477	1	hic_scaffold_13:40640803-40640991
hic_scaffold_2:28420974-28421200		+	1	226	0	ciRNA	hic_scaffold_2:28413420-28421331/PH02Gene13654	13	hic_scaffold_2:28420974-28421228
hic_scaffold_10:30629181-30629908	30629182-30629447,30629596-30629660,30629746-30629908,	+	3	266,65,163	414564	circRNA	hic_scaffold_10:30625563-30635383/PH02Gene08738	2,3,4	hic_scaffold_10:30625887-30629181|hic_scaffold_10:30629908-30633057
hic_scaffold_13:128228250-128229687		+	1	1437	0	ciRNA	hic_scaffold_13:128228064-128230364/hic_scaffold_13:128228064-128230364	1	hic_scaffold_13:128228250-128229717
hic_scaffold_3:88584372-88584708	88584373-88584708,	+	1	336	0	circRNA	hic_scaffold_3:88583910-88588512/PH02Gene22847	2	hic_scaffold_3:88584198-88584372|hic_scaffold_3:88584708-88588103
hic_scaffold_6:3445683-3445983		+	1	300	0	ciRNA	hic_scaffold_6:3444540-3449405/PH02Gene12232	1	hic_scaffold_6:3445683-3446647
hic_scaffold_6:11178653-11178767		+	1	114	0	ciRNA	hic_scaffold_6:11178293-11184992/PH02Gene17241	1	hic_scaffold_6:11178653-11178807
hic_scaffold_9:65016353-65017242	65016354-65016496,65017005-65017065,65017160-65017242,	-	3	143,61,83	651806	circRNA	hic_scaffold_9:65015939-65020087/PH02Gene30218	13,12,11	hic_scaffold_9:65016232-65016353|hic_scaffold_9:65017242-65017377
hic_scaffold_23:10941991-10942243		-	1	252	0	ciRNA	hic_scaffold_23:10941373-10947809/PH02Gene01776	17	hic_scaffold_23:10941969-10942243
hic_scaffold_5:45048438-45048641		-	1	203	0	ciRNA	hic_scaffold_5:45045026-45052663/PH02Gene22408	12	hic_scaffold_5:45048411-45048641
hic_scaffold_15:1908577-1908931		-	1	354	0	ciRNA	hic_scaffold_15:1908045-1914377/PH02Gene41288	12	hic_scaffold_15:1908543-1908931
hic_scaffold_5:54442649-54443009		+	1	360	0	ciRNA	hic_scaffold_5:54442419-54443343/PH02Gene33935	1	hic_scaffold_5:54442649-54443032
hic_scaffold_4:55657932-55659183	55657933-55657995,55658297-55658368,55658454-55658561,55658641-55658721,55658909-55658962,55659058-55659183,	+	6	63,72,108,81,54,126	0,364,521,708,976,1125	circRNA	hic_scaffold_4:55656770-55661110/PH02Gene08272	2,3,4,5,6,7	hic_scaffold_4:55657313-55657932|hic_scaffold_4:55659183-55659748
hic_scaffold_3:87343051-87345056	87343052-87345056,	-	1	2005	0	circRNA	hic_scaffold_3:87341500-87346023/hic_scaffold_3:87341500-87346023	2	hic_scaffold_3:87342039-87343051|hic_scaffold_3:87345056-87345797
hic_scaffold_17:252398-252688	252399-252482,252566-252688,	+	2	84123	167	circRNA	hic_scaffold_17:251726-254098/PH02Gene28053	2,3	hic_scaffold_17:251951-252398|hic_scaffold_17:252688-252833
hic_scaffold_11:16877025-16881442	16877026-16877772,16877871-16877994,16880913-16881018,16881166-16881442,	-	4	747124106277	0,845,3887,4140	circRNA	hic_scaffold_11:16869816-16883069/hic_scaffold_11:16869816-16883069	5,4,3,2	hic_scaffold_11:16874131-16877025|hic_scaffold_11:16881442-16882625
hic_scaffold_23:19041337-19042392	19041338-19041498,19041593-19041668,19042120-19042179,19042285-19042392,	+	4	161,76,60,108	255782947	circRNA	hic_scaffold_23:19034588-19047051/PH02Gene26717	5,6,7,8	hic_scaffold_23:19036966-19041337|hic_scaffold_23:19042392-19045067
hic_scaffold_14:46631874-46632270	46631875-46632009,46632115-46632270,	+	2	135156	240	circRNA	hic_scaffold_14:46614513-46652083/PH02Gene22935	10,11	hic_scaffold_14:46628894-46631874|hic_scaffold_14:46632270-46644924
hic_scaffold_10:8354886-8355541		+	1	655	0	ciRNA	hic_scaffold_10:8354229-8355659/PH02Gene13070	2	hic_scaffold_10:8354886-8355569
hic_scaffold_14:24523823-24526080	24523824-24523911,24524503-24525426,24525561-24525745,24525860-24526080,	+	4	88924185221	0,679,1737,2036	circRNA	hic_scaffold_14:24522933-24534192/hic_scaffold_14:24522933-24534192	2,3,4,5	hic_scaffold_14:24523282-24523823|hic_scaffold_14:24526080-24533956
hic_scaffold_13:81458078-81458273		+	1	195	0	ciRNA	hic_scaffold_13:81457935-81459546/PH02Gene32838	2	hic_scaffold_13:81458078-81458296
hic_scaffold_6:32247850-32248211		-	1	361	0	ciRNA	hic_scaffold_6:32244636-32248652/PH02Gene33297	1	hic_scaffold_6:32247829-32248211
hic_scaffold_4:9891408-9892204	9891409-9891642,9892171-9892204,	+	2	234,34	762	circRNA	hic_scaffold_4:9890315-9893906/PH02Gene32880	3,4	hic_scaffold_4:9890622-9891408|hic_scaffold_4:9892204-9893131
hic_scaffold_21:24561765-24563842	24561766-24562711,24563126-24563494,24563576-24563842,	+	3	946369267	0,1360,1810	circRNA	hic_scaffold_21:24561053-24568801/hic_scaffold_21:24561053-24568801	2,3,4	hic_scaffold_21:24561100-24561765|hic_scaffold_21:24563842-24567795
hic_scaffold_13:83243635-83247907	83243636-83243692,83246996-83247094,83247582-83247701,83247785-83247907,	-	4	57,99,120,123	0,3360,3946,4149	circRNA	hic_scaffold_13:83238178-83271189/PH02Gene49482	12,11,10,9	hic_scaffold_13:83241914-83243635|hic_scaffold_13:83247907-83254817
hic_scaffold_24:63755834-63756205	63755835-63755937,63756030-63756205,	+	2	103176	195	circRNA	hic_scaffold_24:63755095-63761917/hic_scaffold_24:63755095-63761917	2,3	hic_scaffold_24:63755268-63755834|hic_scaffold_24:63756205-63756477
hic_scaffold_15:80000302-80001648	80000303-80000390,80000502-80000621,80001082-80001178,80001266-80001325,80001497-80001648,	-	5	88,120,97,60,152	0,199,779,963,1194	circRNA	hic_scaffold_15:79994112-80002966/hic_scaffold_15:79994112-80002966	6,5,4,3,2	hic_scaffold_15:79994939-80000302|hic_scaffold_15:80001648-80002490
hic_scaffold_16:120532389-120535483	120532390-120532551,120532671-120532839,120532932-120533030,120533121-120533291,120533857-120534177,120534425-120534558,120534695-120534770,120534877-120535255,120535329-120535483,	+	9	162,169,99,171,321,134,76,379,155	0,281,542,731,1467,2035,2305,2487,2939	circRNA	hic_scaffold_16:120531681-120542203/hic_scaffold_16:120531681-120542203	2,3,4,5,6,7,8,9,10	hic_scaffold_16:120532016-120532389|hic_scaffold_16:120535483-120536442
hic_scaffold_16:6783990-6784345	6783991-6784086,6784189-6784345,	+	2	96157	198	circRNA	hic_scaffold_16:6774223-6787727/PH02Gene05798	4,5	hic_scaffold_16:6776790-6783990|hic_scaffold_16:6784345-6785362
hic_scaffold_15:67304012-67304772	67304013-67304024,67304089-67304094,67304219-67304476,67304623-67304772,	-	4	12,6,258,150	0,76,206,610	circRNA	hic_scaffold_15:67303726-67322817/PH02Gene05431	9,8,7,6	hic_scaffold_15:67303931-67304012|hic_scaffold_15:67304772-67304896
hic_scaffold_16:5647431-5647792		-	1	361	0	ciRNA	hic_scaffold_16:5641972-5650638/PH02Gene12098	5	hic_scaffold_16:5647417-5647792
hic_scaffold_16:40694695-40700049	40694696-40694794,40694883-40695008,40695091-40695168,40695272-40695460,40696419-40696573,40697018-40697131,40698672-40698858,40698941-40699066,40699161-40699356,40699444-40699545,40699637-40699714,40699804-40700049,	-	12	99,126,78,189,155,114,187,126,196,102,78,246	0,187,395,576,1723,2322,3976,4245,4465,4748,4941,5108	circRNA	hic_scaffold_16:40693961-40701620/hic_scaffold_16:40693961-40701620	13,12,11,10,9,8,7,6,5,4,3,2	hic_scaffold_16:40694433-40694695|hic_scaffold_16:40700049-40700191
hic_scaffold_10:26652944-26653569	26652945-26653353,26653442-26653569,	-	2	409128	497	circRNA	hic_scaffold_10:26650905-26655960/PH02Gene09615	3,2	hic_scaffold_10:26652423-26652944|hic_scaffold_10:26653569-26655556
hic_scaffold_17:99580579-99580839		+	1	260	0	ciRNA	hic_scaffold_17:99580428-99580991/PH02Gene31109	1	hic_scaffold_17:99580579-99580870
hic_scaffold_8:64975142-64984295	64975143-64975235,64975393-64975599,64976861-64977197,64977456-64977693,64977899-64978101,64983267-64984295,	-	6	93,207,337,238,203,1029	0,250,1718,2313,2756,8124	circRNA	hic_scaffold_8:64951221-64994297/hic_scaffold_8:64951221-64994297	12,11,10,9,8,7	hic_scaffold_8:64967398-64975142|hic_scaffold_8:64984295-64988746
hic_scaffold_21:53495553-53497075	53495554-53495643,53495751-53495865,53495950-53496068,53496177-53496380,53496920-53497075,	-	5	90115119204156	0,197,396,623,1366	circRNA	hic_scaffold_21:53492535-53501414/PH02Gene47888	9,8,7,6,5	hic_scaffold_21:53495475-53495553|hic_scaffold_21:53497075-53497326
hic_scaffold_18:28476569-28477319		-	1	750	0	ciRNA	hic_scaffold_18:28474228-28481705/PH02Gene04708	6	hic_scaffold_18:28476544-28477319
hic_scaffold_13:128229522-128229693		-	1	171	0	ciRNA	hic_scaffold_13:128228059-128229835/hic_scaffold_13:128228059-128229835	1	hic_scaffold_13:128228226-128229693
hic_scaffold_10:31380849-31381098		+	1	249	0	ciRNA	hic_scaffold_10:31380028-31402106/hic_scaffold_10:31380028-31402106	3	hic_scaffold_10:31380849-31401709
hic_scaffold_13:64867938-64868897	64867939-64868039,64868124-64868233,64868342-64868416,64868759-64868897,	+	4	101,110,75,139	185403820	circRNA	hic_scaffold_13:64864964-64870635/hic_scaffold_13:64864964-64870635	2,3,4,5	hic_scaffold_13:64865248-64867938|hic_scaffold_13:64868897-64870275
hic_scaffold_17:55644363-55646574	55644364-55644473,55644552-55644605,55644679-55644746,55644849-55644951,55645127-55645329,55645441-55645537,55646503-55646574,	+	7	110,54,68,103,203,97,72	0,188,315,485,763,1077,2139	circRNA	hic_scaffold_17:55638843-55651375/PH02Gene16555	10,11,12,13,14,15,16	hic_scaffold_17:55644074-55644363|hic_scaffold_17:55646574-55646670
hic_scaffold_17:33857363-33858450	33857364-33858092,33858172-33858450,	+	2	729279	808	circRNA	hic_scaffold_17:33850280-33862332/PH02Gene36686	4,5	hic_scaffold_17:33856531-33857363|hic_scaffold_17:33858450-33858702
hic_scaffold_15:87275693-87276070		-	1	377	0	ciRNA	hic_scaffold_15:87273603-87277934/PH02Gene27250	1	hic_scaffold_15:87275670-87276070
hic_scaffold_7:16920117-16920361	16920118-16920195,16920287-16920361,	-	2	78,75	169	circRNA	hic_scaffold_7:16902695-16933833/PH02Gene43153	7,6	hic_scaffold_7:16903002-16920117|hic_scaffold_7:16920361-16926964
hic_scaffold_16:56556042-56556576	56556043-56556176,56556260-56556313,56556430-56556576,	+	3	134,54,147	217387	circRNA	hic_scaffold_16:56532079-56557709/PH02Gene26949	9,10,11	hic_scaffold_16:56537866-56556042|hic_scaffold_16:56556576-56556928
hic_scaffold_24:48523838-48524193	48523839-48524193,	-	1	355	0	circRNA	hic_scaffold_24:48509669-48558798/PH02Gene34528	23	hic_scaffold_24:48523253-48523838|hic_scaffold_24:48524193-48530144
hic_scaffold_8:38485922-38487014	38485923-38486573,38486808-38487014,	+	2	651207	885	circRNA	hic_scaffold_8:38484073-38490550/PH02Gene31721	2,3	hic_scaffold_8:38484594-38485922|hic_scaffold_8:38487014-38487835
hic_scaffold_24:14288262-14291998	14288263-14288325,14288952-14289031,14289904-14290021,14291924-14291998,	+	4	63,80,118,75	0,689,1641,3661	circRNA	hic_scaffold_24:14286239-14321164/PH02Gene38326	2,3,4,5	hic_scaffold_24:14287359-14288262|hic_scaffold_24:14291998-14292476
hic_scaffold_12:23739610-23740434	23739611-23739800,23739875-23739988,23740082-23740434,	+	3	190114353	264471	circRNA	hic_scaffold_12:23708803-23749522/PH02Gene44262	21,22,23	hic_scaffold_12:23731358-23739610|hic_scaffold_12:23740434-23747354
hic_scaffold_14:58432998-58433471	58432999-58433155,58433330-58433471,	-	2	157142	331	circRNA	hic_scaffold_14:58424801-58436233/PH02Gene17586	6,5	hic_scaffold_14:58432742-58432998|hic_scaffold_14:58433471-58434131
hic_scaffold_15:87692864-87693902	87692865-87692948,87693485-87693590,87693667-87693902,	+	3	84106236	620802	circRNA	hic_scaffold_15:87690772-87695933/PH02Gene27276	4,5,6	hic_scaffold_15:87692072-87692864|hic_scaffold_15:87693902-87694295
hic_scaffold_15:75231967-75232220		-	1	253	0	ciRNA	hic_scaffold_15:75230849-75233255/PH02Gene29296	1	hic_scaffold_15:75231939-75232220
hic_scaffold_22:12262519-12263061	12262520-12262820,12262916-12263061,	+	2	301146	396	circRNA	hic_scaffold_22:12261331-12265941/hic_scaffold_22:12261331-12265941	3,4	hic_scaffold_22:12262439-12262519|hic_scaffold_22:12263061-12263134
hic_scaffold_13:37974499-37974719		-	1	220	0	ciRNA	hic_scaffold_13:37961696-37978917/PH02Gene41424	12	hic_scaffold_13:37974472-37974719
hic_scaffold_15:63767616-63767826		+	1	210	0	ciRNA	hic_scaffold_15:63766537-63773122/PH02Gene19816	2	hic_scaffold_15:63767616-63767849
hic_scaffold_13:59345752-59345960		-	1	208	0	ciRNA	hic_scaffold_13:59336401-59347437/PH02Gene19255	1	hic_scaffold_13:59345728-59345960
hic_scaffold_16:6498056-6498207		-	1	151	0	ciRNA	hic_scaffold_16:6497025-6500559/PH02Gene12064	3	hic_scaffold_16:6498037-6498207
hic_scaffold_13:127904337-127906937		+	1	2600	0	ciRNA	hic_scaffold_13:127900711-127910200/hic_scaffold_13:127900711-127910200	2	hic_scaffold_13:127904337-127909956
hic_scaffold_12:3685632-3686058		-	1	426	0	ciRNA	hic_scaffold_12:3684952-3700828/PH02Gene09892	15	hic_scaffold_12:3685607-3686058
hic_scaffold_24:48523138-48536442	48523139-48523253,48523839-48524193,48530145-48530474,48530898-48531708,48532306-48532515,48532602-48535148,48535234-48535869,48535961-48536171,48536282-48536442,	-	9	115,355,330,811,210,2547,636,211,161	0,700,7006,7759,9167,9463,12095,12822,13143	circRNA	hic_scaffold_24:48509273-48558798/hic_scaffold_24:48509273-48558798	20,19,18,17,16,15,14,13,12	hic_scaffold_24:48509955-48523138|hic_scaffold_24:48536442-48548967
hic_scaffold_16:43708397-43708738		+	1	341	0	ciRNA	hic_scaffold_16:43696701-43716871/PH02Gene43358	4	hic_scaffold_16:43708397-43708762
hic_scaffold_10:50733450-50734126		+	1	676	0	ciRNA	hic_scaffold_10:50732920-50741964/PH02Gene35430	1	hic_scaffold_10:50733450-50739397
hic_scaffold_15:52041507-52236736		-	1	195229	0	ciRNA	hic_scaffold_15:52040400-52239126/hic_scaffold_15:52040400-52239126	2	hic_scaffold_15:52041506-52236736
hic_scaffold_14:81711920-81712303		-	1	383	0	ciRNA	hic_scaffold_14:81711318-81718261/PH02Gene07268	8	hic_scaffold_14:81711899-81712303
hic_scaffold_13:127904232-127906863		-	1	2631	0	ciRNA	hic_scaffold_13:127900889-127906872/hic_scaffold_13:127900889-127906872	1	hic_scaffold_13:127901034-127906863
hic_scaffold_14:99569691-99571318	99569692-99569876,99570079-99570260,99570382-99571125,99571262-99571318,	+	4	185,182,744,57	0,387,690,1570	circRNA	hic_scaffold_14:99567994-99573938/PH02Gene39378	3,4,5,6	hic_scaffold_14:99568804-99569691|hic_scaffold_14:99571318-99571598
hic_scaffold_13:118891441-118892493		+	1	1052	0	ciRNA	hic_scaffold_13:118889856-118893391/PH02Gene14277	3	hic_scaffold_13:118891441-118892521
hic_scaffold_20:3339362-3340151	3339363-3339552,3339949-3340151,	-	2	190203	586	circRNA	hic_scaffold_20:3336795-3341854/PH02Gene44747	4,3	hic_scaffold_20:3338667-3339362|hic_scaffold_20:3340151-3340558
hic_scaffold_3:62181360-62182034		+	1	674	0	ciRNA	hic_scaffold_3:62176922-62182389/PH02Gene18571	3	hic_scaffold_3:62181360-62182058
hic_scaffold_8:7918486-7919015	7918487-7918597,7918680-7918754,7918843-7919015,	+	3	111,75,173	193356	circRNA	hic_scaffold_8:7910575-7921071/PH02Gene12705	15,16,17	hic_scaffold_8:7918161-7918486|hic_scaffold_8:7919015-7919576
hic_scaffold_20:23437898-23438306		-	1	408	0	ciRNA	hic_scaffold_20:23428730-23442525/PH02Gene48285	6	hic_scaffold_20:23437876-23438306
hic_scaffold_15:99850570-99850934		-	1	364	0	ciRNA	hic_scaffold_15:99840722-99851746/PH02Gene08313	2	hic_scaffold_15:99850550-99850934
hic_scaffold_4:55088163-55089781	55088164-55088288,55088377-55088455,55088576-55088622,55088800-55088924,55089608-55089781,	-	5	125,79,47,125,174	0,213,412,636,1444	circRNA	hic_scaffold_4:55086609-55091712/hic_scaffold_4:55086609-55091712	6,5,4,3,2	hic_scaffold_4:55087986-55088163|hic_scaffold_4:55089781-55090063
hic_scaffold_20:37368216-37368490		+	1	274	0	ciRNA	hic_scaffold_20:37368048-37378061/hic_scaffold_20:37368048-37378061	1	hic_scaffold_20:37368216-37368510
hic_scaffold_3:6009931-6041130	6009932-6009999,6041075-6041130,	+	2	68,56	0,31143	circRNA	hic_scaffold_3:6007704-6041964/hic_scaffold_3:6007704-6041964	4,5	hic_scaffold_3:6008865-6009931|hic_scaffold_3:6041130-6041402
hic_scaffold_20:6425201-6425520		-	1	319	0	ciRNA	hic_scaffold_20:6425058-6427837/PH02Gene47775	4	hic_scaffold_20:6425184-6425520
hic_scaffold_13:77109453-77109940	77109454-77109688,77109816-77109940,	-	2	235125	362	circRNA	hic_scaffold_13:77104571-77128430/PH02Gene42391	13,12	hic_scaffold_13:77104676-77109453|hic_scaffold_13:77109940-77117553
hic_scaffold_19:11661917-11662910	11661918-11662040,11662130-11662282,11662392-11662477,11662826-11662910,	+	4	123,153,86,85	212474908	circRNA	hic_scaffold_19:11654471-11664297/PH02Gene13621	2,3,4,5	hic_scaffold_19:11654989-11661917|hic_scaffold_19:11662910-11663079
hic_scaffold_5:52047158-52048265	52047159-52047291,52047822-52048265,	+	2	133444	663	circRNA	hic_scaffold_5:52043260-52055476/PH02Gene02981	12,13	hic_scaffold_5:52046575-52047158|hic_scaffold_5:52048265-52048794
hic_scaffold_13:107363955-107364273		-	1	318	0	ciRNA	hic_scaffold_13:107360816-107372846/PH02Gene29853	27	hic_scaffold_13:107363929-107364273
hic_scaffold_6:9159432-9160281		-	1	849	0	ciRNA	hic_scaffold_6:9157541-9170621/PH02Gene29279	12	hic_scaffold_6:9159420-9160281
hic_scaffold_6:16888590-16895899	16888591-16888764,16888842-16888993,16889954-16890045,16894938-16895099,16895457-16895634,16895768-16895899,	-	6	174,152,92,162,178,132	0,251,1363,6347,6866,7177	circRNA	hic_scaffold_6:16875613-16913031/hic_scaffold_6:16875613-16913031	11,10,9,8,7,6	hic_scaffold_6:16887145-16888590|hic_scaffold_6:16895899-16901098
hic_scaffold_21:20419412-20419638		-	1	226	0	ciRNA	hic_scaffold_21:20418326-20425163/PH02Gene12456	12	hic_scaffold_21:20419386-20419638
hic_scaffold_8:4811524-4811661		-	1	137	0	ciRNA	hic_scaffold_8:4806619-4812156/PH02Gene20259	1	hic_scaffold_8:4811503-4811661
hic_scaffold_20:50264217-50264659		-	1	442	0	ciRNA	hic_scaffold_20:50257662-50267097/PH02Gene10217	7	hic_scaffold_20:50264178-50264659
hic_scaffold_13:52874741-52875005		-	1	264	0	ciRNA	hic_scaffold_13:52871077-52876248/PH02Gene25183	1	hic_scaffold_13:52874700-52875005
hic_scaffold_21:61625208-61626644	61625209-61625282,61625828-61625917,61626017-61626095,61626233-61626306,61626514-61626644,	-	5	74,90,79,74,131	0,619,808,1024,1305	circRNA	hic_scaffold_21:61620561-61630839/PH02Gene50019	9,8,7,6,5	hic_scaffold_21:61622690-61625208|hic_scaffold_21:61626644-61627038
hic_scaffold_18:8542450-8543344		-	1	894	0	ciRNA	hic_scaffold_18:8541810-8543930/PH02Gene47337	2	hic_scaffold_18:8542406-8543344
hic_scaffold_15:58505276-58506018	58505277-58505423,58505502-58505776,58505862-58506018,	-	3	147275157	225585	circRNA	hic_scaffold_15:58504051-58507394/PH02Gene14150	5,4,3	hic_scaffold_15:58505182-58505276|hic_scaffold_15:58506018-58506810
hic_scaffold_21:66028871-66029052		+	1	181	0	ciRNA	hic_scaffold_21:66011245-66034694/PH02Gene41301	14	hic_scaffold_21:66028871-66029076
hic_scaffold_21:69813908-69814208		+	1	300	0	ciRNA	hic_scaffold_21:69812820-69814632/PH02Gene12432	3	hic_scaffold_21:69813908-69814246
hic_scaffold_24:48023727-48027973	48023728-48023826,48023943-48025744,48025901-48026261,48026365-48026463,48027138-48027255,48027323-48027412,48027500-48027568,48027642-48027716,48027876-48027973,	-	9	99,1802,361,99,118,90,69,75,98	0,215,2173,2637,3410,3595,3772,3914,4148	circRNA	hic_scaffold_24:48018752-48035269/hic_scaffold_24:48018752-48035269	15,14,13,12,11,10,9,8,7	hic_scaffold_24:48022214-48023727|hic_scaffold_24:48027973-48028534
hic_scaffold_8:25107-108959	25108-25335,26328-28936,29025-29431,108780-108959,	+	4	228,2609,407,180	0,1220,3917,83672	circRNA	hic_scaffold_8:467-111361/hic_scaffold_8:467-111361	4,5,6,7	hic_scaffold_8:24807-25107|hic_scaffold_8:108959-109259
hic_scaffold_12:3787110-3787271		-	1	161	0	ciRNA	hic_scaffold_12:3755988-3789053/PH02Gene09888	5	hic_scaffold_12:3787088-3787271
hic_scaffold_6:26560781-26561748	26560782-26561049,26561423-26561748,	-	2	268326	641	circRNA	hic_scaffold_6:26559288-26581797/PH02Gene35445	9,8	hic_scaffold_6:26560466-26560781|hic_scaffold_6:26561748-26562280
hic_scaffold_24:66526479-66526670		+	1	191	0	ciRNA	hic_scaffold_24:66525369-66530548/PH02Gene00487	3	hic_scaffold_24:66526479-66526697
hic_scaffold_17:31739122-31739625		+	1	503	0	ciRNA	hic_scaffold_17:31738903-31744462/PH02Gene27019	1	hic_scaffold_17:31739122-31739652
hic_scaffold_20:26984775-26985781		+	1	1006	0	ciRNA	hic_scaffold_20:26984321-26987350/PH02Gene43981	1	hic_scaffold_20:26984775-26985804
hic_scaffold_17:99284638-99285026		+	1	388	0	ciRNA	hic_scaffold_17:99282809-99287113/PH02Gene31128	4	hic_scaffold_17:99284638-99285048
hic_scaffold_22:2879007-2882681	2879008-2879201,2881810-2881955,2882365-2882446,2882571-2882681,	+	4	194,146,82,111	0,2802,3357,3563	circRNA	hic_scaffold_22:2868041-2897078/PH02Gene37684	15,16,17,18	hic_scaffold_22:2874195-2879007|hic_scaffold_22:2882681-2883077
hic_scaffold_22:56844644-56845968	56844645-56844795,56844877-56845775,56845866-56845968,	+	3	151899103	0,232,1221	circRNA	hic_scaffold_22:56819532-56864287/hic_scaffold_22:56819532-56864287	16,17,18	hic_scaffold_22:56842415-56844644|hic_scaffold_22:56845968-56851421
hic_scaffold_17:73224333-73225154	73224334-73224778,73224877-73225002,73225092-73225154,	+	3	445,126,63	543758	circRNA	hic_scaffold_17:73210405-73244379/hic_scaffold_17:73210405-73244379	3,4,5	hic_scaffold_17:73219205-73224333|hic_scaffold_17:73225154-73241599
hic_scaffold_15:97186721-97186972		+	1	251	0	ciRNA	hic_scaffold_15:97186573-97187845/PH02Gene29169	1	hic_scaffold_15:97186721-97187084
hic_scaffold_14:392993-394173	392994-393281,393866-393982,394063-394173,	+	3	288117111	0,872,1069	circRNA	hic_scaffold_14:382312-395793/PH02Gene20085	5,6,7	hic_scaffold_14:387018-392993|hic_scaffold_14:394173-394469
hic_scaffold_3:19307452-19307940	19307453-19307584,19307676-19307940,	-	2	132265	223	circRNA	hic_scaffold_3:19306891-19312409/PH02Gene03034	6,5	hic_scaffold_3:19307259-19307452|hic_scaffold_3:19307940-19309562
hic_scaffold_6:16883776-16887145	16883777-16884933,16885804-16885989,16886999-16887145,	-	3	1157186147	0,2027,3222	circRNA	hic_scaffold_6:16875613-16913031/hic_scaffold_6:16875613-16913031	13,12,11	hic_scaffold_6:16879743-16883776|hic_scaffold_6:16887145-16888590
hic_scaffold_17:25623888-25631303	25623889-25624043,25624219-25624288,25624382-25624465,25624551-25624607,25624687-25624755,25624835-25624921,25625040-25625156,25630760-25630909,25631029-25631113,25631183-25631303,	+	10	155,70,84,57,69,87,117,150,85,121	0,330,493,662,798,946,1151,6871,7140,7294	circRNA	hic_scaffold_17:25595411-25635341/PH02Gene39108	17,18,19,20,21,22,23,24,25,26	hic_scaffold_17:25620587-25623888|hic_scaffold_17:25631303-25632192
hic_scaffold_21:79663406-79663566	79663407-79663566,	+	1	160	0	circRNA	hic_scaffold_21:79662957-79665668/PH02Gene15943	4	hic_scaffold_21:79663304-79663406|hic_scaffold_21:79663566-79663652
hic_scaffold_16:15782412-15782850		-	1	438	0	ciRNA	hic_scaffold_16:15780698-15783717/PH02Gene20137	5	hic_scaffold_16:15782385-15782850
hic_scaffold_17:89330551-89331157		+	1	606	0	ciRNA	hic_scaffold_17:89326513-89331670/PH02Gene04790	11	hic_scaffold_17:89330551-89331183
hic_scaffold_21:60273005-60279608	60273006-60273694,60279270-60279608,	-	2	689339	0,6264	circRNA	hic_scaffold_21:60271393-60281858/hic_scaffold_21:60271393-60281858	4,3	hic_scaffold_21:60271839-60273005|hic_scaffold_21:60279608-60280490
hic_scaffold_24:56288478-56288709		-	1	231	0	ciRNA	hic_scaffold_24:56287665-56299018/PH02Gene00543	22	hic_scaffold_24:56288451-56288709
hic_scaffold_13:101468493-101470484	101468494-101468637,101468744-101468827,101468965-101469020,101469132-101469277,101470399-101470484,	+	5	144,84,56,146,86	0,250,471,638,1905	circRNA	hic_scaffold_13:101468320-101470731/hic_scaffold_13:101468320-101470731	2,3,4,5,6	hic_scaffold_13:101468361-101468493|hic_scaffold_13:101470484-101470625
hic_scaffold_10:39738486-39740426	39738487-39738594,39738684-39738876,39738959-39739217,39739308-39739364,39739587-39739636,39739720-39739806,39739895-39739952,39740041-39740108,39740211-39740296,39740379-39740426,	+	10	108,193,259,57,50,87,58,68,86,48	0,197,472,821,1100,1233,1408,1554,1724,1892	circRNA	hic_scaffold_10:39737215-39741282/hic_scaffold_10:39737215-39741282	2,3,4,5,6,7,8,9,10,11	hic_scaffold_10:39737446-39738486|hic_scaffold_10:39740426-39740905
hic_scaffold_13:49871141-49871471	49871142-49871253,49871339-49871471,	-	2	112133	197	circRNA	hic_scaffold_13:49866532-49873106/PH02Gene46448	4,3	hic_scaffold_13:49868102-49871141|hic_scaffold_13:49871471-49872492
hic_scaffold_3:3269441-3270235		+	1	794	0	ciRNA	hic_scaffold_3:3263930-3273994/PH02Gene30322	8	hic_scaffold_3:3269441-3271359
hic_scaffold_14:49644895-49645643		-	1	748	0	ciRNA	hic_scaffold_14:49644047-49663362/PH02Gene06577	26	hic_scaffold_14:49644871-49645643
hic_scaffold_13:127900912-127906741		-	1	5829	0	ciRNA	hic_scaffold_13:127900889-127910251/hic_scaffold_13:127900889-127910251	2	hic_scaffold_13:127900912-127906741
hic_scaffold_16:38816079-38816530	38816080-38816530,	-	1	451	0	circRNA	hic_scaffold_16:38804188-38817819/PH02Gene15332	2	hic_scaffold_16:38805332-38816079|hic_scaffold_16:38816530-38817424
hic_scaffold_19:24773215-24774179	24773216-24773451,24773758-24773815,24773907-24773975,24774071-24774179,	-	4	236,58,69,109	542691855	circRNA	hic_scaffold_19:24772819-24774898/PH02Gene46060	7,6,5,4	hic_scaffold_19:24773043-24773215|hic_scaffold_19:24774179-24774406
hic_scaffold_24:70530027-70531592	70530028-70530141,70530216-70530289,70530423-70530606,70530953-70531098,70531234-70531592,	-	5	114,74,184,146,359	0,188,395,925,1206	circRNA	hic_scaffold_24:70526499-70533068/PH02Gene00290	6,5,4,3,2	hic_scaffold_24:70528139-70530027|hic_scaffold_24:70531592-70532865
hic_scaffold_23:10158943-10159235		+	1	292	0	ciRNA	hic_scaffold_23:10153724-10172935/PH02Gene01813	16	hic_scaffold_23:10158943-10159240
hic_scaffold_15:83732519-83733075		-	1	556	0	ciRNA	hic_scaffold_15:83728078-83733424/PH02Gene09918	1	hic_scaffold_15:83732492-83733075
hic_scaffold_15:82408693-82409154	82408694-82408759,82408856-82408927,82409011-82409154,	-	3	66,72,144	162317	circRNA	hic_scaffold_15:82397191-82414404/PH02Gene09959	7,6,5	hic_scaffold_15:82408616-82408693|hic_scaffold_15:82409154-82409375
hic_scaffold_16:24008365-24008734		+	1	369	0	ciRNA	hic_scaffold_16:23994785-24019763/PH02Gene04472	17	hic_scaffold_16:24008365-24008767
hic_scaffold_1:2012386-2012718		+	1	332	0	ciRNA	hic_scaffold_1:2009554-2014784/PH02Gene47684	5	hic_scaffold_1:2012386-2012742
hic_scaffold_16:10638163-10638574		-	1	411	0	ciRNA	hic_scaffold_16:10637768-10641739/PH02Gene09462	5	hic_scaffold_16:10638144-10638574
hic_scaffold_21:61439827-61440701	61439828-61439955,61440583-61440701,	-	2	128119	755	circRNA	hic_scaffold_21:61438845-61441354/PH02Gene25375	3,2	hic_scaffold_21:61439578-61439827|hic_scaffold_21:61440701-61441103
hic_scaffold_8:31395385-31399022	31395386-31395513,31395608-31395725,31395801-31396016,31396096-31396420,31396496-31396713,31398809-31399022,	+	6	1.28118e+17	0,222,415,710,1110,3423	circRNA	hic_scaffold_8:31381174-31417927/hic_scaffold_8:31381174-31417927	12,13,14,15,16,17	hic_scaffold_8:31395285-31395385|hic_scaffold_8:31399022-31399132
hic_scaffold_21:67004640-67007488	67004641-67004750,67004845-67005216,67006777-67007488,	+	3	110372712	0,204,2136	circRNA	hic_scaffold_21:66997475-67012141/PH02Gene13359	2,3,4	hic_scaffold_21:66997691-67004640|hic_scaffold_21:67007488-67011802
hic_scaffold_14:34862459-34863178	34862460-34863178,	+	1	719	0	circRNA	hic_scaffold_14:34861707-34877218/hic_scaffold_14:34861707-34877218	2	hic_scaffold_14:34861860-34862459|hic_scaffold_14:34863178-34863276
hic_scaffold_18:31890944-31891374	31890945-31891374,	+	1	430	0	circRNA	hic_scaffold_18:31890019-31893291/PH02Gene04621	2	hic_scaffold_18:31890815-31890944|hic_scaffold_18:31891374-31892082
hic_scaffold_7:57981587-57981783		+	1	196	0	ciRNA	hic_scaffold_7:57978747-57983116/PH02Gene29485	5	hic_scaffold_7:57981587-57981812
hic_scaffold_14:71750419-71750763		-	1	344	0	ciRNA	hic_scaffold_14:71740520-71750931/hic_scaffold_14:71740520-71750931	1	hic_scaffold_14:71741922-71750763
hic_scaffold_5:52045857-52046077		+	1	220	0	ciRNA	hic_scaffold_5:52043260-52055476/PH02Gene02981	8	hic_scaffold_5:52045857-52046106
hic_scaffold_5:54884078-54884456		-	1	378	0	ciRNA	hic_scaffold_5:54871730-54890479/PH02Gene33963	7	hic_scaffold_5:54884042-54884456
hic_scaffold_3:57696540-57696708		-	1	168	0	ciRNA	hic_scaffold_3:57695921-57699753/hic_scaffold_3:57695921-57699753	2	hic_scaffold_3:57696414-57696708
hic_scaffold_14:39565357-39565675		-	1	318	0	ciRNA	hic_scaffold_14:39562180-39569360/PH02Gene19994	8	hic_scaffold_14:39565337-39565675
hic_scaffold_18:27095208-27095672		-	1	464	0	ciRNA	hic_scaffold_18:27091704-27096185/PH02Gene23087	1	hic_scaffold_18:27095170-27095672
hic_scaffold_24:61868008-61868263	61868009-61868080,61868163-61868263,	-	2	72101	154	circRNA	hic_scaffold_24:61865301-61872308/PH02Gene10158	5,4	hic_scaffold_24:61867784-61868008|hic_scaffold_24:61868263-61868509
hic_scaffold_13:51461832-51462200	51461833-51462200,	-	1	368	0	circRNA	hic_scaffold_13:51457874-51464345/hic_scaffold_13:51457874-51464345	4	hic_scaffold_13:51461708-51461832|hic_scaffold_13:51462200-51462285
hic_scaffold_6:64022992-64024237	64022993-64023099,64023184-64023361,64023886-64023969,64024085-64024237,	-	4	107,178,84,153	0,191,893,1092	circRNA	hic_scaffold_6:64017282-64035865/hic_scaffold_6:64017282-64035865	18,17,16,15	hic_scaffold_6:64021069-64022992|hic_scaffold_6:64024237-64029521
hic_scaffold_13:94098925-94113815	94098926-94099091,94113596-94113815,	+	2	166220	0,14670	circRNA	hic_scaffold_13:94097975-94115575/hic_scaffold_13:94097975-94115575	3,4	hic_scaffold_13:94098436-94098925|hic_scaffold_13:94113815-94113928
hic_scaffold_14:73872109-73872327	73872110-73872327,	+	1	218	0	circRNA	hic_scaffold_14:73871716-73874338/PH02Gene22300	2	hic_scaffold_14:73871975-73872109|hic_scaffold_14:73872327-73872952
hic_scaffold_17:42164111-42164573		-	1	462	0	ciRNA	hic_scaffold_17:42160426-42164644/PH02Gene09390	1	hic_scaffold_17:42164074-42164573
hic_scaffold_14:97618855-97619393	97618856-97619019,97619143-97619393,	-	2	164251	287	circRNA	hic_scaffold_14:97613674-97623925/PH02Gene29640	5,4	hic_scaffold_14:97617775-97618855|hic_scaffold_14:97619393-97620978
hic_scaffold_13:127904397-127906859		+	1	2462	0	ciRNA	hic_scaffold_13:127904186-127910200/hic_scaffold_13:127904186-127910200	1	hic_scaffold_13:127904397-127910180
hic_scaffold_3:19520531-19524159	19520532-19520574,19520812-19521035,19523398-19523438,19523522-19523632,19523710-19523860,19524068-19524159,	+	6	43,224,41,111,151,92	0,280,2866,2990,3178,3536	circRNA	hic_scaffold_3:19520309-19528091/hic_scaffold_3:19520309-19528091	2,3,4,5,6,7	hic_scaffold_3:19520349-19520531|hic_scaffold_3:19524159-19526902
hic_scaffold_16:110429684-110429826		-	1	142	0	ciRNA	hic_scaffold_16:110429659-110433089/PH02Gene14934	12	hic_scaffold_16:110429662-110429826
hic_scaffold_24:35662264-35662858		+	1	594	0	ciRNA	hic_scaffold_24:35661237-35663789/PH02Gene27990	3	hic_scaffold_24:35662264-35662894
hic_scaffold_13:77580663-77581667	77580664-77581667,	-	1	1004	0	circRNA	hic_scaffold_13:77563821-77604967/PH02Gene15140	7	hic_scaffold_13:77565316-77580663|hic_scaffold_13:77581667-77587237
hic_scaffold_6:16894937-16895899	16894938-16895099,16895457-16895634,16895768-16895899,	-	3	162178132	519830	circRNA	hic_scaffold_6:16876568-16913026/hic_scaffold_6:16876568-16913026	8,7,6	hic_scaffold_6:16890045-16894937|hic_scaffold_6:16895899-16901098
hic_scaffold_15:52236697-52237917		-	1	1220	0	ciRNA	hic_scaffold_15:52040445-52239126/hic_scaffold_15:52040445-52239126	1	hic_scaffold_15:52114324-52237917
hic_scaffold_13:83980682-83981175		-	1	493	0	ciRNA	hic_scaffold_13:83977191-83982972/PH02Gene35853	3	hic_scaffold_13:83980657-83981175
hic_scaffold_18:25006993-25007174		+	1	181	0	ciRNA	hic_scaffold_18:24999050-25008402/PH02Gene05127	4	hic_scaffold_18:25006993-25007199
hic_scaffold_6:62648236-62658890	62648237-62648303,62651145-62651183,62651313-62651373,62651506-62651615,62651707-62651781,62651864-62651932,62658769-62658890,	+	7	67,39,61,110,75,69,122	0,2908,3076,3269,3470,3627,10532	circRNA	hic_scaffold_6:62615037-62666802/PH02Gene42277	8,9,10,11,12,13,14	hic_scaffold_6:62646183-62648236|hic_scaffold_6:62658890-62663037
hic_scaffold_15:102350120-102350326		-	1	206	0	ciRNA	hic_scaffold_15:102342094-102353546/PH02Gene21304	8	hic_scaffold_15:102350099-102350326
hic_scaffold_21:111829697-111833319	111829698-111829817,111830660-111830774,111830925-111831099,111831179-111831247,111833185-111833319,	-	5	120,115,175,69,135	0,962,1227,1481,3487	circRNA	hic_scaffold_21:111809159-111873569/PH02Gene00919	36,35,34,33,32	hic_scaffold_21:111824483-111829697|hic_scaffold_21:111833319-111835083
hic_scaffold_14:10818337-10828966	10818338-10818580,10818698-10819150,10819632-10820405,10820679-10820876,10828217-10828651,10828733-10828966,	+	6	2.43454e+17	0,360,1294,2341,9879,10395	circRNA	hic_scaffold_14:10804301-10831948/PH02Gene21735	5,6,7,8,9,10	hic_scaffold_14:10813473-10818337|hic_scaffold_14:10828966-10829820
hic_scaffold_24:48523138-48536442	48523139-48523253,48523839-48524193,48530145-48530474,48530898-48531708,48532306-48532515,48532602-48533883,48534724-48536171,48536282-48536442,	-	8	115,355,330,811,210,1282,1448,161	0,700,7006,7759,9167,9463,11585,13143	circRNA	hic_scaffold_24:48509273-48549800/hic_scaffold_24:48509273-48549800	9,8,7,6,5,4,3,2	hic_scaffold_24:48509955-48523138|hic_scaffold_24:48536442-48548967
hic_scaffold_13:127904337-127906967		+	1	2630	0	ciRNA	hic_scaffold_13:127900711-127910200/hic_scaffold_13:127900711-127910200	2	hic_scaffold_13:127904337-127909956
hic_scaffold_13:29504375-29505448	29504376-29504579,29505177-29505448,	-	2	204272	801	circRNA	hic_scaffold_13:29503617-29507122/PH02Gene28596	3,2	hic_scaffold_13:29503908-29504375|hic_scaffold_13:29505448-29506949
hic_scaffold_13:63761739-63762099	63761740-63762099,	+	1	360	0	circRNA	hic_scaffold_13:63759613-63765693/PH02Gene35376	9	hic_scaffold_13:63761627-63761739|hic_scaffold_13:63762099-63763887
hic_scaffold_24:58922149-58922368		-	1	219	0	ciRNA	hic_scaffold_24:58921043-58923942/PH02Gene00628	5	hic_scaffold_24:58922122-58922368
hic_scaffold_13:124091292-124093146		-	1	1854	0	ciRNA	hic_scaffold_13:124090001-124093989/PH02Gene45959	1	hic_scaffold_13:124091259-124093146
hic_scaffold_15:87147332-87147891		+	1	559	0	ciRNA	hic_scaffold_15:87144475-87149630/PH02Gene27243	8	hic_scaffold_15:87147332-87147922
hic_scaffold_11:21842296-21842682		+	1	386	0	ciRNA	hic_scaffold_11:21841677-21862322/PH02Gene30280	1	hic_scaffold_11:21842296-21842719
hic_scaffold_8:79701558-79706172	79701559-79701729,79702031-79702183,79702276-79702467,79702549-79702614,79703408-79703503,79703643-79703729,79703870-79703986,79704064-79704271,79704365-79704429,79705256-79705314,79705396-79705527,79705605-79705761,79705849-79706172,	+	13	171,153,192,66,96,87,117,208,65,59,132,157,324	0,472,717,990,1849,2084,2311,2505,2806,3697,3837,4046,4290	circRNA	hic_scaffold_8:79695073-79710800/PH02Gene38685	8,9,10,11,12,13,14,15,16,17,18,19,20	hic_scaffold_8:79701320-79701558|hic_scaffold_8:79706172-79706815
hic_scaffold_10:31380834-31380990		+	1	156	0	ciRNA	hic_scaffold_10:31380028-31402108/hic_scaffold_10:31380028-31402108	3	hic_scaffold_10:31380834-31401604
hic_scaffold_16:32909938-32910327	32909939-32910040,32910167-32910327,	-	2	102161	228	circRNA	hic_scaffold_16:32906550-32921380/PH02Gene00806	9,8	hic_scaffold_16:32907451-32909938|hic_scaffold_16:32910327-32910596
hic_scaffold_8:1591401-1591727	1591402-1591497,1591589-1591727,	-	2	96139	187	circRNA	hic_scaffold_8:1587841-1592494/hic_scaffold_8:1587841-1592494	4,3	hic_scaffold_8:1591316-1591401|hic_scaffold_8:1591727-1592169
hic_scaffold_13:40406269-40407155		-	1	886	0	ciRNA	hic_scaffold_13:40394871-40413448/PH02Gene33468	14	hic_scaffold_13:40406243-40407155
hic_scaffold_10:12211602-12212023		+	1	421	0	ciRNA	hic_scaffold_10:12210058-12212602/PH02Gene07025	5	hic_scaffold_10:12211602-12212046
hic_scaffold_20:721782-722465	721783-721836,721948-722018,722106-722182,722361-722465,	-	4	54,71,77,105	165323578	circRNA	hic_scaffold_20:721191-722970/PH02Gene48475	5,4,3,2	hic_scaffold_20:721597-721782|hic_scaffold_20:722465-722720
hic_scaffold_24:63023023-63023711	63023024-63023182,63023552-63023711,	+	2	159160	528	circRNA	hic_scaffold_24:63010070-63031446/hic_scaffold_24:63010070-63031446	3,4	hic_scaffold_24:63015199-63023023|hic_scaffold_24:63023711-63030946
hic_scaffold_13:128228267-128229737		+	1	1470	0	ciRNA	hic_scaffold_13:128228059-128229793/hic_scaffold_13:128228059-128229793	1	hic_scaffold_13:128228267-128229764
hic_scaffold_5:19512357-19517057	19512358-19512510,19512627-19512762,19514618-19514714,19515329-19515449,19516038-19516106,19516826-19516876,19516962-19517057,	+	7	153,136,97,121,69,51,96	0,269,2260,2971,3680,4468,4604	circRNA	hic_scaffold_5:19510203-19521689/PH02Gene30257	4,5,6,7,8,9,10	hic_scaffold_5:19512208-19512357|hic_scaffold_5:19517057-19517292
hic_scaffold_8:51857577-51857745		-	1	168	0	ciRNA	hic_scaffold_8:51846383-51858712/PH02Gene32942	2	hic_scaffold_8:51857552-51857745
hic_scaffold_13:52057338-52058249	52057339-52057494,52057651-52057812,52057889-52057951,52058047-52058109,52058196-52058249,	-	5	156,162,63,63,54	312550708857	circRNA	hic_scaffold_13:52053360-52061461/PH02Gene15996	11,10,9,8,7	hic_scaffold_13:52054249-52057338|hic_scaffold_13:52058249-52059045
hic_scaffold_16:32002431-32003555	32002432-32002530,32002639-32002746,32003012-32003064,32003486-32003555,	-	4	99,108,53,70	0,207,580,1054	circRNA	hic_scaffold_16:31999254-32012716/PH02Gene00781	9,8,7,6	hic_scaffold_16:32001342-32002431|hic_scaffold_16:32003555-32009145
hic_scaffold_8:74634844-74635569	74634845-74634964,74635089-74635177,74635493-74635569,	-	3	120,89,77	244648	circRNA	hic_scaffold_8:74625188-74639489/PH02Gene37052	6,5,4	hic_scaffold_8:74626757-74634844|hic_scaffold_8:74635569-74638667
hic_scaffold_22:38126643-38127923	38126644-38126725,38126809-38126859,38126959-38127039,38127243-38127284,38127390-38127488,38127852-38127923,	-	6	82,51,81,42,99,72	0,165,315,599,746,1208	circRNA	hic_scaffold_22:38106757-38142132/PH02Gene17470	13,12,11,10,9,8	hic_scaffold_22:38113544-38126643|hic_scaffold_22:38127923-38135892
hic_scaffold_20:47280965-47281575		+	1	610	0	ciRNA	hic_scaffold_20:47276563-47287518/PH02Gene24743	4	hic_scaffold_20:47280965-47281594
hic_scaffold_16:11788093-11827496		-	1	39403	0	ciRNA	hic_scaffold_16:11743526-11860182/hic_scaffold_16:11743526-11860182	5	hic_scaffold_16:11743578-11827496
hic_scaffold_8:10181490-10183360	10181491-10181616,10181712-10182023,10182112-10182250,10183033-10183136,10183269-10183360,	-	5	126,312,139,104,92	0,221,621,1542,1778	circRNA	hic_scaffold_8:10151956-10187841/hic_scaffold_8:10151956-10187841	9,8,7,6,5	hic_scaffold_8:10178378-10181490|hic_scaffold_8:10183360-10185706
hic_scaffold_3:16591583-16592729	16591584-16591660,16591957-16592062,16592548-16592729,	-	3	77106182	373964	circRNA	hic_scaffold_3:16552191-16596849/PH02Gene27962	5,4,3	hic_scaffold_3:16575739-16591583|hic_scaffold_3:16592729-16594377
hic_scaffold_16:117411258-117411827	117411259-117411386,117411505-117411627,117411739-117411827,	+	3	128,123,89	246480	circRNA	hic_scaffold_16:117409067-117414379/PH02Gene04101	3,4,5	hic_scaffold_16:117410760-117411258|hic_scaffold_16:117411827-117411907
hic_scaffold_6:50093571-50093686		+	1	115	0	ciRNA	hic_scaffold_6:50093371-50093726/hic_scaffold_6:50093371-50093726	1	hic_scaffold_6:50093571-50093706
hic_scaffold_17:6484048-6484195		+	1	147	0	ciRNA	hic_scaffold_17:6471777-6486495/PH02Gene34200	17	hic_scaffold_17:6484048-6484229
hic_scaffold_3:57696518-57696697		-	1	179	0	ciRNA	hic_scaffold_3:57695943-57699753/hic_scaffold_3:57695943-57699753	1	hic_scaffold_3:57696333-57696697
hic_scaffold_16:73101767-73102264	73101768-73101881,73102142-73102264,	-	2	114123	374	circRNA	hic_scaffold_16:73097527-73109699/PH02Gene49204	11,10	hic_scaffold_16:73099013-73101767|hic_scaffold_16:73102264-73103988
hic_scaffold_4:16598761-16599939	16598762-16598928,16599021-16599703,16599801-16599939,	+	3	167683139	0,259,1039	circRNA	hic_scaffold_4:16596207-16600569/hic_scaffold_4:16596207-16600569	6,7,8	hic_scaffold_4:16598661-16598761|hic_scaffold_4:16599939-16600118
hic_scaffold_7:62703791-62705554	62703792-62703952,62704073-62704112,62704214-62704354,62704488-62704606,62704688-62704907,62705382-62705554,	+	6	161,40,141,119,220,173	0,281,422,696,896,1590	circRNA	hic_scaffold_7:62702299-62707110/hic_scaffold_7:62702299-62707110	2,3,4,5,6,7	hic_scaffold_7:62703406-62703791|hic_scaffold_7:62705554-62705655
hic_scaffold_14:22275423-22283792	22275424-22275530,22282125-22282187,22283706-22283792,	+	3	107,63,87	0,6701,8282	circRNA	hic_scaffold_14:22259924-22283947/PH02Gene01712	15,16,17	hic_scaffold_14:22272410-22275423|hic_scaffold_14:22283792-22283905
hic_scaffold_7:47514406-47514637		+	1	231	0	ciRNA	hic_scaffold_7:47504808-47516439/hic_scaffold_7:47504808-47516439	10	hic_scaffold_7:47514406-47514637
hic_scaffold_23:57085512-57096753	57085513-57085623,57093091-57093167,57093968-57094049,57094120-57094175,57096667-57096753,	+	5	111,77,82,56,87	0,7578,8455,8607,11154	circRNA	hic_scaffold_23:57078316-57106660/PH02Gene13161	3,4,5,6,7	hic_scaffold_23:57078803-57085512|hic_scaffold_23:57096753-57104381
hic_scaffold_24:54868218-54870568	54868219-54868300,54868474-54868550,54868702-54868815,54868946-54869050,54869246-54870568,	-	5	82,77,114,105,1323	0,255,483,727,1027	circRNA	hic_scaffold_24:54845742-54871952/hic_scaffold_24:54845742-54871952	6,5,4,3,2	hic_scaffold_24:54867643-54868218|hic_scaffold_24:54870568-54871029
hic_scaffold_23:56939288-56943494	56939289-56939741,56939829-56940011,56940107-56940198,56940297-56940585,56940687-56940897,56940987-56941057,56942969-56943075,56943227-56943276,56943396-56943494,	+	9	453,183,92,289,211,71,107,50,99	0,540,818,1008,1398,1698,3680,3938,4107	circRNA	hic_scaffold_23:56938315-56967112/hic_scaffold_23:56938315-56967112	2,3,4,5,6,7,8,9,10	hic_scaffold_23:56938617-56939288|hic_scaffold_23:56943494-56947843
hic_scaffold_21:87781688-87784885	87781689-87781826,87781994-87782257,87782371-87782457,87782869-87782970,87783044-87783109,87783321-87783431,87783516-87783577,87783668-87783712,87783836-87783909,87784663-87784730,87784817-87784885,	+	11	138,264,87,102,66,111,62,45,74,68,69	0,305,682,1180,1355,1632,1827,1979,2147,2974,3128	circRNA	hic_scaffold_21:87778790-87792231/PH02Gene03478	4,5,6,7,8,9,10,11,12,13,14	hic_scaffold_21:87779606-87781688|hic_scaffold_21:87784885-87787901
hic_scaffold_3:95028438-95028631		-	1	193	0	ciRNA	hic_scaffold_3:95026821-95031592/PH02Gene41786	2	hic_scaffold_3:95028419-95028631
hic_scaffold_14:89738617-89739190		+	1	573	0	ciRNA	hic_scaffold_14:89736504-89745778/PH02Gene10839	4	hic_scaffold_14:89738617-89739216
hic_scaffold_3:49829672-49830018	49829673-49829808,49829898-49830018,	-	2	136121	225	circRNA	hic_scaffold_3:49829151-49831387/hic_scaffold_3:49829151-49831387	3,2	hic_scaffold_3:49829561-49829672|hic_scaffold_3:49830018-49830101
hic_scaffold_5:55219098-55219255		-	1	157	0	ciRNA	hic_scaffold_5:55219020-55223223/PH02Gene33910	6	hic_scaffold_5:55219072-55219255
hic_scaffold_3:98021694-98021844		-	1	150	0	ciRNA	hic_scaffold_3:98017559-98022784/PH02Gene48117	2	hic_scaffold_3:98021651-98021844
hic_scaffold_11:34530645-34531078	34530646-34530838,34530940-34531078,	+	2	193139	294	circRNA	hic_scaffold_11:34529657-34534405/PH02Gene35515	3,4	hic_scaffold_11:34530527-34530645|hic_scaffold_11:34531078-34531592
hic_scaffold_21:13573598-13574016		+	1	418	0	ciRNA	hic_scaffold_21:13573304-13575100/PH02Gene17800	1	hic_scaffold_21:13573598-13574037
hic_scaffold_9:30323791-30324790	30323792-30324044,30324492-30324790,	+	2	253299	700	circRNA	hic_scaffold_9:30321590-30334281/PH02Gene48812	3,4	hic_scaffold_9:30323508-30323791|hic_scaffold_9:30324790-30325077
hic_scaffold_13:124339356-124340498		+	1	1142	0	ciRNA	hic_scaffold_13:124338495-124341574/PH02Gene33688	2	hic_scaffold_13:124339356-124340523
hic_scaffold_17:43270319-43270483		+	1	164	0	ciRNA	hic_scaffold_17:43256214-43272004/PH02Gene46301	9	hic_scaffold_17:43270319-43270489
hic_scaffold_17:35601787-35602888	35601788-35601876,35601958-35602062,35602716-35602888,	-	3	89105173	170928	circRNA	hic_scaffold_17:35594972-35609404/PH02Gene14030	7,6,5	hic_scaffold_17:35597324-35601787|hic_scaffold_17:35602888-35604316
hic_scaffold_13:46098844-46099206		-	1	362	0	ciRNA	hic_scaffold_13:46096173-46099356/PH02Gene16605	1	hic_scaffold_13:46098234-46099206
hic_scaffold_21:470045-471326		+	1	1281	0	ciRNA	hic_scaffold_21:469760-472089/hic_scaffold_21:469760-472089	2	hic_scaffold_21:470045-471353
hic_scaffold_4503:5904-7368	5905-6055,6136-6261,6415-6571,7018-7127,7221-7368,	-	5	151126157110148	0,231,510,1113,1316	circRNA	hic_scaffold_4503:4165-19879/PH02Gene49898	12,11,10,9,8	hic_scaffold_4503:4674-5904|hic_scaffold_4503:7368-7647
hic_scaffold_14:91678725-91684630	91678726-91678822,91680382-91681080,91681208-91681313,91681782-91681965,91682956-91684630,	+	5	97,699,106,184,1675	0,1656,2482,3056,4230	circRNA	hic_scaffold_14:91677751-91687009/hic_scaffold_14:91677751-91687009	2,3,4,5,6	hic_scaffold_14:91678050-91678725|hic_scaffold_14:91684630-91685868
hic_scaffold_18:6417889-6418193		+	1	304	0	ciRNA	hic_scaffold_18:6393147-6420275/PH02Gene44759	22	hic_scaffold_18:6417889-6418224
hic_scaffold_11:44474270-44476859	44474271-44474336,44474423-44474593,44475380-44475550,44475641-44475796,44475898-44476044,44476208-44476279,44476386-44476859,	+	7	66,171,171,156,147,72,474	0,152,1109,1370,1627,1937,2115	circRNA	hic_scaffold_11:44473023-44477562/PH02Gene43116	3,4,5,6,7,8,9	hic_scaffold_11:44473522-44474270|hic_scaffold_11:44476859-44476968
hic_scaffold_14:56733938-56734156		+	1	218	0	ciRNA	hic_scaffold_14:56733649-56735683/PH02Gene15111	1	hic_scaffold_14:56733938-56734188
hic_scaffold_7:47506009-47506601		+	1	592	0	ciRNA	hic_scaffold_7:47504808-47516270/PH02Gene01367	4	hic_scaffold_7:47506009-47506631
hic_scaffold_23:1667375-1667734	1667376-1667734,	+	1	359	0	circRNA	hic_scaffold_23:1663672-1674844/PH02Gene23691	2	hic_scaffold_23:1664172-1667375|hic_scaffold_23:1667734-1670794
hic_scaffold_8:79879198-79880409	79879199-79879431,79879593-79879665,79879817-79879891,79880010-79880120,79880212-79880251,79880346-79880409,	+	6	233,73,75,111,40,64	0,394,618,811,1013,1147	circRNA	hic_scaffold_8:79877771-79884916/hic_scaffold_8:79877771-79884916	2,3,4,5,6,7	hic_scaffold_8:79878061-79879198|hic_scaffold_8:79880409-79883093
hic_scaffold_7:58205446-58205797		-	1	351	0	ciRNA	hic_scaffold_7:58204972-58206974/PH02Gene29502	4	hic_scaffold_7:58205421-58205797
hic_scaffold_6:23268625-23524478		+	1	255853	0	ciRNA	hic_scaffold_6:23268592-23711728/hic_scaffold_6:23268592-23711728	1	hic_scaffold_6:23268625-23525269
hic_scaffold_21:99258652-99259212		-	1	560	0	ciRNA	hic_scaffold_21:99253785-99259615/PH02Gene29065	1	hic_scaffold_21:99258619-99259212
hic_scaffold_17:14604428-14604652	14604429-14604652,	+	1	224	0	circRNA	hic_scaffold_17:14602792-14606433/PH02Gene08117	3	hic_scaffold_17:14604215-14604428|hic_scaffold_17:14604652-14604753
hic_scaffold_21:72320431-72320843		+	1	412	0	ciRNA	hic_scaffold_21:72320009-72322918/hic_scaffold_21:72320009-72322918	2	hic_scaffold_21:72320431-72320846
hic_scaffold_8:581738-585442	581739-581847,581950-582011,582391-582600,582739-582826,582901-583063,583165-583363,583594-583791,584162-584293,584455-584575,584716-584826,585072-585141,585259-585442,	+	12	109,62,210,88,163,199,198,132,121,111,70,184	0,211,652,1000,1162,1426,1855,2423,2716,2977,3333,3520	circRNA	hic_scaffold_8:580360-586372/PH02Gene46642	2,3,4,5,6,7,8,9,10,11,12,13	hic_scaffold_8:580774-581738|hic_scaffold_8:585442-585542
hic_scaffold_14:51953359-51956639	51953360-51953441,51954032-51954105,51954250-51954361,51954474-51954548,51954712-51954773,51956540-51956639,	+	6	82,74,112,75,62,100	0,672,890,1114,1352,3180	circRNA	hic_scaffold_14:51947973-51957408/PH02Gene16971	9,10,11,12,13,14	hic_scaffold_14:51953125-51953359|hic_scaffold_14:51956639-51956791
hic_scaffold_14:19137610-19137856		+	1	246	0	ciRNA	hic_scaffold_14:19136820-19141795/PH02Gene19057	4	hic_scaffold_14:19137610-19137874
hic_scaffold_16:115638476-115638793		+	1	317	0	ciRNA	hic_scaffold_16:115619471-115639620/PH02Gene15599	16	hic_scaffold_16:115638476-115638812
hic_scaffold_13:127904282-127910108		-	1	5826	0	ciRNA	hic_scaffold_13:127900889-127910251/hic_scaffold_13:127900889-127910251	1	hic_scaffold_13:127901042-127910108
hic_scaffold_14:74040892-74041063		-	1	171	0	ciRNA	hic_scaffold_14:74038480-74046210/PH02Gene27849	13	hic_scaffold_14:74040872-74041063
hic_scaffold_11:30570309-30570722		-	1	413	0	ciRNA	hic_scaffold_11:30566522-30570921/PH02Gene49224	1	hic_scaffold_11:30570279-30570722
hic_scaffold_24:69691091-69691567	69691092-69691177,69691261-69691341,69691448-69691567,	-	3	86,81,120	169356	circRNA	hic_scaffold_24:69690210-69703939/PH02Gene00337	17,16,15	hic_scaffold_24:69690946-69691091|hic_scaffold_24:69691567-69691644
hic_scaffold_15:86248551-86248739		-	1	188	0	ciRNA	hic_scaffold_15:86245762-86253195/PH02Gene26732	11	hic_scaffold_15:86248520-86248739
hic_scaffold_10:238620-250065	238621-238968,239383-239511,245463-245681,245766-245851,245932-247328,247549-247915,248517-248831,249716-249853,249958-250065,	-	9	348,129,219,86,1397,367,315,138,108	0,762,6842,7145,7311,8928,9896,11095,11337	circRNA	hic_scaffold_10:226121-251756/PH02Gene13520	11,10,9,8,7,6,5,4,3	hic_scaffold_10:230100-238620|hic_scaffold_10:250065-250811
hic_scaffold_24:26510618-26513173	26510619-26510663,26511024-26511138,26512134-26512203,26512284-26512332,26513076-26513173,	+	5	45,115,70,49,98	0,405,1515,1665,2457	circRNA	hic_scaffold_24:26509873-26518438/PH02Gene28648	2,3,4,5,6	hic_scaffold_24:26510269-26510618|hic_scaffold_24:26513173-26517912
hic_scaffold_18:5500449-5500703		-	1	254	0	ciRNA	hic_scaffold_18:5499782-5508666/PH02Gene30106	4	hic_scaffold_18:5500428-5500703
hic_scaffold_10:16939906-16940752	16939907-16940070,16940520-16940752,	-	2	164233	613	circRNA	hic_scaffold_10:16938584-16946922/PH02Gene12770	3,2	hic_scaffold_10:16939053-16939906|hic_scaffold_10:16940752-16946316
hic_scaffold_3:19772408-19773885	19772409-19772589,19772901-19773077,19773160-19773324,19773530-19773670,19773788-19773885,	+	5	181,177,165,141,98	0,492,751,1121,1379	circRNA	hic_scaffold_3:19768043-19776490/PH02Gene03047	8,9,10,11,12	hic_scaffold_3:19770620-19772408|hic_scaffold_3:19773885-19775301
hic_scaffold_14:34998719-34999280	34998720-34998885,34998969-34999091,34999198-34999280,	+	3	166,123,83	249478	circRNA	hic_scaffold_14:34993848-35001503/PH02Gene11974	13,14,15	hic_scaffold_14:34998639-34998719|hic_scaffold_14:34999280-34999366
hic_scaffold_14:73665032-73665280		+	1	248	0	ciRNA	hic_scaffold_14:73653479-73665921/PH02Gene22306	3	hic_scaffold_14:73665032-73665299
hic_scaffold_13:110726282-110728134	110726283-110726325,110727329-110727478,110727605-110727724,110727809-110728134,	+	4	43150120326	0,1046,1322,1526	circRNA	hic_scaffold_13:110723699-110731941/hic_scaffold_13:110723699-110731941	3,4,5,6	hic_scaffold_13:110726106-110726282|hic_scaffold_13:110728134-110728697
hic_scaffold_10:3900733-3901125		-	1	392	0	ciRNA	hic_scaffold_10:3900699-3901687/PH02Gene02438	3	hic_scaffold_10:3900702-3901125
hic_scaffold_24:64510729-64510902		+	1	173	0	ciRNA	hic_scaffold_24:64510042-64511942/PH02Gene32097	2	hic_scaffold_24:64510729-64510934
hic_scaffold_16:50270161-50270791	50270162-50270561,50270660-50270791,	-	2	400132	498	circRNA	hic_scaffold_16:50266921-50273098/hic_scaffold_16:50266921-50273098	3,2	hic_scaffold_16:50267432-50270161|hic_scaffold_16:50270791-50270872
hic_scaffold_3:37123764-37127232	37123765-37124115,37124205-37124273,37124803-37124939,37125464-37125523,37125697-37125821,37127168-37127232,	+	6	351,69,137,60,125,65	0,440,1038,1699,1932,3403	circRNA	hic_scaffold_3:37119675-37136642/hic_scaffold_3:37119675-37136642	3,4,5,6,7,8	hic_scaffold_3:37121161-37123764|hic_scaffold_3:37127232-37133583
hic_scaffold_7:14589641-14590614	14589642-14589760,14589906-14590047,14590179-14590346,14590441-14590614,	+	4	119142168174	264537799	circRNA	hic_scaffold_7:14584967-14606001/PH02Gene33624	3,4,5,6	hic_scaffold_7:14587412-14589641|hic_scaffold_7:14590614-14593377
hic_scaffold_8:41132809-41154543	41132810-41132912,41133216-41133353,41133544-41133606,41136017-41136124,41140234-41140311,41140436-41140543,41142076-41142156,41143375-41143479,41154088-41154173,41154259-41154543,	+	10	103,138,63,108,78,108,81,105,86,285	0,406,734,3207,7424,7626,9266,10565,21278,21449	circRNA	hic_scaffold_8:41114643-41158364/hic_scaffold_8:41114643-41158364	10,11,12,13,14,15,16,17,18,19	hic_scaffold_8:41123671-41132809|hic_scaffold_8:41154543-41156210
hic_scaffold_5:36625738-36626404		+	1	666	0	ciRNA	hic_scaffold_5:36624821-36638849/PH02Gene38953	2	hic_scaffold_5:36625738-36626440
hic_scaffold_17:13449521-13449860		-	1	339	0	ciRNA	hic_scaffold_17:13447264-13450946/PH02Gene01094	2	hic_scaffold_17:13449501-13449860
hic_scaffold_8:3322855-3324281	3322856-3322938,3324190-3324281,	+	2	83,92	0,1334	circRNA	hic_scaffold_8:3318001-3326399/PH02Gene14478	9,10	hic_scaffold_8:3322069-3322855|hic_scaffold_8:3324281-3325284
hic_scaffold_3786:18672-18845		+	1	173	0	ciRNA	hic_scaffold_3786:17750-20755/PH02Gene50206	3	hic_scaffold_3786:18672-18869
hic_scaffold_20:39611222-39611515	39611223-39611515,	+	1	293	0	circRNA	hic_scaffold_20:39607452-39615993/PH02Gene34116	5	hic_scaffold_20:39611148-39611222|hic_scaffold_20:39611515-39611598
hic_scaffold_6:19301065-19303303	19301066-19301206,19302640-19302757,19302965-19303108,19303213-19303303,	-	4	141,118,144,91	0,1574,1899,2147	circRNA	hic_scaffold_6:19291345-19305963/PH02Gene10043	5,4,3,2	hic_scaffold_6:19300412-19301065|hic_scaffold_6:19303303-19305526
hic_scaffold_18:31140381-31141057	31140382-31140619,31140724-31141057,	-	2	238334	342	circRNA	hic_scaffold_18:31139506-31143960/PH02Gene04653	4,3	hic_scaffold_18:31140198-31140381|hic_scaffold_18:31141057-31141913
hic_scaffold_18:5788000-5788768	5788001-5788090,5788180-5788467,5788547-5788768,	+	3	90288222	179546	circRNA	hic_scaffold_18:5785981-5789434/PH02Gene30094	3,4,5	hic_scaffold_18:5787575-5788000|hic_scaffold_18:5788768-5789206
hic_scaffold_15:71239085-71239262		+	1	177	0	ciRNA	hic_scaffold_15:71235832-71242506/PH02Gene40056	8	hic_scaffold_15:71239085-71239290
hic_scaffold_13:129756217-129756572		+	1	355	0	ciRNA	hic_scaffold_13:129755954-129757531/PH02Gene21389	1	hic_scaffold_13:129756217-129756602
hic_scaffold_24:64156796-64157253	64156797-64157253,	+	1	457	0	circRNA	hic_scaffold_24:64149117-64167712/hic_scaffold_24:64149117-64167712	6	hic_scaffold_24:64155221-64156796|hic_scaffold_24:64157253-64165897
hic_scaffold_24:48848748-48849041		-	1	293	0	ciRNA	hic_scaffold_24:48845094-48849630/PH02Gene39750	1	hic_scaffold_24:48848724-48849041
hic_scaffold_17:35534823-35535596	35534824-35535007,35535199-35535332,35535411-35535596,	+	3	184134186	375587	circRNA	hic_scaffold_17:35533046-35539677/PH02Gene14031	2,3,4	hic_scaffold_17:35533327-35534823|hic_scaffold_17:35535596-35539298
hic_scaffold_5:19410960-19411503	19410961-19411051,19411226-19411328,19411395-19411503,	-	3	91103109	265434	circRNA	hic_scaffold_5:19402660-19414017/hic_scaffold_5:19402660-19414017	6,5,4	hic_scaffold_5:19402743-19410960|hic_scaffold_5:19411503-19413274
hic_scaffold_17:39748483-39750944	39748484-39748573,39748690-39748790,39748902-39748956,39749060-39749279,39749394-39749519,39749668-39749756,39749838-39749907,39750003-39750076,39750508-39750944,	-	9	90,101,55,220,126,89,70,74,437	0,206,418,576,910,1184,1354,1519,2024	circRNA	hic_scaffold_17:39747504-39762523/hic_scaffold_17:39747504-39762523	15,14,13,12,11,10,9,8,7	hic_scaffold_17:39748207-39748483|hic_scaffold_17:39750944-39759108
hic_scaffold_16:3250950-3256889	3250951-3251408,3256647-3256889,	+	2	458243	0,5696	circRNA	hic_scaffold_16:3239105-3257293/PH02Gene15905	16,17	hic_scaffold_16:3250736-3250950|hic_scaffold_16:3256889-3257034
hic_scaffold_7:23555704-23556122		+	1	418	0	ciRNA	hic_scaffold_7:23551737-23557371/PH02Gene22734	7	hic_scaffold_7:23555704-23556164
hic_scaffold_7:44438856-44439407		+	1	551	0	ciRNA	hic_scaffold_7:44438196-44442398/PH02Gene12867	2	hic_scaffold_7:44438856-44439426
hic_scaffold_23:1241481-1241929		+	1	448	0	ciRNA	hic_scaffold_23:1240382-1244196/PH02Gene23673	2	hic_scaffold_23:1241481-1241965
hic_scaffold_16:1403569-1404089	1403570-1403656,1403858-1403938,1404026-1404089,	-	3	87,81,64	288456	circRNA	hic_scaffold_16:1399492-1407244/PH02Gene20453	6,5,4	hic_scaffold_16:1403357-1403569|hic_scaffold_16:1404089-1404262
hic_scaffold_24:43351772-43352854	43351773-43351851,43352125-43352211,43352306-43352542,43352702-43352854,	-	4	79,87,237,153	352533929	circRNA	hic_scaffold_24:43349208-43354084/PH02Gene16336	6,5,4,3	hic_scaffold_24:43351589-43351772|hic_scaffold_24:43352854-43353072
hic_scaffold_6:22682630-22686991	22682631-22682716,22683897-22683968,22684637-22684696,22685729-22685777,22686557-22686706,22686896-22686991,	+	6	86,72,60,49,150,96	0,1266,2006,3098,3926,4265	circRNA	hic_scaffold_6:22681656-22704019/hic_scaffold_6:22681656-22704019	2,3,4,5,6,7	hic_scaffold_6:22682290-22682630|hic_scaffold_6:22686991-22697080
hic_scaffold_10:13186163-13186347	13186164-13186347,	+	1	184	0	circRNA	hic_scaffold_10:13185874-13187629/PH02Gene44786	2	hic_scaffold_10:13186028-13186163|hic_scaffold_10:13186347-13187347
hic_scaffold_7:50967109-50967693	50967110-50967261,50967347-50967417,50967510-50967693,	-	3	152,71,184	237400	circRNA	hic_scaffold_7:50965157-50977907/PH02Gene06356	23,22,21	hic_scaffold_7:50966899-50967109|hic_scaffold_7:50967693-50967778
hic_scaffold_22:6216030-6216405		+	1	375	0	ciRNA	hic_scaffold_22:6196664-6217275/PH02Gene45478	19	hic_scaffold_22:6216030-6216422
hic_scaffold_21:17868157-17868456		-	1	299	0	ciRNA	hic_scaffold_21:17864997-17870473/PH02Gene12544	6	hic_scaffold_21:17868134-17868456
hic_scaffold_22:2879007-2883580	2879008-2879201,2881810-2881955,2882365-2882446,2882571-2882681,2883078-2883203,2883278-2883393,2883484-2883580,	+	7	194,146,82,111,126,116,97	0,2802,3357,3563,4070,4270,4476	circRNA	hic_scaffold_22:2868041-2897078/PH02Gene37684	15,16,17,18,19,20,21	hic_scaffold_22:2874195-2879007|hic_scaffold_22:2883580-2893887
hic_scaffold_23:20922973-20923593		-	1	620	0	ciRNA	hic_scaffold_23:20920168-20923919/PH02Gene27453	1	hic_scaffold_23:20922939-20923593
hic_scaffold_21:3183075-3184138	3183076-3183217,3183332-3183470,3183563-3184138,	+	3	142139576	256487	circRNA	hic_scaffold_21:3177290-3185217/PH02Gene06000	8,9,10	hic_scaffold_21:3182972-3183075|hic_scaffold_21:3184138-3184459
hic_scaffold_9:64447040-64450167	64447041-64447192,64447278-64447348,64447442-64447625,64447709-64447900,64448051-64448202,64448710-64449020,64449742-64449943,64450031-64450167,	-	8	152,71,184,192,152,311,202,137	0,237,401,668,1010,1669,2701,2990	circRNA	hic_scaffold_9:64434566-64459876/hic_scaffold_9:64434566-64459876	11,10,9,8,7,6,5,4	hic_scaffold_9:64436984-64447040|hic_scaffold_9:64450167-64457513
hic_scaffold_4666:21320-21781	20593-20962,21324-21440,21538-21781,	+	2	120244	217	circRNA	hic_scaffold_4666:20592-26140/hic_scaffold_4666:20592-26140	2,3	hic_scaffold_4666:20962-21320|hic_scaffold_4666:21781-21990
hic_scaffold_15:53558882-53560175	53558883-53559019,53559180-53559232,53559333-53559392,53559488-53559572,53559723-53559798,53559892-53560175,	-	6	137,53,60,85,76,284	0,297,450,605,840,1009	circRNA	hic_scaffold_15:53544168-53562573/PH02Gene00154	12,11,10,9,8,7	hic_scaffold_15:53546484-53558882|hic_scaffold_15:53560175-53560780
hic_scaffold_13:15192232-15192586	15192233-15192353,15192452-15192586,	+	2	121135	219	circRNA	hic_scaffold_13:15190996-15193394/PH02Gene47533	4,5	hic_scaffold_13:15192134-15192232|hic_scaffold_13:15192586-15192697
hic_scaffold_16:40959813-40960045		-	1	232	0	ciRNA	hic_scaffold_16:40959237-40963057/PH02Gene05069	8	hic_scaffold_16:40959776-40960045
hic_scaffold_13032:3080-3364		+	1	284	0	ciRNA	hic_scaffold_13032:841-4584/PH02Gene51048	7	hic_scaffold_13032:3080-3387
hic_scaffold_7:57624119-57625497	57624120-57624226,57625272-57625497,	-	2	107226	0,1152	circRNA	hic_scaffold_7:57623303-57626406/PH02Gene42016	4,3	hic_scaffold_7:57623608-57624119|hic_scaffold_7:57625497-57625709
hic_scaffold_14:34997359-34997623		+	1	264	0	ciRNA	hic_scaffold_14:34993848-35001503/PH02Gene11974	9	hic_scaffold_14:34997359-34997661
hic_scaffold_16:96153741-96153958		-	1	217	0	ciRNA	hic_scaffold_16:96152091-96156543/PH02Gene13186	4	hic_scaffold_16:96153717-96153958
hic_scaffold_15:14235894-14236028		+	1	134	0	ciRNA	hic_scaffold_15:14231999-14237862/PH02Gene10457	7	hic_scaffold_15:14235894-14236053
hic_scaffold_21:111857393-111858395	111857394-111857517,111857617-111857719,111858279-111858395,	-	3	124103117	223885	circRNA	hic_scaffold_21:111809159-111873569/PH02Gene00919	15,14,13	hic_scaffold_21:111851265-111857393|hic_scaffold_21:111858395-111859487
hic_scaffold_15:48641037-48648699	48641038-48641148,48643198-48643273,48643394-48643454,48643846-48643924,48647267-48648158,48648478-48648523,48648641-48648699,	-	7	111,76,61,79,892,46,59	0,2160,2356,2808,6229,7440,7603	circRNA	hic_scaffold_15:48591982-48660171/hic_scaffold_15:48591982-48660171	12,11,10,9,8,7,6	hic_scaffold_15:48627117-48641037|hic_scaffold_15:48648699-48650744
hic_scaffold_14:96418009-96419644	96418010-96418106,96418536-96418861,96418944-96419097,96419381-96419644,	+	4	97326154264	0,526,934,1371	circRNA	hic_scaffold_14:96417191-96425116/hic_scaffold_14:96417191-96425116	2,3,4,5	hic_scaffold_14:96417898-96418009|hic_scaffold_14:96419644-96423341
hic_scaffold_10:46842046-46842339		-	1	293	0	ciRNA	hic_scaffold_10:46815256-46858520/PH02Gene42182	13	hic_scaffold_10:46842017-46842339
hic_scaffold_17:13403614-13411269	13403615-13404576,13404743-13404920,13410488-13410606,13410992-13411078,13411159-13411269,	-	5	962,178,119,87,111	0,1128,6873,7377,7544	circRNA	hic_scaffold_17:13399705-13414853/hic_scaffold_17:13399705-13414853	6,5,4,3,2	hic_scaffold_17:13400974-13403614|hic_scaffold_17:13411269-13411558
hic_scaffold_12:28729128-28729452		-	1	324	0	ciRNA	hic_scaffold_12:28727808-28729750/PH02Gene44124	1	hic_scaffold_12:28729097-28729452
hic_scaffold_7:3674243-3674535		+	1	292	0	ciRNA	hic_scaffold_7:3671647-3684172/PH02Gene46160	4	hic_scaffold_7:3674243-3674563
hic_scaffold_6:24889013-24890500	24889014-24889429,24889535-24889763,24890042-24890142,24890248-24890500,	-	4	416229101253	0,521,1028,1234	circRNA	hic_scaffold_6:24883516-24895530/hic_scaffold_6:24883516-24895530	6,5,4,3	hic_scaffold_6:24884373-24889013|hic_scaffold_6:24890500-24895058
hic_scaffold_17:25139040-25140176	25139041-25139128,25139238-25139300,25139798-25140176,	+	3	88,63,379	197757	circRNA	hic_scaffold_17:25130537-25143282/hic_scaffold_17:25130537-25143282	4,5,6	hic_scaffold_17:25133623-25139040|hic_scaffold_17:25140176-25141971
hic_scaffold_9:47065373-47066218		-	1	845	0	ciRNA	hic_scaffold_9:47063482-47070354/PH02Gene39641	3	hic_scaffold_9:47065333-47066218
hic_scaffold_3:57696552-57696708		-	1	156	0	ciRNA	hic_scaffold_3:57695921-57699753/hic_scaffold_3:57695921-57699753	2	hic_scaffold_3:57696414-57696708
hic_scaffold_13:135685107-135688654	135685108-135685216,135685302-135685486,135685588-135685701,135685835-135685966,135686048-135686380,135686504-135686998,135687082-135687156,135687238-135688003,135688545-135688654,	-	9	109,185,114,132,333,495,75,766,110	0,194,480,727,940,1396,1974,2130,3437	circRNA	hic_scaffold_13:135658676-135703838/hic_scaffold_13:135658676-135703838	21,20,19,18,17,16,15,14,13	hic_scaffold_13:135679967-135685107|hic_scaffold_13:135688654-135698239
hic_scaffold_22:29323334-29332606	29323335-29323659,29325095-29325242,29325430-29325567,29331678-29331740,29332485-29332606,	+	5	325,148,138,63,122	0,1760,2095,8343,9150	circRNA	hic_scaffold_22:29320814-29351657/PH02Gene36092	2,3,4,5,6	hic_scaffold_22:29321053-29323334|hic_scaffold_22:29332606-29333525
hic_scaffold_6:4237354-4240276	4237355-4237501,4238484-4238614,4240057-4240276,	-	3	147131220	0,1129,2702	circRNA	hic_scaffold_6:4235434-4252754/PH02Gene12193	26,25,24	hic_scaffold_6:4237069-4237354|hic_scaffold_6:4240276-4240438
hic_scaffold_17:56226976-56227943	56226977-56227123,56227197-56227349,56227503-56227633,56227759-56227943,	+	4	147153131185	220526782	circRNA	hic_scaffold_17:56225242-56238725/PH02Gene16567	2,3,4,5	hic_scaffold_17:56225497-56226976|hic_scaffold_17:56227943-56229342
hic_scaffold_15:52193420-52237917		-	1	44497	0	ciRNA	hic_scaffold_15:52040445-52239126/hic_scaffold_15:52040445-52239126	1	hic_scaffold_15:52114324-52237917
hic_scaffold_13:129070659-129073401	129070660-129070742,129071803-129071906,129072240-129072310,129072705-129073003,129073190-129073401,	+	5	83,104,71,299,212	0,1143,1580,2045,2530	circRNA	hic_scaffold_13:129063660-129074081/PH02Gene35710	16,17,18,19,20	hic_scaffold_13:129069552-129070659|hic_scaffold_13:129073401-129073917
hic_scaffold_15:85711100-85711433		-	1	333	0	ciRNA	hic_scaffold_15:85707488-85713288/PH02Gene26725	7	hic_scaffold_15:85711071-85711433
hic_scaffold_1:14586491-14586757		+	1	266	0	ciRNA	hic_scaffold_1:14584360-14590941/PH02Gene43343	2	hic_scaffold_1:14586491-14586776
hic_scaffold_14:71784364-71784688		-	1	324	0	ciRNA	hic_scaffold_14:71782994-71785871/PH02Gene37536	3	hic_scaffold_14:71784335-71784688
hic_scaffold_13:63761465-63762099	63761466-63761627,63761740-63762099,	+	2	162360	274	circRNA	hic_scaffold_13:63759613-63765693/PH02Gene35376	8,9	hic_scaffold_13:63761207-63761465|hic_scaffold_13:63762099-63763887
hic_scaffold_8:22983516-22987211	22983517-22983664,22983766-22983867,22983950-22984069,22984660-22984743,22984850-22984977,22985495-22985579,22985728-22985866,22986898-22986974,22987155-22987211,	+	9	148,102,120,84,128,85,139,77,57	0,249,433,1143,1333,1978,2211,3381,3638	circRNA	hic_scaffold_8:22981116-22990469/PH02Gene07327	8,9,10,11,12,13,14,15,16	hic_scaffold_8:22983337-22983516|hic_scaffold_8:22987211-22987415
hic_scaffold_17:25139040-25140176	25139041-25139128,25139238-25139300,25139798-25139959,25140101-25140176,	+	4	88,63,162,76	0,197,757,1060	circRNA	hic_scaffold_17:25130537-25152472/hic_scaffold_17:25130537-25152472	4,5,6,7	hic_scaffold_17:25133623-25139040|hic_scaffold_17:25140176-25141971
hic_scaffold_5801:3041-3542		+	1	501	0	ciRNA	hic_scaffold_5801:2604-4058/PH02Gene40359	1	hic_scaffold_5801:3041-3564
hic_scaffold_2:32211241-32211452		-	1	211	0	ciRNA	hic_scaffold_2:32206672-32212251/PH02Gene20892	3	hic_scaffold_2:32211217-32211452
hic_scaffold_12:27270718-27272666	27270719-27270816,27271261-27271376,27272434-27272666,	-	3	98116233	0,542,1715	circRNA	hic_scaffold_12:27250017-27313232/PH02Gene22511	14,13,12	hic_scaffold_12:27264262-27270718|hic_scaffold_12:27272666-27282975
hic_scaffold_13:131089845-131089989		-	1	144	0	ciRNA	hic_scaffold_13:131087752-131093772/PH02Gene26274	6	hic_scaffold_13:131089816-131089989
hic_scaffold_13:4404934-4406134	4404935-4405035,4405550-4405687,4405780-4405923,4406059-4406134,	+	4	101,138,144,76	0,615,845,1124	circRNA	hic_scaffold_13:4401889-4408026/PH02Gene26007	9,10,11,12	hic_scaffold_13:4404505-4404934|hic_scaffold_13:4406134-4407092
hic_scaffold_21:110630840-110631991	110630841-110631011,110631869-110631991,	-	2	171123	0,1028	circRNA	hic_scaffold_21:110629582-110633778/PH02Gene00878	4,3	hic_scaffold_21:110630758-110630840|hic_scaffold_21:110631991-110632075
hic_scaffold_14:28749743-28750284	28749744-28749864,28749946-28750037,28750180-28750284,	-	3	121,92,105	202436	circRNA	hic_scaffold_14:28731860-28768087/PH02Gene22761	9,8,7	hic_scaffold_14:28732554-28749743|hic_scaffold_14:28750284-28763338
hic_scaffold_6:14118633-14118943		-	1	310	0	ciRNA	hic_scaffold_6:14116947-14123814/PH02Gene02657	12	hic_scaffold_6:14118607-14118943
hic_scaffold_15:80533126-80539123	80533127-80533231,80533662-80533754,80534655-80534729,80535482-80535567,80535663-80535869,80535948-80536047,80536128-80536198,80536422-80536503,80537792-80537950,80539081-80539123,	+	10	105,93,75,86,207,100,71,82,159,43	0,535,1528,2355,2536,2821,3001,3295,4665,5954	circRNA	hic_scaffold_15:80523869-80559196/PH02Gene24538	8,9,10,11,12,13,14,15,16,17	hic_scaffold_15:80529468-80533126|hic_scaffold_15:80539123-80540021
hic_scaffold_23:36833641-36834104	36833642-36834104,	+	1	463	0	circRNA	hic_scaffold_23:36827845-36834888/PH02Gene05196	9	hic_scaffold_23:36833564-36833641|hic_scaffold_23:36834104-36834185
hic_scaffold_13:41396297-41396645	41396298-41396391,41396525-41396645,	+	2	94121	227	circRNA	hic_scaffold_13:41386576-41398041/hic_scaffold_13:41386576-41398041	17,18	hic_scaffold_13:41394765-41396297|hic_scaffold_13:41396645-41396880
hic_scaffold_21:32044436-32044736	32044437-32044538,32044644-32044736,	-	2	102,93	207	circRNA	hic_scaffold_21:32044133-32047864/PH02Gene31579	7,6	hic_scaffold_21:32044363-32044436|hic_scaffold_21:32044736-32044808
hic_scaffold_24:18090521-18091325	18090522-18090641,18090980-18091086,18091276-18091325,	-	3	120,107,50	458754	circRNA	hic_scaffold_24:18084479-18099822/PH02Gene12135	18,17,16	hic_scaffold_24:18087433-18090521|hic_scaffold_24:18091325-18092449
hic_scaffold_21:75474136-75474294		-	1	158	0	ciRNA	hic_scaffold_21:75466535-75476849/PH02Gene41651	5	hic_scaffold_21:75472596-75474294
hic_scaffold_15:4707454-4708234	4707455-4707577,4707677-4707849,4708012-4708234,	-	3	123173223	222557	circRNA	hic_scaffold_15:4696547-4711629/PH02Gene23958	7,6,5	hic_scaffold_15:4707241-4707454|hic_scaffold_15:4708234-4708318
hic_scaffold_10:50149528-50151306	50149529-50149712,50150854-50150906,50151218-50151306,	+	3	184,53,89	0,1325,1689	circRNA	hic_scaffold_10:50141248-50160568/PH02Gene33635	4,5,6	hic_scaffold_10:50143042-50149528|hic_scaffold_10:50151306-50155135
hic_scaffold_13:50418526-50422742	50418527-50418689,50418807-50418939,50419030-50419207,50419299-50419541,50419612-50419680,50420729-50420828,50422631-50422742,	-	7	163,133,178,243,69,100,112	0,280,503,772,1085,2202,4104	circRNA	hic_scaffold_13:50410766-50423851/PH02Gene25820	8,7,6,5,4,3,2	hic_scaffold_13:50416708-50418526|hic_scaffold_13:50422742-50423671
hic_scaffold_17:66029022-66030631	66029023-66029126,66029207-66029275,66029350-66029473,66029614-66029665,66030563-66030631,	-	5	104,69,124,52,69	0,184,327,591,1540	circRNA	hic_scaffold_17:66013513-66036143/hic_scaffold_17:66013513-66036143	10,9,8,7,6	hic_scaffold_17:66014777-66029022|hic_scaffold_17:66030631-66033187
hic_scaffold_13:95035690-95035865		-	1	175	0	ciRNA	hic_scaffold_13:95034236-95035966/PH02Gene36798	1	hic_scaffold_13:95035629-95035865
hic_scaffold_16:978695-979122		-	1	427	0	ciRNA	hic_scaffold_16:977876-989162/PH02Gene20424	10	hic_scaffold_16:978676-979122
hic_scaffold_16:58225271-58225553	58225272-58225553,	-	1	282	0	circRNA	hic_scaffold_16:58220773-58229395/PH02Gene16381	9	hic_scaffold_16:58225184-58225271|hic_scaffold_16:58225553-58225644
hic_scaffold_14:51891333-51891463		+	1	130	0	ciRNA	hic_scaffold_14:51890918-51894683/PH02Gene16973	1	hic_scaffold_14:51891333-51891499
hic_scaffold_8:79765833-79766123	79765834-79766000,79766071-79766123,	-	2	167,53	237	circRNA	hic_scaffold_8:79760319-79768821/PH02Gene38690	9,8	hic_scaffold_8:79764008-79765833|hic_scaffold_8:79766123-79766260
hic_scaffold_17:127704-137463	127705-127802,127876-127999,128090-128250,128343-128427,128512-128615,128736-128864,129159-129245,129326-129376,129450-129531,136855-136915,136991-137043,137129-137463,	-	12	98,124,161,85,104,129,87,51,82,61,53,335	0,171,385,638,807,1031,1454,1621,1745,9150,9286,9424	circRNA	hic_scaffold_17:115764-149690/hic_scaffold_17:115764-149690	27,26,25,24,23,22,21,20,19,18,17,16	hic_scaffold_17:121950-127704|hic_scaffold_17:137463-141356
hic_scaffold_8:20304296-20307317	20304297-20305373,20305763-20305998,20306231-20306512,20306918-20307046,20307138-20307317,	+	5	1077236282129180	0,1466,1934,2621,2841	circRNA	hic_scaffold_8:20302928-20320893/PH02Gene45687	2,3,4,5,6	hic_scaffold_8:20303406-20304296|hic_scaffold_8:20307317-20319880
hic_scaffold_7:8207651-8207853		+	1	202	0	ciRNA	hic_scaffold_7:8207632-8210265/PH02Gene36234	1	hic_scaffold_7:8207651-8208115
hic_scaffold_3:37171428-37172598	37171429-37171621,37172217-37172282,37172389-37172598,	-	3	193,66,210	788960	circRNA	hic_scaffold_3:37163593-37175923/PH02Gene44341	7,6,5	hic_scaffold_3:37169333-37171428|hic_scaffold_3:37172598-37173619
hic_scaffold_6:8039753-8040758	8039754-8039834,8039917-8040015,8040133-8040222,8040288-8040351,8040462-8040562,8040649-8040758,	+	6	81,99,90,64,101,110	163379534708895	circRNA	hic_scaffold_6:8038162-8042462/PH02Gene13019	3,4,5,6,7,8	hic_scaffold_6:8039682-8039753|hic_scaffold_6:8040758-8040831
hic_scaffold_15:45616503-45617262		+	1	759	0	ciRNA	hic_scaffold_15:45615792-45617680/PH02Gene19300	1	hic_scaffold_15:45616503-45617288
hic_scaffold_23:28331770-28332130		-	1	360	0	ciRNA	hic_scaffold_23:28330882-28336501/PH02Gene06663	11	hic_scaffold_23:28331745-28332130
hic_scaffold_10:55913959-55914298	55913960-55914298,	-	1	339	0	circRNA	hic_scaffold_10:55908260-55917415/PH02Gene47801	3	hic_scaffold_10:55910474-55913959|hic_scaffold_10:55914298-55916187
hic_scaffold_3:41495139-41496517	41495140-41495219,41495863-41495905,41496426-41496517,	+	3	80,43,92	0,723,1286	circRNA	hic_scaffold_3:41490557-41506860/hic_scaffold_3:41490557-41506860	2,3,4	hic_scaffold_3:41490645-41495139|hic_scaffold_3:41496517-41506459
hic_scaffold_15:4069276-4077480	4069277-4069411,4071061-4071129,4076074-4076239,4076395-4076509,4077361-4077480,	+	5	135,69,166,115,120	0,1784,6797,7118,8084	circRNA	hic_scaffold_15:4015566-4120873/PH02Gene21588	31,32,33,34,35	hic_scaffold_15:4067389-4069276|hic_scaffold_15:4077480-4090826
hic_scaffold_21:54078404-54078588		+	1	184	0	ciRNA	hic_scaffold_21:54069620-54080844/PH02Gene44602	3	hic_scaffold_21:54078404-54078611
hic_scaffold_18:16329200-16329624	16329201-16329295,16329372-16329460,16329562-16329624,	+	3	95,89,63	171361	circRNA	hic_scaffold_18:16325265-16330404/PH02Gene26893	13,14,15	hic_scaffold_18:16329121-16329200|hic_scaffold_18:16329624-16329700
hic_scaffold_14:51037125-51038376	51037126-51037242,51037336-51037424,51037663-51037714,51037807-51037902,51037984-51038028,51038140-51038229,51038305-51038376,	+	7	117,89,52,96,45,90,72	0,210,537,681,858,1014,1179	circRNA	hic_scaffold_14:51034709-51039136/PH02Gene06534	4,5,6,7,8,9,10	hic_scaffold_14:51036902-51037125|hic_scaffold_14:51038376-51038655
hic_scaffold_20:52050295-52053697	52050296-52050368,52050447-52050695,52051196-52051288,52051393-52051467,52051599-52051654,52052103-52052143,52052542-52052636,52052720-52052793,52053604-52053697,	-	9	73,249,93,75,56,41,95,74,94	0,151,900,1097,1303,1807,2246,2424,3308	circRNA	hic_scaffold_20:52046727-52054620/PH02Gene05693	10,9,8,7,6,5,4,3,2	hic_scaffold_20:52049020-52050295|hic_scaffold_20:52053697-52054368
hic_scaffold_14:33841954-33843916	33841955-33842011,33842117-33842297,33842723-33842799,33843057-33843124,33843773-33843916,	-	5	57,181,77,68,144	0,162,768,1102,1818	circRNA	hic_scaffold_14:33832362-33844577/PH02Gene22182	6,5,4,3,2	hic_scaffold_14:33835050-33841954|hic_scaffold_14:33843916-33844327
hic_scaffold_21:65760088-65771565	65760089-65760195,65760377-65760407,65769394-65769511,65770156-65770206,65770870-65770979,65771119-65771565,	+	6	107,31,118,51,110,447	0,288,9305,10067,10781,11030	circRNA	hic_scaffold_21:65747336-65786171/hic_scaffold_21:65747336-65786171	8,9,10,11,12,13	hic_scaffold_21:65756976-65760088|hic_scaffold_21:65771565-65784274
hic_scaffold_3:103270233-103277232	103270234-103270352,103270533-103270578,103270819-103270891,103270973-103271030,103271307-103271402,103271496-103271613,103272140-103272406,103273161-103273262,103273458-103273815,103273906-103274019,103274208-103274839,103275067-103275260,103275798-103276020,103277113-103277232,	+	14	119,46,73,58,96,118,267,102,358,114,632,194,223,120	0,299,585,739,1073,1262,1906,2927,3224,3672,3974,4833,5564,6879	circRNA	hic_scaffold_3:103269025-103285380/PH02Gene35277	2,3,4,5,6,7,8,9,10,11,12,13,14,15	hic_scaffold_3:103269336-103270233|hic_scaffold_3:103277232-103280557
hic_scaffold_10:40662374-40663046		+	1	672	0	ciRNA	hic_scaffold_10:40660983-40667472/PH02Gene13967	4	hic_scaffold_10:40662374-40663072
hic_scaffold_21:32631603-32632957	32631604-32631805,32631979-32632063,32632171-32632311,32632409-32632527,32632607-32632703,32632785-32632957,	+	6	202,85,141,119,97,173	0,375,567,805,1003,1181	circRNA	hic_scaffold_21:32629609-32644281/PH02Gene44923	2,3,4,5,6,7	hic_scaffold_21:32629935-32631603|hic_scaffold_21:32632957-32633051
hic_scaffold_8:1318273-1322761	1318274-1318393,1319593-1319710,1319961-1320138,1320222-1320293,1320503-1320634,1321732-1321841,1321912-1322072,1322154-1322244,1322331-1322428,1322641-1322761,	-	10	120,118,178,72,132,110,161,91,98,121	0,1319,1687,1948,2229,3458,3638,3880,4057,4367	circRNA	hic_scaffold_8:1308693-1331593/PH02Gene49292	29,28,27,26,25,24,23,22,21,20	hic_scaffold_8:1317713-1318273|hic_scaffold_8:1322761-1322905
hic_scaffold_23:21444380-21444603		+	1	223	0	ciRNA	hic_scaffold_23:21442776-21445770/PH02Gene27476	3	hic_scaffold_23:21444380-21444631
hic_scaffold_18:45164904-45165032		-	1	128	0	ciRNA	hic_scaffold_18:45163099-45167556/PH02Gene06785	4	hic_scaffold_18:45164883-45165032
hic_scaffold_15:63963049-63964693	63963050-63963204,63963303-63963401,63963743-63963862,63964473-63964550,63964642-63964693,	-	5	155,99,120,78,52	0,253,693,1423,1592	circRNA	hic_scaffold_15:63962167-63965349/PH02Gene19808	6,5,4,3,2	hic_scaffold_15:63962839-63963049|hic_scaffold_15:63964693-63964788
hic_scaffold_4:26992856-26993136		-	1	280	0	ciRNA	hic_scaffold_4:26991841-26993789/PH02Gene06905	3	hic_scaffold_4:26992835-26993136
hic_scaffold_20:6294888-6298855	6294889-6295091,6295204-6295300,6297064-6297135,6297230-6297306,6297393-6297509,6297595-6297679,6297773-6297940,6298358-6298468,6298558-6298644,6298728-6298855,	+	10	203,97,72,77,117,85,168,111,87,128	0,315,2175,2341,2504,2706,2884,3469,3669,3839	circRNA	hic_scaffold_20:6288252-6300308/PH02Gene36396	14,15,16,17,18,19,20,21,22,23	hic_scaffold_20:6294711-6294888|hic_scaffold_20:6298855-6299026
hic_scaffold_6:74514017-74514263	74514018-74514131,74514206-74514263,	+	2	114,58	188	circRNA	hic_scaffold_6:74513060-74515102/PH02Gene19706	4,5	hic_scaffold_6:74513898-74514017|hic_scaffold_6:74514263-74514377
hic_scaffold_16:97255322-97255688		+	1	366	0	ciRNA	hic_scaffold_16:97254253-97257154/PH02Gene42160	2	hic_scaffold_16:97255322-97255710
hic_scaffold_14:102778806-102779341	102778807-102778919,102779014-102779113,102779209-102779341,	-	3	113100133	207402	circRNA	hic_scaffold_14:102775098-102782288/PH02Gene39479	7,6,5	hic_scaffold_14:102778512-102778806|hic_scaffold_14:102779341-102779618
hic_scaffold_23:34448697-34448982		+	1	285	0	ciRNA	hic_scaffold_23:34432719-34449993/PH02Gene42469	5	hic_scaffold_23:34448697-34449009
hic_scaffold_23:37747669-37749310	37747670-37747810,37748682-37748771,37749035-37749091,37749227-37749310,	+	4	141,90,57,84	0,1012,1365,1557	circRNA	hic_scaffold_23:37729819-37755345/PH02Gene05235	22,23,24,25	hic_scaffold_23:37746296-37747669|hic_scaffold_23:37749310-37750437
hic_scaffold_24:18095822-18096870	18095823-18095882,18096347-18096451,18096565-18096614,18096764-18096870,	-	4	60,105,50,107	524742941	circRNA	hic_scaffold_24:18084479-18099822/PH02Gene12135	10,9,8,7	hic_scaffold_24:18094919-18095822|hic_scaffold_24:18096870-18098123
hic_scaffold_20:51366709-51366867		-	1	158	0	ciRNA	hic_scaffold_20:51365710-51368669/hic_scaffold_20:51365710-51368669	1	hic_scaffold_20:51366404-51366867
hic_scaffold_7:29023936-29024661		+	1	725	0	ciRNA	hic_scaffold_7:29023143-29025625/PH02Gene44831	1	hic_scaffold_7:29023936-29024701
hic_scaffold_20:43493700-43494485	43493701-43493817,43493902-43493959,43494175-43494267,43494354-43494485,	+	4	117,58,93,132	201474653	circRNA	hic_scaffold_20:43484942-43526572/hic_scaffold_20:43484942-43526572	3,4,5,6	hic_scaffold_20:43485508-43493700|hic_scaffold_20:43494485-43496676
hic_scaffold_15:55306317-55307669	55306318-55306389,55306478-55306549,55306727-55306824,55307084-55307669,	+	4	72,72,98,586	160409766	circRNA	hic_scaffold_15:55301937-55310312/hic_scaffold_15:55301937-55310312	7,8,9,10	hic_scaffold_15:55304230-55306317|hic_scaffold_15:55307669-55309180
hic_scaffold_14:94678321-94680137	94678322-94678460,94679456-94679539,94679960-94680137,	+	3	139,84,178	0,1134,1638	circRNA	hic_scaffold_14:94674359-94711907/PH02Gene34807	3,4,5	hic_scaffold_14:94677947-94678321|hic_scaffold_14:94680137-94682077
hic_scaffold_13:129522279-129524796	129522280-129522480,129523515-129523616,129524266-129524417,129524510-129524579,129524680-129524796,	-	5	201,102,152,70,117	0,1235,1986,2230,2400	circRNA	hic_scaffold_13:129520667-129525310/PH02Gene21398	6,5,4,3,2	hic_scaffold_13:129522154-129522279|hic_scaffold_13:129524796-129524966
hic_scaffold_24:52493973-52494279	52493974-52494279,	+	1	306	0	circRNA	hic_scaffold_24:52493484-52495744/PH02Gene02034	2	hic_scaffold_24:52493786-52493973|hic_scaffold_24:52494279-52494387
hic_scaffold_17:43521985-43522789	43521986-43522061,43522161-43522280,43522625-43522789,	-	3	76120165	175639	circRNA	hic_scaffold_17:43519670-43525581/PH02Gene44368	11,10,9	hic_scaffold_17:43521823-43521985|hic_scaffold_17:43522789-43522912
hic_scaffold_15:84939666-84940694	84939667-84939867,84939971-84940185,84940277-84940530,84940642-84940694,	+	4	201,215,254,53	304610975	circRNA	hic_scaffold_15:84925509-84942728/PH02Gene25132	3,4,5,6	hic_scaffold_15:84926191-84939666|hic_scaffold_15:84940694-84942032
hic_scaffold_14:57813771-57813985		-	1	214	0	ciRNA	hic_scaffold_14:57800146-57816379/PH02Gene17564	3	hic_scaffold_14:57813751-57813985
hic_scaffold_21:21914039-21914314		-	1	275	0	ciRNA	hic_scaffold_21:21907619-21917601/PH02Gene35799	6	hic_scaffold_21:21914009-21914314
hic_scaffold_22:11285383-11285542		-	1	159	0	ciRNA	hic_scaffold_22:11284387-11287919/PH02Gene31243	8	hic_scaffold_22:11285349-11285542
hic_scaffold_14:52499635-52505900	52499636-52499841,52499939-52500116,52501602-52501888,52501978-52502109,52503797-52503964,52504045-52504171,52504518-52504548,52505231-52505332,52505415-52505472,52505570-52505671,52505754-52505900,	-	11	206,178,287,132,168,127,31,102,58,102,147	0,303,1966,2342,4161,4409,4882,5595,5779,5934,6118	circRNA	hic_scaffold_14:52498731-52512851/hic_scaffold_14:52498731-52512851	16,15,14,13,12,11,10,9,8,7,6	hic_scaffold_14:52499495-52499635|hic_scaffold_14:52505900-52506004
hic_scaffold_20:49450379-49451860	49450380-49450497,49450776-49450952,49451804-49451860,	+	3	118,177,57	0,396,1424	circRNA	hic_scaffold_20:49447664-49462000/hic_scaffold_20:49447664-49462000	3,4,5	hic_scaffold_20:49448078-49450379|hic_scaffold_20:49451860-49458582
hic_scaffold_12:1993778-1994043		-	1	265	0	ciRNA	hic_scaffold_12:1993583-1996857/PH02Gene03436	5	hic_scaffold_12:1993753-1994043
hic_scaffold_21:20518946-20519082		-	1	136	0	ciRNA	hic_scaffold_21:20512147-20535494/PH02Gene12463	40	hic_scaffold_21:20518927-20519082
hic_scaffold_22:38954060-38954654		+	1	594	0	ciRNA	hic_scaffold_22:38948332-38955800/PH02Gene33290	2	hic_scaffold_22:38954060-38954676
hic_scaffold_16:38852074-38853768	38852075-38852454,38852568-38852639,38853060-38853165,38853248-38853399,38853491-38853768,	-	5	380,72,106,152,278	0,493,985,1173,1416	circRNA	hic_scaffold_16:38847370-38854651/hic_scaffold_16:38847370-38854651	6,5,4,3,2	hic_scaffold_16:38851566-38852074|hic_scaffold_16:38853768-38854349
hic_scaffold_1:21490122-21490275		+	1	153	0	ciRNA	hic_scaffold_1:21489800-21516649/PH02Gene11290	1	hic_scaffold_1:21490122-21490309
hic_scaffold_18:26583641-26585572	26583642-26583889,26583983-26584100,26584258-26584977,26585089-26585190,26585348-26585572,	+	5	248118720102225	0,341,616,1447,1706	circRNA	hic_scaffold_18:26582765-26589281/PH02Gene26214	2,3,4,5,6	hic_scaffold_18:26583531-26583641|hic_scaffold_18:26585572-26586690
hic_scaffold_5:34533846-34534362	34533847-34534179,34534290-34534362,	-	2	333,73	443	circRNA	hic_scaffold_5:34530976-34535136/hic_scaffold_5:34530976-34535136	3,2	hic_scaffold_5:34531273-34533846|hic_scaffold_5:34534362-34534998
hic_scaffold_10:33605225-33605875	33605226-33605465,33605552-33605617,33605786-33605875,	+	3	240,66,90	326560	circRNA	hic_scaffold_10:33584857-33627575/PH02Gene21960	12,13,14	hic_scaffold_10:33600890-33605225|hic_scaffold_10:33605875-33624484
hic_scaffold_7:37871147-37871440		-	1	293	0	ciRNA	hic_scaffold_7:37852868-37872651/PH02Gene02346	5	hic_scaffold_7:37871126-37871440
hic_scaffold_16:40694695-40700049	40694696-40694794,40694883-40695008,40695091-40695168,40695272-40695460,40696419-40696571,40697018-40697131,40698673-40698858,40698941-40699066,40699161-40699356,40699445-40699545,40699637-40699714,40699804-40700049,	-	12	99,126,78,189,153,114,186,126,196,101,78,246	0,187,395,576,1723,2322,3977,4245,4465,4749,4941,5108	circRNA	hic_scaffold_16:40693315-40701620/PH02Gene05060	13,12,11,10,9,8,7,6,5,4,3,2	hic_scaffold_16:40694433-40694695|hic_scaffold_16:40700049-40700191
hic_scaffold_17:631439-631642		+	1	203	0	ciRNA	hic_scaffold_17:628043-634234/PH02Gene16312	7	hic_scaffold_17:631439-631681
hic_scaffold_3:57696205-57696359		+	1	154	0	ciRNA	hic_scaffold_3:57694919-57699749/hic_scaffold_3:57694919-57699749	1	hic_scaffold_3:57696205-57696483
hic_scaffold_13:82709040-82710713	82709041-82709159,82709243-82709903,82709984-82710061,82710148-82710237,82710582-82710713,	+	5	119,661,78,90,132	0,202,943,1107,1541	circRNA	hic_scaffold_13:82706833-82713573/hic_scaffold_13:82706833-82713573	2,3,4,5,6	hic_scaffold_13:82707291-82709040|hic_scaffold_13:82710713-82712797
hic_scaffold_13:100153477-100159628	100153478-100153981,100154428-100154486,100154578-100154748,100157610-100157883,100159241-100159628,	-	5	504,59,171,274,388	0,950,1100,4132,5763	circRNA	hic_scaffold_13:100133131-100174597/hic_scaffold_13:100133131-100174597	8,7,6,5,4	hic_scaffold_13:100133959-100153477|hic_scaffold_13:100159628-100163773
hic_scaffold_24:70171758-70179689	70171759-70171837,70171946-70172040,70172187-70172271,70179292-70179470,70179571-70179689,	+	5	79,95,85,179,119	0,187,428,7533,7812	circRNA	hic_scaffold_24:70166930-70183549/PH02Gene00314	8,9,10,11,12	hic_scaffold_24:70169460-70171758|hic_scaffold_24:70179689-70183132
hic_scaffold_17:4024878-4026081		+	1	1203	0	ciRNA	hic_scaffold_17:4018902-4031232/PH02Gene18334	7	hic_scaffold_17:4024878-4026098
hic_scaffold_23:34617781-34617945		-	1	164	0	ciRNA	hic_scaffold_23:34616839-34619674/PH02Gene42463	1	hic_scaffold_23:34617759-34617945
hic_scaffold_21:18511169-18512574	18511170-18512574,	-	1	1405	0	circRNA	hic_scaffold_21:18503196-18513186/PH02Gene40432	2	hic_scaffold_21:18509900-18511169|hic_scaffold_21:18512574-18512771
hic_scaffold_14:78864531-78864765		+	1	234	0	ciRNA	hic_scaffold_14:78864289-78867908/PH02Gene13595	1	hic_scaffold_14:78864531-78864800
hic_scaffold_21:77059818-77060201		+	1	383	0	ciRNA	hic_scaffold_21:77059320-77062570/PH02Gene25924	1	hic_scaffold_21:77059818-77060234
hic_scaffold_17:12823174-12825133	12823175-12823272,12823363-12823539,12823628-12823728,12823861-12823936,12824019-12824078,12824182-12824366,12824470-12824566,12824676-12824763,12824858-12824916,12825042-12825133,	+	10	98,177,101,76,60,185,97,88,59,92	0,188,453,686,844,1007,1295,1501,1683,1867	circRNA	hic_scaffold_17:12821041-12827294/hic_scaffold_17:12821041-12827294	2,3,4,5,6,7,8,9,10,11	hic_scaffold_17:12821519-12823174|hic_scaffold_17:12825133-12826719
hic_scaffold_21:15395425-15399095	15395426-15395503,15396967-15397089,15397860-15398000,15398189-15398379,15398460-15398581,15398978-15399095,	-	6	7.81231e+16	0,1541,2434,2763,3034,3552	circRNA	hic_scaffold_21:15383561-15399928/PH02Gene30896	7,6,5,4,3,2	hic_scaffold_21:15392848-15395425|hic_scaffold_21:15399095-15399679
hic_scaffold_23:10158017-10159408	10158018-10158769,10158850-10158943,10159233-10159408,	+	3	752,94,176	0,832,1215	circRNA	hic_scaffold_23:10153745-10163265/hic_scaffold_23:10153745-10163265	10,11,12	hic_scaffold_23:10157877-10158017|hic_scaffold_23:10159408-10159703
hic_scaffold_6:1494655-1498306	1494656-1494753,1495629-1495748,1497858-1497947,1498013-1498128,1498207-1498306,	+	5	98,120,90,116,100	0,973,3202,3357,3551	circRNA	hic_scaffold_6:1493991-1509050/PH02Gene08802	2,3,4,5,6	hic_scaffold_6:1494453-1494655|hic_scaffold_6:1498306-1499148
hic_scaffold_8:77056285-77061066	77056286-77056369,77056747-77056869,77057099-77057229,77057312-77057393,77057629-77057716,77057876-77057919,77057991-77058086,77058187-77058263,77058361-77058561,77058654-77058819,77060639-77060710,77060863-77061066,	+	12	84,123,131,82,88,44,96,77,201,166,72,204	0,461,813,1026,1343,1590,1705,1901,2075,2368,4353,4577	circRNA	hic_scaffold_8:77049603-77061373/PH02Gene02792	9,10,11,12,13,14,15,16,17,18,19,20	hic_scaffold_8:77052546-77056285|hic_scaffold_8:77061066-77061247
hic_scaffold_10:1364563-1503434	1364564-1364773,1501645-1501887,1501994-1502104,1502190-1502279,1502710-1502892,1502981-1503061,1503195-1503434,	+	7	210,243,111,90,183,81,240	0,137081,137430,137626,138146,138417,138631	circRNA	hic_scaffold_10:1351708-1506824/hic_scaffold_10:1351708-1506824	18,19,20,21,22,23,24	hic_scaffold_10:1361461-1364563|hic_scaffold_10:1503434-1505158
hic_scaffold_7:1193834-1194281		+	1	447	0	ciRNA	hic_scaffold_7:1191564-1196715/PH02Gene42452	8	hic_scaffold_7:1193834-1194302
hic_scaffold_3:98124243-98124605	98124244-98124365,98124504-98124605,	+	2	122102	260	circRNA	hic_scaffold_3:98103057-98126906/hic_scaffold_3:98103057-98126906	10,11	hic_scaffold_3:98107816-98124243|hic_scaffold_3:98124605-98126535
hic_scaffold_8:4861074-4864245	4861075-4861236,4863334-4863478,4863649-4863750,4863872-4863965,4864049-4864245,	-	5	162,145,102,94,197	0,2259,2574,2797,2974	circRNA	hic_scaffold_8:4859892-4871942/hic_scaffold_8:4859892-4871942	24,23,22,21,20	hic_scaffold_8:4860717-4861074|hic_scaffold_8:4864245-4864648
hic_scaffold_14:71789619-71790220		-	1	601	0	ciRNA	hic_scaffold_14:71787642-71790483/PH02Gene37537	1	hic_scaffold_14:71789596-71790220
hic_scaffold_14:89165936-89166363	89165937-89166209,89166283-89166363,	+	2	273,81	346	circRNA	hic_scaffold_14:89078670-89167966/hic_scaffold_14:89078670-89167966	6,7	hic_scaffold_14:89165854-89165936|hic_scaffold_14:89166363-89166433
hic_scaffold_17:90874543-90879591	90874544-90874711,90874843-90874902,90875596-90875760,90876577-90876975,90877064-90877201,90879491-90879591,	+	6	168,60,165,399,138,101	0,299,1052,2033,2520,4947	circRNA	hic_scaffold_17:90853923-90881447/hic_scaffold_17:90853923-90881447	23,24,25,26,27,28	hic_scaffold_17:90870401-90874543|hic_scaffold_17:90879591-90879823
hic_scaffold_13:101468493-101469234	101468494-101468637,101468747-101468872,101468965-101469020,101469132-101469234,	+	4	144,126,56,103	253471638	circRNA	hic_scaffold_13:101467166-101479000/hic_scaffold_13:101467166-101479000	2,3,4,5	hic_scaffold_13:101468361-101468493|hic_scaffold_13:101469234-101470398
hic_scaffold_2:41394549-41394782		-	1	233	0	ciRNA	hic_scaffold_2:41380562-41395070/PH02Gene10523	1	hic_scaffold_2:41394523-41394782
hic_scaffold_12:43221993-43223689	43221994-43222103,43222191-43222384,43222482-43222550,43222754-43222940,43223403-43223689,	-	5	110,194,69,187,287	0,197,488,760,1409	circRNA	hic_scaffold_12:43220837-43225698/PH02Gene37702	6,5,4,3,2	hic_scaffold_12:43221351-43221993|hic_scaffold_12:43223689-43225222
hic_scaffold_3:57696233-57696488		-	1	255	0	ciRNA	hic_scaffold_3:57695927-57699766/hic_scaffold_3:57695927-57699766	1	hic_scaffold_3:57696211-57696488
hic_scaffold_21:153154-153437	153155-153437,	-	1	283	0	circRNA	hic_scaffold_21:147988-154547/hic_scaffold_21:147988-154547	3	hic_scaffold_21:152649-153154|hic_scaffold_21:153437-153944
hic_scaffold_14:104185908-104251559	104185909-104186024,104251483-104251559,	-	2	116,77	0,65574	circRNA	hic_scaffold_14:104183937-104270755/hic_scaffold_14:104183937-104270755	4,3	hic_scaffold_14:104185112-104185908|hic_scaffold_14:104251559-104251915
hic_scaffold_24:50278438-50278966	50278439-50278636,50278715-50278966,	-	2	198252	276	circRNA	hic_scaffold_24:50268910-50286358/PH02Gene22617	11,10	hic_scaffold_24:50278226-50278438|hic_scaffold_24:50278966-50279447
hic_scaffold_13:130643324-130643701		-	1	377	0	ciRNA	hic_scaffold_13:130639674-130644279/PH02Gene26259	2	hic_scaffold_13:130643290-130643701
hic_scaffold_14:48370985-48372667		+	1	1682	0	ciRNA	hic_scaffold_14:48362421-48373140/PH02Gene20039	3	hic_scaffold_14:48370985-48372676
hic_scaffold_3:57696239-57696489		-	1	250	0	ciRNA	hic_scaffold_3:57695927-57699766/hic_scaffold_3:57695927-57699766	1	hic_scaffold_3:57696215-57696489
hic_scaffold_17:3293475-3294442	3293476-3293655,3294269-3294442,	-	2	180174	793	circRNA	hic_scaffold_17:3284787-3295762/PH02Gene05830	5,4	hic_scaffold_17:3293001-3293475|hic_scaffold_17:3294442-3294851
hic_scaffold_23:65865965-65868809	65865966-65866058,65866169-65866330,65866414-65866620,65866718-65867075,65867917-65867982,65868505-65868809,	-	6	93,162,207,358,66,305	0,203,448,752,1951,2539	circRNA	hic_scaffold_23:65860239-65870532/hic_scaffold_23:65860239-65870532	7,6,5,4,3,2	hic_scaffold_23:65864720-65865965|hic_scaffold_23:65868809-65870334
hic_scaffold_2:21415108-21415286		+	1	178	0	ciRNA	hic_scaffold_2:21413258-21416047/PH02Gene24682	2	hic_scaffold_2:21415108-21415308
hic_scaffold_21:20516820-20517358	20516821-20516943,20517020-20517157,20517248-20517358,	-	3	123138111	199427	circRNA	hic_scaffold_21:20512147-20535494/PH02Gene12463	50,49,48	hic_scaffold_21:20516662-20516820|hic_scaffold_21:20517358-20517544
hic_scaffold_15:71237411-71238136	71237412-71237478,71237563-71237655,71237993-71238136,	+	3	67,93,144	151581	circRNA	hic_scaffold_15:71235832-71242672/hic_scaffold_15:71235832-71242672	4,5,6	hic_scaffold_15:71237277-71237411|hic_scaffold_15:71238136-71238543
hic_scaffold_13:100723992-100740867	100723993-100724107,100724279-100724405,100725994-100726065,100726152-100726227,100739184-100739302,100740512-100740681,100740754-100740867,	-	7	115,127,72,76,119,170,114	0,286,2001,2159,15191,16519,16761	circRNA	hic_scaffold_13:100696532-100758185/PH02Gene30189	15,14,13,12,11,10,9	hic_scaffold_13:100704946-100723992|hic_scaffold_13:100740867-100750444
hic_scaffold_20:4551080-4551291		+	1	211	0	ciRNA	hic_scaffold_20:4550326-4552536/hic_scaffold_20:4550326-4552536	1	hic_scaffold_20:4551080-4552513
hic_scaffold_3:82570523-82571230		+	1	707	0	ciRNA	hic_scaffold_3:82568876-82574709/PH02Gene01478	4	hic_scaffold_3:82570523-82571254
hic_scaffold_20:6851950-6857337	6851951-6852075,6855839-6855922,6856759-6857062,6857191-6857337,	+	4	125,84,304,147	0,3888,4808,5240	circRNA	hic_scaffold_20:6847115-6860163/PH02Gene45264	7,8,9,10	hic_scaffold_20:6849189-6851950|hic_scaffold_20:6857337-6859348
hic_scaffold_21:75364123-75368886	75364124-75366288,75367095-75367184,75367794-75367904,75368166-75368312,75368738-75368886,	-	5	2165,90,111,147,149	0,2971,3670,4042,4614	circRNA	hic_scaffold_21:75363109-75371402/hic_scaffold_21:75363109-75371402	8,7,6,5,4	hic_scaffold_21:75363920-75364123|hic_scaffold_21:75368886-75369534
hic_scaffold_21:5688147-5688361		-	1	214	0	ciRNA	hic_scaffold_21:5674637-5688706/PH02Gene31440	2	hic_scaffold_21:5688122-5688361
hic_scaffold_11:13560105-13560383	13560106-13560113,13560225-13560383,	+	2	8159	119	circRNA	hic_scaffold_11:13560106-13560383/hic_scaffold_11:13560106-13560383	1,2	None|None
hic_scaffold_10:1360479-1361461	1360480-1360827,1360980-1361073,1361193-1361317,1361398-1361461,	+	4	348,94,125,64	500713918	circRNA	hic_scaffold_10:1351708-1366545/hic_scaffold_10:1351708-1366545	13,14,15,16	hic_scaffold_10:1357439-1360479|hic_scaffold_10:1361461-1364563
hic_scaffold_20:13113004-13114378	13113005-13113920,13114042-13114169,13114281-13114378,	+	3	916,128,98	0,1037,1276	circRNA	hic_scaffold_20:13112531-13115177/hic_scaffold_20:13112531-13115177	2,3,4	hic_scaffold_20:13112814-13113004|hic_scaffold_20:13114378-13114727
hic_scaffold_15:98413576-98413822		-	1	246	0	ciRNA	hic_scaffold_15:98412434-98416071/PH02Gene41130	11	hic_scaffold_15:98413547-98413822
hic_scaffold_24:57840984-57841773	57840985-57841105,57841250-57841561,57841669-57841773,	+	3	121312105	265684	circRNA	hic_scaffold_24:57833253-57863805/PH02Gene00584	3,4,5	hic_scaffold_24:57835391-57840984|hic_scaffold_24:57841773-57841900
hic_scaffold_16:10941095-10941319		+	1	224	0	ciRNA	hic_scaffold_16:10939937-10943615/PH02Gene09471	2	hic_scaffold_16:10941095-10941340
hic_scaffold_11:9525842-9527532	9525843-9525904,9526383-9526495,9526819-9526921,9527305-9527532,	+	4	62113103228	0,540,976,1462	circRNA	hic_scaffold_11:9524156-9528997/PH02Gene15817	3,4,5,6	hic_scaffold_11:9525157-9525842|hic_scaffold_11:9527532-9527612
hic_scaffold_14:34997264-34998131	34997265-34997359,34997662-34997864,34998034-34998131,	+	3	95,203,98	397769	circRNA	hic_scaffold_14:34993848-35001503/PH02Gene11974	9,10,11	hic_scaffold_14:34997047-34997264|hic_scaffold_14:34998131-34998535
hic_scaffold_9:50303355-50303607		-	1	252	0	ciRNA	hic_scaffold_9:50301747-50304050/PH02Gene05526	1	hic_scaffold_9:50303338-50303607
hic_scaffold_14:31892895-32021580		-	1	128685	0	ciRNA	hic_scaffold_14:31892709-32021923/hic_scaffold_14:31892709-32021923	1	hic_scaffold_14:31892861-32021580
hic_scaffold_10:40078547-40078907	40078548-40078689,40078787-40078907,	+	2	142121	239	circRNA	hic_scaffold_10:40077068-40080728/PH02Gene13976	2,3	hic_scaffold_10:40077524-40078547|hic_scaffold_10:40078907-40079856
hic_scaffold_13:101468493-101470484	101468494-101468637,101468746-101468872,101468965-101469020,101469141-101469234,101470399-101470484,	+	5	144,127,56,94,86	0,252,471,647,1905	circRNA	hic_scaffold_13:101468329-101470722/hic_scaffold_13:101468329-101470722	2,3,4,5,6	hic_scaffold_13:101468361-101468493|hic_scaffold_13:101470484-101470625
hic_scaffold_24:48498198-48498661		+	1	463	0	ciRNA	hic_scaffold_24:48477970-48501556/PH02Gene34527	15	hic_scaffold_24:48498198-48498695
hic_scaffold_1:17695452-17698717	17695453-17695609,17695730-17695794,17696651-17696722,17698419-17698717,	-	4	157,65,72,299	0,277,1198,2966	circRNA	hic_scaffold_1:17694088-17699639/PH02Gene27306	5,4,3,2	hic_scaffold_1:17695033-17695452|hic_scaffold_1:17698717-17699415
hic_scaffold_11:8785019-8785330		+	1	311	0	ciRNA	hic_scaffold_11:8784706-8787054/PH02Gene28861	1	hic_scaffold_11:8785019-8785360
hic_scaffold_23:50003023-50003400	50003024-50003104,50003206-50003400,	+	2	81195	182	circRNA	hic_scaffold_23:50001105-50012340/PH02Gene36316	5,6	hic_scaffold_23:50002935-50003023|hic_scaffold_23:50003400-50003498
hic_scaffold_23:11029010-11029162		+	1	152	0	ciRNA	hic_scaffold_23:11026858-11031273/PH02Gene01770	6	hic_scaffold_23:11029010-11029184
hic_scaffold_21:85079130-85079567		+	1	437	0	ciRNA	hic_scaffold_21:85075676-85082705/PH02Gene18573	10	hic_scaffold_21:85079130-85079591
hic_scaffold_13:47201567-47201805		+	1	238	0	ciRNA	hic_scaffold_13:47191262-47201983/PH02Gene08606	4	hic_scaffold_13:47201567-47201827
hic_scaffold_16:83797597-83800562	83797598-83797715,83798549-83798649,83800335-83800562,	-	3	118101228	0,951,2737	circRNA	hic_scaffold_16:83795842-83803614/PH02Gene18461	6,5,4	hic_scaffold_16:83796510-83797597|hic_scaffold_16:83800562-83802346
hic_scaffold_15:1908586-1908931		-	1	345	0	ciRNA	hic_scaffold_15:1908045-1914377/PH02Gene41288	12	hic_scaffold_15:1908543-1908931
hic_scaffold_14:61145356-61156853	61145357-61145458,61146412-61146492,61146571-61146623,61147973-61148042,61156790-61156853,	+	5	102,81,53,70,64	0,1055,1214,2616,11433	circRNA	hic_scaffold_14:61133371-61189213/PH02Gene12824	10,11,12,13,14	hic_scaffold_14:61141699-61145356|hic_scaffold_14:61156853-61162257
hic_scaffold_8:78972901-78973153	78972902-78973153,	-	1	252	0	circRNA	hic_scaffold_8:78972002-78976284/PH02Gene29453	9	hic_scaffold_8:78972790-78972901|hic_scaffold_8:78973153-78973282
hic_scaffold_5:775047-775303		-	1	256	0	ciRNA	hic_scaffold_5:774510-779649/PH02Gene03379	16	hic_scaffold_5:775021-775303
hic_scaffold_24:22414425-22414750		-	1	325	0	ciRNA	hic_scaffold_24:22411292-22416810/PH02Gene49388	3	hic_scaffold_24:22414400-22414750
hic_scaffold_10:53623066-53626556	53623067-53623195,53623282-53623382,53626023-53626156,53626251-53626348,53626437-53626556,	+	5	129,101,134,98,120	0,215,2956,3184,3370	circRNA	hic_scaffold_10:53612663-53638459/PH02Gene18905	10,11,12,13,14	hic_scaffold_10:53620559-53623066|hic_scaffold_10:53626556-53632937
hic_scaffold_4:27218060-27218198		+	1	138	0	ciRNA	hic_scaffold_4:27215481-27221820/PH02Gene06916	5	hic_scaffold_4:27218060-27218223
hic_scaffold_3:41557962-41558177		-	1	215	0	ciRNA	hic_scaffold_3:41557345-41562382/PH02Gene45786	3	hic_scaffold_3:41557938-41558177
hic_scaffold_17:84352749-84354123	84352750-84352930,84353764-84353876,84354019-84354123,	+	3	181113105	0,1014,1269	circRNA	hic_scaffold_17:84351531-84363794/PH02Gene46166	2,3,4	hic_scaffold_17:84352635-84352749|hic_scaffold_17:84354123-84355322
hic_scaffold_7:46192684-46193536	46192685-46192793,46193138-46193211,46193436-46193536,	+	3	109,74,101	453751	circRNA	hic_scaffold_7:46189130-46198153/PH02Gene01411	9,10,11	hic_scaffold_7:46191850-46192684|hic_scaffold_7:46193536-46196969
hic_scaffold_9:4605085-4605809	4605086-4605235,4605320-4605475,4605598-4605809,	+	3	150156212	234512	circRNA	hic_scaffold_9:4599802-4607527/PH02Gene17396	5,6,7	hic_scaffold_9:4603896-4605085|hic_scaffold_9:4605809-4606166
hic_scaffold_4:1050820-1051085		+	1	265	0	ciRNA	hic_scaffold_4:1050164-1052464/PH02Gene16681	3	hic_scaffold_4:1050820-1051104
hic_scaffold_11:28855051-28855333	28855052-28855333,	+	1	282	0	circRNA	hic_scaffold_11:28844605-28858307/PH02Gene28732	3	hic_scaffold_11:28849320-28855051|hic_scaffold_11:28855333-28856759
hic_scaffold_15:89224123-89224864	89224124-89224380,89224479-89224683,89224774-89224864,	+	3	257,205,91	355650	circRNA	hic_scaffold_15:89222624-89227139/hic_scaffold_15:89222624-89227139	2,3,4	hic_scaffold_15:89223367-89224123|hic_scaffold_15:89224864-89224961
hic_scaffold_23:41643996-41644125		-	1	129	0	ciRNA	hic_scaffold_23:41643947-41644549/hic_scaffold_23:41643947-41644549	2	hic_scaffold_23:41643968-41644125
hic_scaffold_7:45458683-45459303		+	1	620	0	ciRNA	hic_scaffold_7:45452891-45462612/PH02Gene01443	6	hic_scaffold_7:45458683-45459328
hic_scaffold_16:119756871-119758169		-	1	1298	0	ciRNA	hic_scaffold_16:119754844-119758428/PH02Gene13241	1	hic_scaffold_16:119756853-119758169
hic_scaffold_15:16695239-16695612		+	1	373	0	ciRNA	hic_scaffold_15:16688370-16696455/PH02Gene28044	14	hic_scaffold_15:16695239-16695645
hic_scaffold_16:148437-152022	148438-148572,149071-149321,150466-150517,151312-151595,151873-152022,	-	5	135,251,52,284,150	0,633,2028,2874,3435	circRNA	hic_scaffold_16:142563-179908/PH02Gene38664	19,18,17,16,15	hic_scaffold_16:143044-148437|hic_scaffold_16:152022-158700
hic_scaffold_4:22931217-22931667		+	1	450	0	ciRNA	hic_scaffold_4:22929661-22947244/PH02Gene33122	3	hic_scaffold_4:22931217-22932824
hic_scaffold_13:76430936-76435423	76430937-76431024,76431100-76431213,76431942-76432040,76432132-76432326,76435341-76435423,	+	5	88,114,99,195,83	0,163,1005,1195,4404	circRNA	hic_scaffold_13:76422726-76446983/PH02Gene21626	9,10,11,12,13	hic_scaffold_13:76430617-76430936|hic_scaffold_13:76435423-76436057
hic_scaffold_15:97834530-97834697		+	1	167	0	ciRNA	hic_scaffold_15:97832366-97836576/PH02Gene36292	7	hic_scaffold_15:97834530-97834721
hic_scaffold_9:51679807-51679943		-	1	136	0	ciRNA	hic_scaffold_9:51678366-51680370/PH02Gene05577	1	hic_scaffold_9:51679775-51679943
hic_scaffold_6:74514804-74515055		+	1	251	0	ciRNA	hic_scaffold_6:74513060-74515102/PH02Gene19706	8	hic_scaffold_6:74514804-74515081
hic_scaffold_21:43162443-43162574		+	1	131	0	ciRNA	hic_scaffold_21:43159971-43163930/PH02Gene33513	7	hic_scaffold_21:43162443-43162607
hic_scaffold_10:53626022-53626556	53626023-53626156,53626251-53626348,53626437-53626556,	+	3	134,98,120	228414	circRNA	hic_scaffold_10:53612663-53638459/PH02Gene18905	12,13,14	hic_scaffold_10:53623382-53626022|hic_scaffold_10:53626556-53632937
hic_scaffold_13:101468493-101469234	101468494-101468637,101468746-101468872,101468965-101469020,101469141-101469234,	+	4	144,127,56,94	252471647	circRNA	hic_scaffold_13:101468329-101470722/hic_scaffold_13:101468329-101470722	2,3,4,5	hic_scaffold_13:101468361-101468493|hic_scaffold_13:101469234-101470398
hic_scaffold_3:6009981-6010172		+	1	191	0	ciRNA	hic_scaffold_3:6007493-6041634/hic_scaffold_3:6007493-6041634	4	hic_scaffold_3:6009981-6041060
hic_scaffold_15:43463119-43463464		-	1	345	0	ciRNA	hic_scaffold_15:43459741-43466941/PH02Gene36211	4	hic_scaffold_15:43463091-43463464
hic_scaffold_9:3452951-3454197		+	1	1246	0	ciRNA	hic_scaffold_9:3451012-3456510/PH02Gene33609	2	hic_scaffold_9:3452951-3454218
hic_scaffold_16:120532389-120535483	120532390-120532551,120532671-120532839,120532932-120533030,120533121-120533291,120533857-120535483,	+	5	162,169,99,171,1627	0,281,542,731,1467	circRNA	hic_scaffold_16:120531681-120542203/hic_scaffold_16:120531681-120542203	2,3,4,5,6	hic_scaffold_16:120532016-120532389|hic_scaffold_16:120535483-120536442
hic_scaffold_4:55088163-55089781	55088164-55088288,55088377-55088454,55088576-55088622,55088800-55088924,55089608-55089781,	-	5	125,78,47,125,174	0,213,412,636,1444	circRNA	hic_scaffold_4:55086379-55090810/PH02Gene08286	6,5,4,3,2	hic_scaffold_4:55087986-55088163|hic_scaffold_4:55089781-55090063
hic_scaffold_3:59004949-59005204		+	1	255	0	ciRNA	hic_scaffold_3:59004171-59006074/PH02Gene21976	3	hic_scaffold_3:59004949-59005240
hic_scaffold_18:1653149-1654218	1653150-1653263,1653369-1653461,1653557-1653622,1654120-1654218,	+	4	114,93,66,99	219407970	circRNA	hic_scaffold_18:1651977-1656514/PH02Gene07483	2,3,4,5	hic_scaffold_18:1652403-1653149|hic_scaffold_18:1654218-1654707
hic_scaffold_9:32704551-32705777		+	1	1226	0	ciRNA	hic_scaffold_9:32704225-32709682/PH02Gene35266	2	hic_scaffold_9:32704551-32705803
hic_scaffold_9:60627761-60628308	60627762-60628073,60628169-60628308,	-	2	312140	407	circRNA	hic_scaffold_9:60627177-60634289/hic_scaffold_9:60627177-60634289	3,2	hic_scaffold_9:60627432-60627761|hic_scaffold_9:60628308-60634225
hic_scaffold_11:9249447-9250067	9249448-9249578,9249950-9250067,	+	2	131118	502	circRNA	hic_scaffold_11:9248045-9262199/PH02Gene49279	2,3	hic_scaffold_11:9248439-9249447|hic_scaffold_11:9250067-9250792
hic_scaffold_5:6058430-6059573		-	1	1143	0	ciRNA	hic_scaffold_5:6056305-6061408/PH02Gene17079	5	hic_scaffold_5:6058404-6059573
hic_scaffold_14:95283186-95283487	95283187-95283280,95283375-95283487,	+	2	94113	188	circRNA	hic_scaffold_14:95280603-95285722/PH02Gene06320	4,5	hic_scaffold_14:95283061-95283186|hic_scaffold_14:95283487-95283892
hic_scaffold_14:33220793-33221524		+	1	731	0	ciRNA	hic_scaffold_14:33220513-33227574/PH02Gene22160	1	hic_scaffold_14:33220793-33221558
hic_scaffold_6:72481-75692	72482-74701,75104-75387,75543-75692,	-	3	2220284150	0,2622,3061	circRNA	hic_scaffold_6:70420-91270/hic_scaffold_6:70420-91270	7,6,5	hic_scaffold_6:71166-72481|hic_scaffold_6:75692-87453
hic_scaffold_12:6736426-6736846	6736427-6736515,6736600-6736685,6736790-6736846,	-	3	89,86,57	173363	circRNA	hic_scaffold_12:6733656-6739140/PH02Gene34520	5,4,3	hic_scaffold_12:6736350-6736426|hic_scaffold_12:6736846-6736928
hic_scaffold_14:104185908-104270475	104185909-104186021,104270399-104270475,	-	2	113,77	0,84490	circRNA	hic_scaffold_14:104183937-104270782/hic_scaffold_14:104183937-104270782	3,2	hic_scaffold_14:104185112-104185908|hic_scaffold_14:104270475-104270644
hic_scaffold_16:29093094-29093288		-	1	194	0	ciRNA	hic_scaffold_16:29092811-29115992/PH02Gene00682	25	hic_scaffold_16:29093084-29093288
hic_scaffold_21:18668075-18668946	18668076-18668171,18668645-18668797,18668877-18668946,	-	3	96,153,70	569801	circRNA	hic_scaffold_21:18666675-18680698/PH02Gene40429	14,13,12	hic_scaffold_21:18667743-18668075|hic_scaffold_21:18668946-18669276
hic_scaffold_20:22066187-22071042	22066188-22066294,22067946-22068149,22068517-22068693,22068786-22068938,22069739-22069829,22070699-22070833,22070926-22071042,	+	7	107,204,177,153,91,135,117	0,1758,2329,2598,3551,4511,4738	circRNA	hic_scaffold_20:22065135-22079656/hic_scaffold_20:22065135-22079656	2,3,4,5,6,7,8	hic_scaffold_20:22065445-22066187|hic_scaffold_20:22071042-22077230
hic_scaffold_6:21870735-21870991		-	1	256	0	ciRNA	hic_scaffold_6:21866121-21872644/PH02Gene05300	2	hic_scaffold_6:21870709-21870991
hic_scaffold_16:94642681-94643199	94642682-94643199,	-	1	518	0	circRNA	hic_scaffold_16:94641681-94644145/hic_scaffold_16:94641681-94644145	3	hic_scaffold_16:94642443-94642681|hic_scaffold_16:94643199-94643393
hic_scaffold_16:120947130-120947364		-	1	234	0	ciRNA	hic_scaffold_16:120944999-120948592/PH02Gene27576	2	hic_scaffold_16:120947088-120947364
hic_scaffold_3:7768863-7770398	7768864-7769117,7769217-7769334,7769457-7770176,7770297-7770398,	+	4	254118720102	0,353,593,1433	circRNA	hic_scaffold_3:7767793-7773742/hic_scaffold_3:7767793-7773742	2,3,4,5	hic_scaffold_3:7768749-7768863|hic_scaffold_3:7770398-7770564
hic_scaffold_6:15960062-15961054	15960063-15960116,15960199-15960420,15960508-15960726,15960801-15961054,	-	4	54222219254	136445738	circRNA	hic_scaffold_6:15948676-15975449/PH02Gene02592	12,11,10,9	hic_scaffold_6:15959832-15960062|hic_scaffold_6:15961054-15961247
hic_scaffold_18:6428821-6431003		-	1	2182	0	ciRNA	hic_scaffold_18:6427175-6431495/PH02Gene44757	1	hic_scaffold_18:6428799-6431003
hic_scaffold_15:55441995-55442289	55441996-55442126,55442215-55442289,	-	2	131,75	219	circRNA	hic_scaffold_15:55439091-55442847/PH02Gene39787	4,3	hic_scaffold_15:55441815-55441995|hic_scaffold_15:55442289-55442412
hic_scaffold_21:112410916-112412565	112410917-112411029,112411143-112411372,112412274-112412565,	+	3	113230292	0,226,1357	circRNA	hic_scaffold_21:112410358-112413164/hic_scaffold_21:112410358-112413164	3,4,5	hic_scaffold_21:112410677-112410916|hic_scaffold_21:112412565-112412779
hic_scaffold_9:1408672-1408963		-	1	291	0	ciRNA	hic_scaffold_9:1407031-1410297/PH02Gene25882	6	hic_scaffold_9:1408646-1408963
hic_scaffold_3:7569425-7569837		+	1	412	0	ciRNA	hic_scaffold_3:7567422-7571521/PH02Gene35365	5	hic_scaffold_3:7569425-7569857
hic_scaffold_23:2638477-2638805		-	1	328	0	ciRNA	hic_scaffold_23:2636811-2639926/PH02Gene48418	2	hic_scaffold_23:2638448-2638805
hic_scaffold_20:4551080-4551282		+	1	202	0	ciRNA	hic_scaffold_20:4550326-4552536/hic_scaffold_20:4550326-4552536	1	hic_scaffold_20:4551080-4552513
hic_scaffold_14:83434696-83435275		-	1	579	0	ciRNA	hic_scaffold_14:83431476-83442247/PH02Gene09184	3	hic_scaffold_14:83434665-83435275
hic_scaffold_14:32066774-32067085		+	1	311	0	ciRNA	hic_scaffold_14:32062981-32067800/PH02Gene36278	10	hic_scaffold_14:32066774-32067106
hic_scaffold_14:74761638-74761912	74761639-74761912,	+	1	274	0	circRNA	hic_scaffold_14:74751450-74762420/PH02Gene07846	5	hic_scaffold_14:74753676-74761638|hic_scaffold_14:74761912-74762341
hic_scaffold_2:29791886-29792529		+	1	643	0	ciRNA	hic_scaffold_2:29790069-29793129/PH02Gene17546	1	hic_scaffold_2:29791886-29792558
hic_scaffold_15:72525653-72526072		+	1	419	0	ciRNA	hic_scaffold_15:72524392-72530059/PH02Gene03554	3	hic_scaffold_15:72525653-72526123
hic_scaffold_21:7155860-7156572	7155861-7155983,7156059-7156148,7156230-7156286,7156485-7156572,	-	4	123,90,57,88	198369624	circRNA	hic_scaffold_21:7143913-7160776/PH02Gene27660	8,7,6,5	hic_scaffold_21:7154098-7155860|hic_scaffold_21:7156572-7158217
hic_scaffold_3:102363661-102363979		+	1	318	0	ciRNA	hic_scaffold_3:102359966-102367208/PH02Gene10911	3	hic_scaffold_3:102363661-102364005
hic_scaffold_16:31999632-32002746	31999633-31999812,32000082-32000155,32000250-32001342,32002432-32002530,32002639-32002746,	-	5	180,74,1093,99,108	0,449,617,2799,3006	circRNA	hic_scaffold_16:31998958-32010264/hic_scaffold_16:31998958-32010264	7,6,5,4,3	hic_scaffold_16:31999274-31999632|hic_scaffold_16:32002746-32003011
hic_scaffold_23:1242695-1242948		+	1	253	0	ciRNA	hic_scaffold_23:1240361-1243013/hic_scaffold_23:1240361-1243013	5	hic_scaffold_23:1242695-1242967
hic_scaffold_13:128229537-128229712		-	1	175	0	ciRNA	hic_scaffold_13:128228059-128229737/hic_scaffold_13:128228059-128229737	1	hic_scaffold_13:128228278-128229712
hic_scaffold_18:36903061-36905875	36903062-36903139,36903583-36903664,36903764-36903939,36904025-36904100,36904907-36905049,36905714-36905875,	-	6	78,82,176,76,143,162	0,521,702,963,1845,2652	circRNA	hic_scaffold_18:36895726-36907787/PH02Gene01313	9,8,7,6,5,4	hic_scaffold_18:36897336-36903061|hic_scaffold_18:36905875-36906717
hic_scaffold_16:83549391-83551073	83549392-83549677,83549775-83549830,83549923-83550072,83550169-83550255,83550344-83550379,83550666-83550728,83550823-83550903,83550984-83551073,	-	8	286,56,150,87,36,63,81,90	0,383,531,777,952,1274,1431,1592	circRNA	hic_scaffold_16:83547579-83555511/hic_scaffold_16:83547579-83555511	14,13,12,11,10,9,8,7	hic_scaffold_16:83549230-83549391|hic_scaffold_16:83551073-83551281
hic_scaffold_8:12402169-12410590	12402170-12402259,12409376-12409513,12409593-12410590,	-	3	90138998	0,7206,7423	circRNA	hic_scaffold_8:12401560-12436194/hic_scaffold_8:12401560-12436194	6,5,4	hic_scaffold_8:12402053-12402169|hic_scaffold_8:12410590-12410706
hic_scaffold_24:68917279-68917968	68917280-68917376,68917752-68917968,	+	2	97217	472	circRNA	hic_scaffold_24:68915600-68919511/PH02Gene00384	4,5	hic_scaffold_24:68917068-68917279|hic_scaffold_24:68917968-68918230
hic_scaffold_7:35629821-35630363	35629822-35629921,35630069-35630169,35630270-35630363,	+	3	100,101,94	247448	circRNA	hic_scaffold_7:35625566-35631176/PH02Gene02432	5,6,7	hic_scaffold_7:35627686-35629821|hic_scaffold_7:35630363-35630649
hic_scaffold_13:131089847-131089989		-	1	142	0	ciRNA	hic_scaffold_13:131087752-131093772/PH02Gene26274	6	hic_scaffold_13:131089816-131089989
hic_scaffold_13:46089889-46090354		+	1	465	0	ciRNA	hic_scaffold_13:46089475-46094132/PH02Gene16603	1	hic_scaffold_13:46089889-46090384
hic_scaffold_6:16889953-16895899	16889954-16890045,16894938-16895099,16895545-16895634,16895768-16895899,	-	4	92,162,90,132	0,4984,5591,5814	circRNA	hic_scaffold_6:16875827-16912974/PH02Gene08552	9,8,7,6	hic_scaffold_6:16888993-16889953|hic_scaffold_6:16895899-16901156
hic_scaffold_16:65907742-65917226	65907743-65908136,65908218-65908433,65908570-65908670,65909364-65909480,65909743-65909880,65910201-65910281,65910363-65910416,65911594-65911787,65911908-65911965,65912349-65912402,65912487-65913061,65913147-65913207,65913761-65913841,65914037-65914222,65914483-65914743,65914879-65916597,65916687-65916784,65916867-65916921,65917001-65917226,	-	19	394,216,101,117,138,81,54,194,58,54,575,61,81,186,261,1719,98,55,226	0,475,827,1621,2000,2458,2620,3851,4165,4606,4744,5404,6018,6294,6740,7136,8944,9124,9258	circRNA	hic_scaffold_16:65902469-65918209/hic_scaffold_16:65902469-65918209	20,19,18,17,16,15,14,13,12,11,10,9,8,7,6,5,4,3,2	hic_scaffold_16:65905261-65907742|hic_scaffold_16:65917226-65918090
hic_scaffold_6:8429150-8440191	8429151-8429370,8430446-8430515,8430581-8430634,8431215-8431283,8438139-8438195,8438275-8438382,8438475-8438547,8439371-8439414,8440102-8440191,	+	9	220,70,54,69,57,108,73,44,90	0,1295,1430,2064,8988,9124,9324,10220,10951	circRNA	hic_scaffold_6:8426411-8450783/PH02Gene13003	7,8,9,10,11,12,13,14,15	hic_scaffold_6:8428826-8429150|hic_scaffold_6:8440191-8440713
hic_scaffold_14:79773114-79773754	79773115-79773337,79773635-79773754,	-	2	223120	520	circRNA	hic_scaffold_14:79763358-79776539/PH02Gene04907	8,7	hic_scaffold_14:79772796-79773114|hic_scaffold_14:79773754-79774299
hic_scaffold_10:2099217-2099740		-	1	523	0	ciRNA	hic_scaffold_10:2095942-2099782/PH02Gene25110	1	hic_scaffold_10:2099189-2099740
hic_scaffold_23:44547071-44547405		-	1	334	0	ciRNA	hic_scaffold_23:44536280-44548436/PH02Gene17419	2	hic_scaffold_23:44547042-44547405
hic_scaffold_10:51734849-51743155	51734850-51734975,51736462-51736579,51737223-51737303,51738397-51738500,51738611-51738655,51738734-51738874,51738966-51739050,51739132-51739316,51741668-51741832,51741919-51741990,51742081-51742183,51742760-51743155,	+	12	126,118,81,104,45,141,85,185,165,72,103,396	0,1612,2373,3547,3761,3884,4116,4282,6818,7069,7231,7910	circRNA	hic_scaffold_10:51731950-51753185/PH02Gene40205	2,3,4,5,6,7,8,9,10,11,12,13	hic_scaffold_10:51732090-51734849|hic_scaffold_10:51743155-51752207
hic_scaffold_6:46473068-46473797	46473069-46473274,46473669-46473797,	+	2	206129	600	circRNA	hic_scaffold_6:46470543-46478921/PH02Gene46347	7,8	hic_scaffold_6:46472905-46473068|hic_scaffold_6:46473797-46473967
hic_scaffold_5:46245984-46246938	46245985-46246058,46246331-46246427,46246552-46246664,46246823-46246938,	+	4	74,97,113,116	346567838	circRNA	hic_scaffold_5:46240065-46267521/PH02Gene19180	5,6,7,8	hic_scaffold_5:46243341-46245984|hic_scaffold_5:46246938-46247884
hic_scaffold_14:40484899-40487605	40484900-40484969,40485077-40485201,40485549-40485705,40485994-40486090,40486172-40486237,40487467-40487605,	+	6	70,125,157,97,66,139	0,177,649,1094,1272,2567	circRNA	hic_scaffold_14:40482368-40489197/PH02Gene40339	2,3,4,5,6,7	hic_scaffold_14:40482721-40484899|hic_scaffold_14:40487605-40488363
hic_scaffold_13:2194471-2195034		-	1	563	0	ciRNA	hic_scaffold_13:2179703-2197068/PH02Gene28102	3	hic_scaffold_13:2194438-2195034
hic_scaffold_14:61282520-61282739		+	1	219	0	ciRNA	hic_scaffold_14:61274908-61283216/PH02Gene43337	16	hic_scaffold_14:61282520-61282770
hic_scaffold_21:101734507-101735069		-	1	562	0	ciRNA	hic_scaffold_21:101731208-101736430/PH02Gene15256	2	hic_scaffold_21:101734478-101735069
hic_scaffold_16:111449730-111449892		-	1	162	0	ciRNA	hic_scaffold_16:111440262-111461131/PH02Gene43813	15	hic_scaffold_16:111449706-111449892
hic_scaffold_24:45971646-45972558		+	1	912	0	ciRNA	hic_scaffold_24:45961443-45977065/PH02Gene03209	18	hic_scaffold_24:45971646-45972599
hic_scaffold_6:46145077-46145599		+	1	522	0	ciRNA	hic_scaffold_6:46144682-46148008/PH02Gene36266	2	hic_scaffold_6:46145077-46145659
hic_scaffold_12:27305314-27308155	27305315-27305420,27306785-27306878,27306991-27307137,27307806-27307898,27308089-27308155,	-	5	106,94,147,93,67	0,1470,1676,2491,2774	circRNA	hic_scaffold_12:27250292-27313232/hic_scaffold_12:27250292-27313232	8,7,6,5,4	hic_scaffold_12:27301653-27305314|hic_scaffold_12:27308155-27312136
hic_scaffold_7:51522791-51539248	51522792-51522885,51538057-51538212,51538366-51538425,51538614-51538832,51538909-51539248,	-	5	94,156,60,219,340	0,15265,15574,15822,16117	circRNA	hic_scaffold_7:51522649-51540627/hic_scaffold_7:51522649-51540627	6,5,4,3,2	hic_scaffold_7:51522655-51522791|hic_scaffold_7:51539248-51540255
hic_scaffold_21:89351533-89351783		+	1	250	0	ciRNA	hic_scaffold_21:89348569-89354022/PH02Gene32562	5	hic_scaffold_21:89351533-89351806
hic_scaffold_13:136178086-136178588	136178087-136178588,	+	1	502	0	circRNA	hic_scaffold_13:136177145-136180683/hic_scaffold_13:136177145-136180683	2	hic_scaffold_13:136177695-136178086|hic_scaffold_13:136178588-136179134
hic_scaffold_17:98737446-98738493	98737447-98737652,98737809-98738199,98738286-98738493,	+	3	206391208	362839	circRNA	hic_scaffold_17:98734138-98741487/PH02Gene31261	2,3,4	hic_scaffold_17:98734809-98737446|hic_scaffold_17:98738493-98738997
hic_scaffold_9:56846274-56846911		+	1	637	0	ciRNA	hic_scaffold_9:56845775-56851319/PH02Gene24841	1	hic_scaffold_9:56846274-56846940
hic_scaffold_24:64107552-64108154		+	1	602	0	ciRNA	hic_scaffold_24:64107090-64111390/PH02Gene32121	1	hic_scaffold_24:64107552-64108187
hic_scaffold_2:23626570-23627028		+	1	458	0	ciRNA	hic_scaffold_2:23626508-23640370/PH02Gene42364	1	hic_scaffold_2:23626570-23627052
hic_scaffold_14:51929196-51934130	51929197-51929319,51929398-51929604,51929684-51929782,51933806-51933895,51933999-51934130,	-	5	123,207,99,90,132	0,201,487,4609,4802	circRNA	hic_scaffold_14:51913225-51935897/PH02Gene16972	6,5,4,3,2	hic_scaffold_14:51916867-51929196|hic_scaffold_14:51934130-51935240
hic_scaffold_13:54008870-54009050		+	1	180	0	ciRNA	hic_scaffold_13:54005267-54010288/PH02Gene07512	5	hic_scaffold_13:54008870-54009072
hic_scaffold_3:94822973-94823291		-	1	318	0	ciRNA	hic_scaffold_3:94822223-94824188/PH02Gene41777	1	hic_scaffold_3:94822946-94823291
hic_scaffold_6:9818136-9818694	9818137-9818274,9818358-9818420,9818526-9818565,9818648-9818694,	-	4	138,63,40,47	221389511	circRNA	hic_scaffold_6:9814489-9819671/PH02Gene19471	5,4,3,2	hic_scaffold_6:9817531-9818136|hic_scaffold_6:9818694-9819170
hic_scaffold_15:14725034-14725382	14725035-14725382,	+	1	348	0	circRNA	hic_scaffold_15:14723980-14726785/PH02Gene10468	2	hic_scaffold_15:14724626-14725034|hic_scaffold_15:14725382-14725490
hic_scaffold_21:35329050-35329720	35329051-35329164,35329267-35329350,35329565-35329720,	+	3	114,84,156	216514	circRNA	hic_scaffold_21:35326482-35332459/PH02Gene31932	6,7,8	hic_scaffold_21:35328977-35329050|hic_scaffold_21:35329720-35329822
hic_scaffold_15:49721045-49721193		+	1	148	0	ciRNA	hic_scaffold_15:49720816-49726171/PH02Gene07808	1	hic_scaffold_15:49721045-49721219
hic_scaffold_18:11541442-11542131		-	1	689	0	ciRNA	hic_scaffold_18:11540784-11543405/PH02Gene30965	2	hic_scaffold_18:11541392-11542131
hic_scaffold_9:4991782-4992011		-	1	229	0	ciRNA	hic_scaffold_9:4990317-4992245/PH02Gene17382	1	hic_scaffold_9:4991762-4992011
hic_scaffold_17:39748483-39750944	39748484-39748573,39748690-39748788,39748899-39748956,39749060-39749120,39749199-39749279,39749394-39749518,39749668-39749756,39749838-39749907,39750003-39750076,39750508-39750746,39750834-39750944,	-	11	90,99,58,61,81,125,89,70,74,239,111	0,206,415,576,715,910,1184,1354,1519,2024,2350	circRNA	hic_scaffold_17:39747405-39762521/hic_scaffold_17:39747405-39762521	17,16,15,14,13,12,11,10,9,8,7	hic_scaffold_17:39748207-39748483|hic_scaffold_17:39750944-39759108
hic_scaffold_13:82927698-82928834	82927699-82928834,	-	1	1136	0	circRNA	hic_scaffold_13:82904327-82938023/hic_scaffold_13:82904327-82938023	2	hic_scaffold_13:82921651-82927698|hic_scaffold_13:82928834-82937181
hic_scaffold_15:5912160-5912378		+	1	218	0	ciRNA	hic_scaffold_15:5911556-5913309/PH02Gene34582	1	hic_scaffold_15:5912160-5912418
hic_scaffold_21:95011425-95011790		-	1	365	0	ciRNA	hic_scaffold_21:95009327-95012266/PH02Gene18870	1	hic_scaffold_21:95011404-95011790
hic_scaffold_14:49729198-49730879	49729199-49729296,49730505-49730643,49730752-49730879,	+	3	98139128	0,1306,1553	circRNA	hic_scaffold_14:49728347-49735505/PH02Gene06575	3,4,5	hic_scaffold_14:49729011-49729198|hic_scaffold_14:49730879-49731019
hic_scaffold_6:11675750-11676029		+	1	279	0	ciRNA	hic_scaffold_6:11672698-11677284/PH02Gene11638	6	hic_scaffold_6:11675750-11676058
hic_scaffold_3:57696874-57697393		+	1	519	0	ciRNA	hic_scaffold_3:57694922-57697581/hic_scaffold_3:57694922-57697581	2	hic_scaffold_3:57696874-57697429
hic_scaffold_13:101468493-101470484	101468494-101468637,101468747-101469020,101469132-101469234,101470398-101470484,	+	4	144,274,103,87	0,253,638,1904	circRNA	hic_scaffold_13:101468234-101470733/hic_scaffold_13:101468234-101470733	2,3,4,5	hic_scaffold_13:101468361-101468493|hic_scaffold_13:101470484-101470625
hic_scaffold_10:4214570-4216830	4214571-4214691,4214793-4214895,4215204-4215282,4216654-4216830,	-	4	121,103,79,177	0,222,633,2083	circRNA	hic_scaffold_10:4213142-4217214/PH02Gene02456	5,4,3,2	hic_scaffold_10:4214006-4214570|hic_scaffold_10:4216830-4216904
hic_scaffold_15:48641037-48643924	48641038-48641148,48643177-48643454,48643846-48643924,	-	3	111,278,79	0,2139,2808	circRNA	hic_scaffold_15:48607201-48660236/hic_scaffold_15:48607201-48660236	11,10,9	hic_scaffold_15:48627117-48641037|hic_scaffold_15:48643924-48647266
hic_scaffold_13:83259349-83260540	83259350-83259538,83259616-83259705,83260355-83260540,	-	3	189,90,186	0,266,1005	circRNA	hic_scaffold_13:83238178-83271189/PH02Gene49482	4,3,2	hic_scaffold_13:83258690-83259349|hic_scaffold_13:83260540-83270905
hic_scaffold_13:101468493-101469234	101468494-101468637,101468745-101468872,101468965-101469020,101469141-101469234,	+	4	144,128,56,94	251471647	circRNA	hic_scaffold_13:101468234-101470733/hic_scaffold_13:101468234-101470733	2,3,4,5	hic_scaffold_13:101468361-101468493|hic_scaffold_13:101469234-101470398
hic_scaffold_22:58129561-58130073		+	1	512	0	ciRNA	hic_scaffold_22:58122746-58148571/PH02Gene22549	8	hic_scaffold_22:58129561-58130095
hic_scaffold_15:35590317-35591136	35590318-35590656,35590729-35590845,35590962-35591136,	-	3	339117175	411644	circRNA	hic_scaffold_15:35586548-35595240/hic_scaffold_15:35586548-35595240	8,7,6	hic_scaffold_15:35589416-35590317|hic_scaffold_15:35591136-35593030
hic_scaffold_18:17785097-17786590	17785098-17785859,17786164-17786362,17786498-17786590,	+	3	762,199,93	0,1066,1400	circRNA	hic_scaffold_18:17784521-17795229/PH02Gene17359	2,3,4	hic_scaffold_18:17785015-17785097|hic_scaffold_18:17786590-17792051
hic_scaffold_15:97358776-97358963		-	1	187	0	ciRNA	hic_scaffold_15:97356040-97358980/PH02Gene41072	1	hic_scaffold_15:97358750-97358963
hic_scaffold_4:442692-444729	442693-442797,442865-443047,443550-443642,444217-444351,444446-444520,444630-444729,	-	6	105,183,93,135,75,100	0,172,857,1524,1753,1937	circRNA	hic_scaffold_4:438456-449490/PH02Gene16649	16,15,14,13,12,11	hic_scaffold_4:441695-442692|hic_scaffold_4:444729-445010
hic_scaffold_23:4603608-4604084		+	1	476	0	ciRNA	hic_scaffold_23:4578681-4605415/PH02Gene39519	21	hic_scaffold_23:4603608-4604104
hic_scaffold_13:100750444-100752159	100750445-100750523,100751525-100751671,100751902-100752159,	-	3	79147258	0,1080,1457	circRNA	hic_scaffold_13:100696532-100758185/PH02Gene30189	8,7,6	hic_scaffold_13:100740867-100750444|hic_scaffold_13:100752159-100753335
hic_scaffold_24:64469489-64469747		-	1	258	0	ciRNA	hic_scaffold_24:64468603-64473304/PH02Gene32099	13	hic_scaffold_24:64469466-64469747
hic_scaffold_3:51291806-51292048	51291807-51291883,51291973-51292048,	+	2	77,76	166	circRNA	hic_scaffold_3:51272370-51316207/PH02Gene30431	9,10	hic_scaffold_3:51284198-51291806|hic_scaffold_3:51292048-51296820
hic_scaffold_16:8646154-8646605		-	1	451	0	ciRNA	hic_scaffold_16:8627321-8653667/PH02Gene05735	14	hic_scaffold_16:8646124-8646605
hic_scaffold_24:6855897-6856540	6855898-6856540,	-	1	643	0	circRNA	hic_scaffold_24:6854271-6860475/PH02Gene32138	4	hic_scaffold_24:6855586-6855897|hic_scaffold_24:6856540-6858455
hic_scaffold_21:65769393-65771565	65769394-65769511,65770155-65770206,65770870-65770979,65771119-65771565,	+	4	118,52,110,447	0,761,1476,1725	circRNA	hic_scaffold_21:65747336-65792368/hic_scaffold_21:65747336-65792368	9,10,11,12	hic_scaffold_21:65760407-65769393|hic_scaffold_21:65771565-65784274
hic_scaffold_21:26358344-26358934	26358345-26358934,	+	1	590	0	circRNA	hic_scaffold_21:26357480-26363137/hic_scaffold_21:26357480-26363137	2	hic_scaffold_21:26357975-26358344|hic_scaffold_21:26358934-26359791
hic_scaffold_21:66319903-66320238	66319904-66320027,66320123-66320238,	-	2	124116	219	circRNA	hic_scaffold_21:66306677-66320355/hic_scaffold_21:66306677-66320355	3,2	hic_scaffold_21:66306949-66319903|hic_scaffold_21:66320238-66320314
hic_scaffold_24:45091923-45093007		-	1	1084	0	ciRNA	hic_scaffold_24:45091413-45093543/PH02Gene03254	2	hic_scaffold_24:45091860-45093007
hic_scaffold_14:24523823-24526080	24523824-24525426,24525563-24525745,24525860-24526080,	+	3	1603183221	0,1739,2036	circRNA	hic_scaffold_14:24522933-24535216/hic_scaffold_14:24522933-24535216	2,3,4	hic_scaffold_14:24523282-24523823|hic_scaffold_14:24526080-24533956
hic_scaffold_13:94086194-94086641	94086195-94086393,94086480-94086641,	+	2	199162	285	circRNA	hic_scaffold_13:94082894-94088107/PH02Gene34487	5,6	hic_scaffold_13:94086074-94086194|hic_scaffold_13:94086641-94086711
hic_scaffold_11:37496874-37497830	37496875-37496982,37497145-37497395,37497488-37497830,	+	3	108251343	270613	circRNA	hic_scaffold_11:37493404-37502702/PH02Gene01206	4,5,6	hic_scaffold_11:37496512-37496874|hic_scaffold_11:37497830-37501824
hic_scaffold_21:15981275-15982896	15981276-15982896,	+	1	1621	0	circRNA	hic_scaffold_21:15976659-15984877/hic_scaffold_21:15976659-15984877	6	hic_scaffold_21:15979747-15981275|hic_scaffold_21:15982896-15983443
hic_scaffold_15:93327300-93327591	93327301-93327402,93327487-93327591,	+	2	102105	186	circRNA	hic_scaffold_15:93324145-93327991/hic_scaffold_15:93324145-93327991	10,11	hic_scaffold_15:93327186-93327300|hic_scaffold_15:93327591-93327674
hic_scaffold_17:15547638-15548938		+	1	1300	0	ciRNA	hic_scaffold_17:15547296-15551949/PH02Gene08162	1	hic_scaffold_17:15547638-15548963
hic_scaffold_13:40474267-40474690		-	1	423	0	ciRNA	hic_scaffold_13:40464894-40477720/PH02Gene33469	6	hic_scaffold_13:40474243-40474690
hic_scaffold_8:6990061-6993498	6990062-6990202,6991214-6991318,6991546-6991693,6992369-6992421,6992521-6992589,6992683-6992802,6993334-6993345,6993452-6993498,	+	8	141,105,148,53,69,120,12,47	0,1152,1484,2307,2459,2621,3272,3390	circRNA	hic_scaffold_8:6987582-6999570/PH02Gene34016	5,6,7,8,9,10,11,12	hic_scaffold_8:6988922-6990061|hic_scaffold_8:6993498-6999560
hic_scaffold_23:36710322-36710978		-	1	656	0	ciRNA	hic_scaffold_23:36705924-36711665/PH02Gene05190	1	hic_scaffold_23:36710285-36710978
hic_scaffold_4:3857263-3858959	3857264-3857410,3858198-3858272,3858405-3858446,3858840-3858959,	-	4	147,75,42,120	0,934,1141,1576	circRNA	hic_scaffold_4:3855057-3864305/PH02Gene35675	9,8,7,6	hic_scaffold_4:3856651-3857263|hic_scaffold_4:3858959-3861880
hic_scaffold_6:59282746-59283434		-	1	688	0	ciRNA	hic_scaffold_6:59281331-59285200/PH02Gene41118	2	hic_scaffold_6:59282722-59283434
hic_scaffold_23:35946199-35946434	35946200-35946434,	+	1	235	0	circRNA	hic_scaffold_23:35944441-35948790/PH02Gene05165	6	hic_scaffold_23:35946128-35946199|hic_scaffold_23:35946434-35946516
hic_scaffold_17:58179236-58180291	58179237-58179332,58179461-58179528,58179884-58180004,58180079-58180291,	+	4	96,68,121,213	224647842	circRNA	hic_scaffold_17:58150482-58221381/PH02Gene46859	16,17,18,19	hic_scaffold_17:58172177-58179236|hic_scaffold_17:58180291-58184178
hic_scaffold_24:18098123-18099908	18098124-18098194,18098277-18098487,18098573-18098843,18098943-18099034,18099149-18099331,18099410-18099908,	-	6	71,211,271,92,183,499	0,153,449,819,1025,1286	circRNA	hic_scaffold_24:18096810-18101052/hic_scaffold_24:18096810-18101052	7,6,5,4,3,2	hic_scaffold_24:18096870-18098123|hic_scaffold_24:18099908-18100688
hic_scaffold_15:49814577-49815559	49814578-49815559,	-	1	982	0	circRNA	hic_scaffold_15:49811767-49817208/hic_scaffold_15:49811767-49817208	4	hic_scaffold_15:49813887-49814577|hic_scaffold_15:49815559-49815744
hic_scaffold_2:37404206-37404529	37404207-37404529,	-	1	323	0	circRNA	hic_scaffold_2:37399138-37406192/PH02Gene10489	2	hic_scaffold_2:37403485-37404206|hic_scaffold_2:37404529-37405182
hic_scaffold_10:10748664-10750184	10748665-10748788,10748978-10749121,10749392-10749544,10749810-10749925,10750017-10750184,	+	5	124144153116168	0,313,727,1145,1352	circRNA	hic_scaffold_10:10747187-10751629/PH02Gene06966	2,3,4,5,6	hic_scaffold_10:10748263-10748664|hic_scaffold_10:10750184-10750530
hic_scaffold_8:35819371-35820457	35819372-35819858,35819984-35820265,35820341-35820457,	+	3	487282117	612969	circRNA	hic_scaffold_8:35801885-35823986/PH02Gene46397	12,13,14	hic_scaffold_8:35811579-35819371|hic_scaffold_8:35820457-35821622
hic_scaffold_3:27515462-27515789		+	1	327	0	ciRNA	hic_scaffold_3:27513078-27524319/PH02Gene37362	3	hic_scaffold_3:27515462-27515813
hic_scaffold_4:21945430-21945665		-	1	235	0	ciRNA	hic_scaffold_4:21945171-21947081/PH02Gene33451	2	hic_scaffold_4:21945404-21945665
hic_scaffold_17:41747835-41749444	41747836-41747932,41748060-41748190,41748282-41748337,41748991-41749444,	-	4	97,131,56,454	0,224,446,1155	circRNA	hic_scaffold_17:41744751-41750805/PH02Gene09404	5,4,3,2	hic_scaffold_17:41745137-41747835|hic_scaffold_17:41749444-41750353
hic_scaffold_10:6474068-6474328		+	1	260	0	ciRNA	hic_scaffold_10:6472701-6475370/PH02Gene10555	2	hic_scaffold_10:6474068-6474350
hic_scaffold_15:77123682-77124115		-	1	433	0	ciRNA	hic_scaffold_15:77119079-77126650/PH02Gene19409	3	hic_scaffold_15:77123648-77124115
hic_scaffold_7:45821943-45822530		-	1	587	0	ciRNA	hic_scaffold_7:45818623-45823231/PH02Gene01426	1	hic_scaffold_7:45821918-45822530
hic_scaffold_15:100025288-100027042	100025289-100025434,100025747-100025879,100025990-100026124,100026202-100026263,100026967-100027042,	+	5	146,133,135,62,76	0,458,701,913,1678	circRNA	hic_scaffold_15:100021961-100040947/hic_scaffold_15:100021961-100040947	2,3,4,5,6	hic_scaffold_15:100022154-100025288|hic_scaffold_15:100027042-100035136
hic_scaffold_21:38971073-38972642	38971074-38971181,38971323-38971409,38971542-38971592,38971691-38971762,38972024-38972143,38972405-38972465,38972562-38972642,	+	7	108,87,51,72,120,61,81	0,249,468,617,950,1331,1488	circRNA	hic_scaffold_21:38969937-38973838/PH02Gene38491	4,5,6,7,8,9,10	hic_scaffold_21:38970873-38971073|hic_scaffold_21:38972642-38972823
hic_scaffold_3:1689619-1689813		+	1	194	0	ciRNA	hic_scaffold_3:1686064-1693714/PH02Gene37400	8	hic_scaffold_3:1689619-1689866
hic_scaffold_24:4208212-4208548	4208213-4208548,	-	1	336	0	circRNA	hic_scaffold_24:4196105-4217865/hic_scaffold_24:4196105-4217865	6	hic_scaffold_24:4203185-4208212|hic_scaffold_24:4208548-4211660
hic_scaffold_6:39522188-39524604	39522189-39522313,39522944-39522996,39523162-39523319,39523442-39523538,39523871-39523948,39524134-39524167,39524330-39524604,	+	7	125,53,158,97,78,34,275	0,755,973,1253,1682,1945,2141	circRNA	hic_scaffold_6:39521470-39529050/PH02Gene25658	2,3,4,5,6,7,8	hic_scaffold_6:39521531-39522188|hic_scaffold_6:39524604-39528510
hic_scaffold_8:62221248-62222458	62221249-62221305,62221407-62221489,62221578-62221610,62221715-62222207,62222307-62222458,	-	5	57,83,33,493,152	0,158,329,466,1058	circRNA	hic_scaffold_8:62206342-62224189/PH02Gene28131	12,11,10,9,8	hic_scaffold_8:62208298-62221248|hic_scaffold_8:62222458-62222534
hic_scaffold_14:96348026-96349627	96348027-96348292,96349352-96349472,96349553-96349627,	+	3	266,121,75	0,1325,1526	circRNA	hic_scaffold_14:96347676-96353611/PH02Gene06287	2,3,4	hic_scaffold_14:96347814-96348026|hic_scaffold_14:96349627-96349812
hic_scaffold_8:64055513-64055797		+	1	284	0	ciRNA	hic_scaffold_8:64054019-64057948/PH02Gene11206	3	hic_scaffold_8:64055513-64055817
hic_scaffold_9:50561920-50562267	50561921-50562267,	-	1	347	0	circRNA	hic_scaffold_9:50551672-50564232/PH02Gene05538	4	hic_scaffold_9:50560937-50561920|hic_scaffold_9:50562267-50562712
hic_scaffold_7:6828972-6829161	6828973-6829161,	-	1	189	0	circRNA	hic_scaffold_7:6823456-6829531/PH02Gene41317	2	hic_scaffold_7:6828878-6828972|hic_scaffold_7:6829161-6829267
hic_scaffold_4:48186069-48190946	48186070-48186172,48186908-48186988,48187271-48187347,48187435-48187506,48187600-48187676,48189430-48189715,48190661-48190721,48190849-48190946,	-	8	103,81,77,72,77,286,61,98	0,838,1201,1365,1530,3360,4591,4779	circRNA	hic_scaffold_4:48178225-48205516/hic_scaffold_4:48178225-48205516	10,9,8,7,6,5,4,3	hic_scaffold_4:48178649-48186069|hic_scaffold_4:48190946-48197987
hic_scaffold_16:69825442-69825580		-	1	138	0	ciRNA	hic_scaffold_16:69824618-69826392/hic_scaffold_16:69824618-69826392	1	hic_scaffold_16:69825424-69825580
hic_scaffold_20:28805009-28805837	28805010-28805061,28805146-28805191,28805278-28805359,28805471-28805633,28805735-28805837,	+	5	52,46,82,163,103	136268461725	circRNA	hic_scaffold_20:28803074-28818101/PH02Gene29713	2,3,4,5,6	hic_scaffold_20:28803664-28805009|hic_scaffold_20:28805837-28815422
hic_scaffold_13:1731860-1732240		-	1	380	0	ciRNA	hic_scaffold_13:1729874-1733138/PH02Gene43949	2	hic_scaffold_13:1731834-1732240
hic_scaffold_15:661153-661377		+	1	224	0	ciRNA	hic_scaffold_15:660212-664811/PH02Gene48520	2	hic_scaffold_15:661153-661397
hic_scaffold_23:30325487-30325879		-	1	392	0	ciRNA	hic_scaffold_23:30319912-30327533/PH02Gene11326	3	hic_scaffold_23:30325459-30325879
hic_scaffold_23:45578998-45579348		-	1	350	0	ciRNA	hic_scaffold_23:45575543-45579824/PH02Gene38905	1	hic_scaffold_23:45578973-45579348
hic_scaffold_16:9382208-9382363	9382209-9382363,	+	1	155	0	circRNA	hic_scaffold_16:9380825-9387219/PH02Gene09417	5	hic_scaffold_16:9382135-9382208|hic_scaffold_16:9382363-9382456
hic_scaffold_12:8928373-8928547	8928374-8928547,	+	1	174	0	circRNA	hic_scaffold_12:8925180-8930838/PH02Gene35251	6	hic_scaffold_12:8928289-8928373|hic_scaffold_12:8928547-8928626
hic_scaffold_14:33131789-33132112		-	1	323	0	ciRNA	hic_scaffold_14:33131467-33140245/PH02Gene22158	7	hic_scaffold_14:33131755-33132112
hic_scaffold_16:111966597-111969781	111966598-111966795,111969689-111969781,	-	2	198,93	0,3091	circRNA	hic_scaffold_16:111964168-111973641/PH02Gene24880	10,9	hic_scaffold_16:111966475-111966597|hic_scaffold_16:111969781-111969920
hic_scaffold_21:103279001-103279423		-	1	422	0	ciRNA	hic_scaffold_21:103270538-103282420/PH02Gene10404	5	hic_scaffold_21:103278979-103279423
hic_scaffold_13:100723992-100726227	100723993-100724107,100724279-100724405,100725994-100726065,100726152-100726227,	-	4	115,127,72,76	0,286,2001,2159	circRNA	hic_scaffold_13:100696532-100758185/PH02Gene30189	15,14,13,12	hic_scaffold_13:100704946-100723992|hic_scaffold_13:100726227-100739183
hic_scaffold_21:23864476-23864788		+	1	312	0	ciRNA	hic_scaffold_21:23862742-23868162/PH02Gene29991	3	hic_scaffold_21:23864476-23864813
hic_scaffold_9:174650-174779		+	1	129	0	ciRNA	hic_scaffold_9:174228-179187/PH02Gene13768	2	hic_scaffold_9:174650-174808
hic_scaffold_3:24124341-24124922	24124342-24124569,24124758-24124922,	+	2	228165	416	circRNA	hic_scaffold_3:24123212-24128801/PH02Gene28790	2,3	hic_scaffold_3:24123489-24124341|hic_scaffold_3:24124922-24127914
hic_scaffold_3:6008795-6010116		+	1	1321	0	ciRNA	hic_scaffold_3:6007704-6041590/hic_scaffold_3:6007704-6041590	2	hic_scaffold_3:6008795-6041058
hic_scaffold_10:1550752-1551039		-	1	287	0	ciRNA	hic_scaffold_10:1548582-1554961/PH02Gene48057	6	hic_scaffold_10:1550736-1551039
hic_scaffold_12:40152305-40157918	40152306-40152460,40154595-40154747,40155793-40156086,40156246-40156431,40156586-40157189,40157389-40157706,40157806-40157918,	-	7	1.55153e+20	0,2289,3487,3940,4280,5083,5500	circRNA	hic_scaffold_12:40149442-40158743/PH02Gene12362	8,7,6,5,4,3,2	hic_scaffold_12:40151994-40152305|hic_scaffold_12:40157918-40158540
hic_scaffold_16:23365542-23366485		+	1	943	0	ciRNA	hic_scaffold_16:23362884-23376638/PH02Gene04448	4	hic_scaffold_16:23365542-23366511
hic_scaffold_7:22005241-22005655	22005242-22005359,22005510-22005655,	-	2	118146	268	circRNA	hic_scaffold_7:22001865-22012158/PH02Gene49099	3,2	hic_scaffold_7:22004125-22005241|hic_scaffold_7:22005655-22011351
hic_scaffold_3:3799791-3800207		+	1	416	0	ciRNA	hic_scaffold_3:3799412-3802936/PH02Gene30292	1	hic_scaffold_3:3799791-3800240
hic_scaffold_21:4081410-4081648		+	1	238	0	ciRNA	hic_scaffold_21:4079036-4083248/PH02Gene06055	11	hic_scaffold_21:4081410-4081677
hic_scaffold_21:16180150-16180713	16180151-16180457,16180567-16180713,	+	2	307147	416	circRNA	hic_scaffold_21:16165329-16182907/PH02Gene36769	17,18	hic_scaffold_21:16180005-16180150|hic_scaffold_21:16180713-16181162
hic_scaffold_23:73143045-73143329	73143046-73143137,73143231-73143329,	+	2	92,99	185	circRNA	hic_scaffold_23:73139836-73148505/PH02Gene41207	4,5	hic_scaffold_23:73141561-73143045|hic_scaffold_23:73143329-73144693
hic_scaffold_15:89224123-89224864	89224124-89224379,89224479-89224683,89224774-89224864,	+	3	256,205,91	355650	circRNA	hic_scaffold_15:89222038-89227139/hic_scaffold_15:89222038-89227139	2,3,4	hic_scaffold_15:89222588-89224123|hic_scaffold_15:89224864-89224961
hic_scaffold_4:47723013-47727116	47723014-47723086,47723172-47723272,47726502-47726567,47726655-47726749,47726834-47726896,47727021-47727116,	+	6	73,101,66,95,63,96	0,158,3488,3641,3820,4007	circRNA	hic_scaffold_4:47719497-47727720/PH02Gene36189	2,3,4,5,6,7	hic_scaffold_4:47722595-47723013|hic_scaffold_4:47727116-47727209
hic_scaffold_22:10580864-10581112		+	1	248	0	ciRNA	hic_scaffold_22:10578207-10581608/PH02Gene45866	4	hic_scaffold_22:10580864-10581152
hic_scaffold_21:9569981-9570636		-	1	655	0	ciRNA	hic_scaffold_21:9563390-9570804/PH02Gene06712	1	hic_scaffold_21:9569950-9570636
hic_scaffold_16:39580185-39581131	39580186-39580329,39580402-39580557,39580843-39580893,39581001-39581131,	-	4	144,156,51,131	216657815	circRNA	hic_scaffold_16:39577679-39581730/PH02Gene05032	6,5,4,3	hic_scaffold_16:39580106-39580185|hic_scaffold_16:39581131-39581317
hic_scaffold_2:21878573-21881703	21878574-21878711,21878791-21878917,21879040-21879182,21879295-21879348,21880208-21880294,21881599-21881703,	-	6	138,127,143,54,87,105	0,217,466,721,1634,3025	circRNA	hic_scaffold_2:21857752-21885201/PH02Gene30631	7,6,5,4,3,2	hic_scaffold_2:21870149-21878573|hic_scaffold_2:21881703-21884941
hic_scaffold_3:6009978-6010133		+	1	155	0	ciRNA	hic_scaffold_3:6007704-6041964/hic_scaffold_3:6007704-6041964	4	hic_scaffold_3:6009978-6041060
hic_scaffold_3870:1314-1718		-	1	404	0	ciRNA	hic_scaffold_3870:988-4782/hic_scaffold_3870:988-4782	2	hic_scaffold_3870:988-1718
hic_scaffold_23:1021905-1024049	1021906-1022151,1023616-1023754,1023837-1024049,	+	3	246139213	0,1710,1931	circRNA	hic_scaffold_23:1019880-1034868/PH02Gene23659	4,5,6	hic_scaffold_23:1021820-1021905|hic_scaffold_23:1024049-1024675
hic_scaffold_3:18092856-18093028		+	1	172	0	ciRNA	hic_scaffold_3:18089116-18094020/PH02Gene22090	7	hic_scaffold_3:18092856-18093048
hic_scaffold_14:64985786-64986076		-	1	290	0	ciRNA	hic_scaffold_14:64978024-64986680/PH02Gene37925	2	hic_scaffold_14:64985758-64986076
hic_scaffold_6:74514805-74515066		+	1	261	0	ciRNA	hic_scaffold_6:74513682-74515097/hic_scaffold_6:74513682-74515097	7	hic_scaffold_6:74514805-74515081
hic_scaffold_12:13877259-13878343	13877260-13877403,13877883-13878172,13878271-13878343,	-	3	144,290,73	0,623,1011	circRNA	hic_scaffold_12:13865803-13888815/hic_scaffold_12:13865803-13888815	7,6,5	hic_scaffold_12:13869893-13877259|hic_scaffold_12:13878343-13881252
hic_scaffold_8:62347484-62361591	62347485-62347561,62347637-62347756,62348571-62348636,62348715-62348929,62361351-62361591,	-	5	77,120,66,215,241	0,152,1086,1230,13866	circRNA	hic_scaffold_8:62345014-62372375/PH02Gene28136	12,11,10,9,8	hic_scaffold_8:62346923-62347484|hic_scaffold_8:62361591-62367687
hic_scaffold_16:119620252-119620633		+	1	381	0	ciRNA	hic_scaffold_16:119612065-119621211/PH02Gene13234	12	hic_scaffold_16:119620252-119620665
hic_scaffold_20:43199065-43201096	43199066-43199193,43199273-43199345,43199428-43199584,43200056-43200176,43200256-43200375,43200526-43200645,43200730-43200838,43201035-43201096,	-	8	128,73,157,121,120,120,109,62	0,207,362,990,1190,1460,1664,1969	circRNA	hic_scaffold_20:43198229-43208626/PH02Gene26835	14,13,12,11,10,9,8,7	hic_scaffold_20:43198997-43199065|hic_scaffold_20:43201096-43201171
hic_scaffold_13:133442895-133445082	133442896-133443339,133443906-133444408,133444496-133444559,133444686-133444788,133444910-133445082,	+	5	444,503,64,103,173	0,1010,1600,1790,2014	circRNA	hic_scaffold_13:133438122-133449954/PH02Gene01608	13,14,15,16,17	hic_scaffold_13:133442298-133442895|hic_scaffold_13:133445082-133447335
hic_scaffold_20:35921965-35922809		-	1	844	0	ciRNA	hic_scaffold_20:35917921-35923032/PH02Gene21023	1	hic_scaffold_20:35921945-35922809
hic_scaffold_17:89330081-89330473		+	1	392	0	ciRNA	hic_scaffold_17:89326513-89331670/PH02Gene04790	10	hic_scaffold_17:89330081-89330496
hic_scaffold_8:71167917-71170003	71167918-71168004,71168094-71168199,71168291-71168400,71169521-71169637,71169742-71169826,71169900-71170003,	-	6	87,106,110,117,85,104	0,176,373,1603,1824,1982	circRNA	hic_scaffold_8:71165199-71171275/PH02Gene17459	8,7,6,5,4,3	hic_scaffold_8:71166719-71167917|hic_scaffold_8:71170003-71170907
hic_scaffold_20:47282664-47286199	47282665-47282828,47282946-47283166,47286073-47286199,	+	3	164221127	0,281,3408	circRNA	hic_scaffold_20:47276563-47287518/PH02Gene24743	7,8,9	hic_scaffold_20:47281827-47282664|hic_scaffold_20:47286199-47286601
hic_scaffold_11:38155007-38155833	38155008-38155066,38155486-38155635,38155741-38155833,	-	3	59,150,93	478733	circRNA	hic_scaffold_11:38153785-38156923/PH02Gene01187	5,4,3	hic_scaffold_11:38154113-38155007|hic_scaffold_11:38155833-38155972
hic_scaffold_17:61694041-61695360	61694042-61694123,61695282-61695360,	+	2	82,79	0,1240	circRNA	hic_scaffold_17:61689825-61727708/PH02Gene35062	3,4	hic_scaffold_17:61691291-61694041|hic_scaffold_17:61695360-61702875
hic_scaffold_18:11540970-11542364	11540971-11541032,11541293-11541392,11542132-11542364,	-	3	62100233	0,322,1161	circRNA	hic_scaffold_18:11538199-11543479/hic_scaffold_18:11538199-11543479	4,3,2	hic_scaffold_18:11540023-11540970|hic_scaffold_18:11542364-11543088
hic_scaffold_11:20888332-20889780	20888333-20888473,20888560-20888673,20888756-20888853,20888984-20889063,20889675-20889780,	+	5	141,114,98,80,106	0,227,423,651,1342	circRNA	hic_scaffold_11:20885721-20890281/PH02Gene25644	4,5,6,7,8	hic_scaffold_11:20888260-20888332|hic_scaffold_11:20889780-20889853
hic_scaffold_16:55391337-55392089	55391338-55391388,55391486-55391657,55391769-55392089,	+	3	51172321	148431	circRNA	hic_scaffold_16:55388702-55397509/PH02Gene20942	4,5,6	hic_scaffold_16:55391185-55391337|hic_scaffold_16:55392089-55392201
hic_scaffold_6:11079863-11081412	11079864-11080127,11080329-11081412,	+	2	264,1084	465	circRNA	hic_scaffold_6:11074953-11085719/PH02Gene17235	6,7	hic_scaffold_6:11078188-11079863|hic_scaffold_6:11081412-11083844
hic_scaffold_13:109093428-109094082	109093429-109094082,	-	1	654	0	circRNA	hic_scaffold_13:109090210-109095281/PH02Gene37192	3	hic_scaffold_13:109093317-109093428|hic_scaffold_13:109094082-109094785
hic_scaffold_21:65769393-65771565	65769394-65769511,65770156-65770206,65770870-65770979,65771119-65771565,	+	4	118,51,110,447	0,762,1476,1725	circRNA	hic_scaffold_21:65747336-65792235/hic_scaffold_21:65747336-65792235	9,10,11,12	hic_scaffold_21:65760407-65769393|hic_scaffold_21:65771565-65784274
hic_scaffold_13:127160884-127162545	127160885-127161098,127162237-127162337,127162421-127162545,	-	3	214101125	0,1352,1536	circRNA	hic_scaffold_13:127155863-127179279/PH02Gene11576	23,22,21	hic_scaffold_13:127158068-127160884|hic_scaffold_13:127162545-127164191
hic_scaffold_21:114105763-114106222	114105764-114105844,114105935-114106222,	-	2	81288	171	circRNA	hic_scaffold_21:114104197-114108520/PH02Gene29581	3,2	hic_scaffold_21:114104870-114105763|hic_scaffold_21:114106222-114107968
hic_scaffold_17:12918446-12923426	12918447-12918599,12918681-12918734,12922870-12922983,12923108-12923187,12923277-12923426,	+	5	153,54,114,80,150	0,234,4423,4661,4830	circRNA	hic_scaffold_17:12908662-12934354/hic_scaffold_17:12908662-12934354	7,8,9,10,11	hic_scaffold_17:12916096-12918446|hic_scaffold_17:12923426-12926120
hic_scaffold_13:128228234-128229683		+	1	1449	0	ciRNA	hic_scaffold_13:128228059-128230359/hic_scaffold_13:128228059-128230359	1	hic_scaffold_13:128228234-128229699
hic_scaffold_12:50277770-50279184	50277771-50277888,50277971-50278072,50278874-50279033,50279107-50279184,	-	4	118,102,160,78	0,200,1103,1336	circRNA	hic_scaffold_12:50262653-50285479/hic_scaffold_12:50262653-50285479	5,4,3,2	hic_scaffold_12:50272485-50277770|hic_scaffold_12:50279184-50285090
hic_scaffold_20:22070698-22077556	22070699-22070833,22070926-22071042,22077232-22077383,22077472-22077556,	+	4	135,117,152,85	0,227,6533,6773	circRNA	hic_scaffold_20:22065135-22080391/PH02Gene49675	7,8,9,10	hic_scaffold_20:22069828-22070698|hic_scaffold_20:22077556-22077696
hic_scaffold_7:45127631-45131015	45127632-45127688,45130433-45130526,45130672-45130765,45130847-45131015,	-	4	57,94,94,169	0,2801,3040,3215	circRNA	hic_scaffold_7:45125500-45132991/PH02Gene01452	8,7,6,5	hic_scaffold_7:45126768-45127631|hic_scaffold_7:45131015-45131615
hic_scaffold_3:5042576-5043405	5042577-5043405,	-	1	829	0	circRNA	hic_scaffold_3:5039204-5046087/hic_scaffold_3:5039204-5046087	3	hic_scaffold_3:5042407-5042576|hic_scaffold_3:5043405-5043742
hic_scaffold_24:56523843-56524243	56523844-56524243,	+	1	400	0	circRNA	hic_scaffold_24:56521424-56528575/PH02Gene00552	3	hic_scaffold_24:56522539-56523843|hic_scaffold_24:56524243-56526494
hic_scaffold_20:51256909-51257084	51256910-51257084,	-	1	175	0	circRNA	hic_scaffold_20:51248450-51257349/PH02Gene05649	2	hic_scaffold_20:51256198-51256909|hic_scaffold_20:51257084-51257200
hic_scaffold_21:108169828-108170043	108169829-108170043,	-	1	215	0	circRNA	hic_scaffold_21:108168279-108176123/PH02Gene11045	7	hic_scaffold_21:108169630-108169828|hic_scaffold_21:108170043-108170193
hic_scaffold_21:50752714-50752843		-	1	129	0	ciRNA	hic_scaffold_21:50752069-50755372/PH02Gene47191	5	hic_scaffold_21:50752702-50752843
hic_scaffold_15:4067279-4077480	4067280-4067389,4069277-4069411,4071061-4071129,4076074-4076239,4076403-4076509,4077361-4077480,	+	6	110,135,69,166,107,120	0,1997,3781,8794,9123,10081	circRNA	hic_scaffold_15:4015612-4077902/hic_scaffold_15:4015612-4077902	29,30,31,32,33,34	hic_scaffold_15:4063059-4067279|hic_scaffold_15:4077480-4077866
hic_scaffold_17:8919032-8919235		-	1	203	0	ciRNA	hic_scaffold_17:8917870-8919782/PH02Gene10794	1	hic_scaffold_17:8919010-8919235
hic_scaffold_14:37887424-37889178	37887425-37887616,37888873-37889178,	-	2	192306	0,1448	circRNA	hic_scaffold_14:37864865-37895086/PH02Gene21484	9,8	hic_scaffold_14:37869154-37887424|hic_scaffold_14:37889178-37889936
hic_scaffold_24:17238620-17238819		-	1	199	0	ciRNA	hic_scaffold_24:17234110-17241680/PH02Gene12152	7	hic_scaffold_24:17238599-17238819
hic_scaffold_6:72744963-72745497	72744964-72745044,72745134-72745287,72745377-72745497,	-	3	81154121	170413	circRNA	hic_scaffold_6:72738538-72746321/PH02Gene31917	4,3,2	hic_scaffold_6:72744873-72744963|hic_scaffold_6:72745497-72746190
hic_scaffold_7:13783276-13783655		-	1	379	0	ciRNA	hic_scaffold_7:13773375-13787482/PH02Gene44311	6	hic_scaffold_7:13783251-13783655
hic_scaffold_11:16877025-16877994	16877026-16877994,	-	1	969	0	circRNA	hic_scaffold_11:16872119-16883054/hic_scaffold_11:16872119-16883054	4	hic_scaffold_11:16874131-16877025|hic_scaffold_11:16877994-16880912
hic_scaffold_6:1497857-1499934	1497858-1497947,1498013-1498128,1498207-1498306,1499149-1499220,1499295-1499342,1499416-1499493,1499594-1499713,1499829-1499934,	+	8	90,116,100,72,48,78,120,106	0,155,349,1291,1437,1558,1736,1971	circRNA	hic_scaffold_6:1493991-1509050/PH02Gene08802	4,5,6,7,8,9,10,11	hic_scaffold_6:1495748-1497857|hic_scaffold_6:1499934-1501398
hic_scaffold_9:16700684-16700920		+	1	236	0	ciRNA	hic_scaffold_9:16700243-16702510/PH02Gene16833	1	hic_scaffold_9:16700684-16700948
hic_scaffold_4:4336019-4338720	4336020-4336162,4338621-4338720,	-	2	143100	0,2601	circRNA	hic_scaffold_4:4334697-4339759/PH02Gene25456	4,3	hic_scaffold_4:4335668-4336019|hic_scaffold_4:4338720-4339282
hic_scaffold_21:7152668-7154098	7152669-7152758,7152904-7152969,7153046-7153285,7153455-7153571,7153894-7153953,7154024-7154098,	-	6	90,66,240,117,60,75	0,235,377,786,1225,1355	circRNA	hic_scaffold_21:7143913-7160776/PH02Gene27660	14,13,12,11,10,9	hic_scaffold_21:7147052-7152668|hic_scaffold_21:7154098-7155860
hic_scaffold_20:27683667-27683844	27683668-27683844,	-	1	177	0	circRNA	hic_scaffold_20:27683258-27687489/PH02Gene39401	8	hic_scaffold_20:27683584-27683667|hic_scaffold_20:27683844-27683935
hic_scaffold_17:7555895-7556101		+	1	206	0	ciRNA	hic_scaffold_17:7547770-7562980/PH02Gene21352	16	hic_scaffold_17:7555895-7556121
hic_scaffold_15:102347356-102347635		-	1	279	0	ciRNA	hic_scaffold_15:102342094-102353546/PH02Gene21304	18	hic_scaffold_15:102347330-102347635
hic_scaffold_7:34873465-34873650		+	1	185	0	ciRNA	hic_scaffold_7:34865432-34875883/PH02Gene34286	4	hic_scaffold_7:34873465-34873675
hic_scaffold_21:103277058-103277625	103277059-103277106,103277231-103277333,103277412-103277625,	-	3	48103214	172353	circRNA	hic_scaffold_21:103270538-103282420/PH02Gene10404	11,10,9	hic_scaffold_21:103271567-103277058|hic_scaffold_21:103277625-103277823
hic_scaffold_13:94021328-94021624		+	1	296	0	ciRNA	hic_scaffold_13:94020833-94032556/PH02Gene34484	2	hic_scaffold_13:94021328-94021652
hic_scaffold_4:16608477-16609325	16608478-16608678,16608883-16609088,16609190-16609325,	+	3	201206136	405712	circRNA	hic_scaffold_4:16596197-16611866/PH02Gene27081	18,19,20	hic_scaffold_4:16608331-16608477|hic_scaffold_4:16609325-16609483
hic_scaffold_9:36913939-36914509		+	1	570	0	ciRNA	hic_scaffold_9:36913388-36914795/PH02Gene16705	2	hic_scaffold_9:36913939-36914529
hic_scaffold_16:120533291-120533827		+	1	536	0	ciRNA	hic_scaffold_16:120531946-120542270/PH02Gene13290	5	hic_scaffold_16:120533291-120533856
hic_scaffold_17:93397747-93398119		+	1	372	0	ciRNA	hic_scaffold_17:93395744-93399175/PH02Gene34680	3	hic_scaffold_17:93397747-93398155
hic_scaffold_9:58235306-58237976	58235307-58235438,58235519-58235628,58235725-58235785,58236295-58236472,58236583-58236788,58236997-58237116,58237211-58237309,58237420-58237608,58237837-58237976,	+	9	132,110,61,178,206,120,99,189,140	0,212,418,988,1276,1690,1904,2113,2530	circRNA	hic_scaffold_9:58222827-58252476/PH02Gene21469	4,5,6,7,8,9,10,11,12	hic_scaffold_9:58224217-58235306|hic_scaffold_9:58237976-58243642
hic_scaffold_6:71616648-71617039	71616649-71616786,71616911-71617039,	+	2	138129	262	circRNA	hic_scaffold_6:71615241-71619564/PH02Gene19750	4,5	hic_scaffold_6:71616369-71616648|hic_scaffold_6:71617039-71618156
hic_scaffold_16:46266273-46266539	46266274-46266539,	+	1	266	0	circRNA	hic_scaffold_16:46266025-46284649/PH02Gene40277	2	hic_scaffold_16:46266166-46266273|hic_scaffold_16:46266539-46267901
hic_scaffold_9:13835341-13836039		-	1	698	0	ciRNA	hic_scaffold_9:13831696-13836446/PH02Gene38358	1	hic_scaffold_9:13835316-13836039
hic_scaffold_3:57696269-57696489		-	1	220	0	ciRNA	hic_scaffold_3:57695927-57699766/hic_scaffold_3:57695927-57699766	1	hic_scaffold_3:57696215-57696489
hic_scaffold_22:8530377-8530541		-	1	164	0	ciRNA	hic_scaffold_22:8527963-8533354/PH02Gene15455	4	hic_scaffold_22:8529988-8530541
hic_scaffold_23:2041668-2043977	2041669-2041758,2041937-2042004,2042313-2042538,2043266-2043369,2043482-2043514,2043644-2043721,2043824-2043977,	+	7	90,68,226,104,33,78,154	0,268,644,1597,1813,1975,2155	circRNA	hic_scaffold_23:2033914-2048115/PH02Gene38285	5,6,7,8,9,10,11	hic_scaffold_23:2034560-2041668|hic_scaffold_23:2043977-2044734
hic_scaffold_24:63023023-63023711	63023024-63023182,63023553-63023711,	+	2	159159	529	circRNA	hic_scaffold_24:63008142-63032021/PH02Gene22017	6,7	hic_scaffold_24:63015198-63023023|hic_scaffold_24:63023711-63030946
hic_scaffold_18:34110599-34111521		-	1	922	0	ciRNA	hic_scaffold_18:34108423-34122731/PH02Gene01251	5	hic_scaffold_18:34110564-34111521
hic_scaffold_17:1215904-1216174		-	1	270	0	ciRNA	hic_scaffold_17:1214802-1219231/hic_scaffold_17:1214802-1219231	2	hic_scaffold_17:1215878-1216174
hic_scaffold_4:48186069-48187676	48186070-48186172,48186908-48186988,48187271-48187347,48187435-48187506,48187600-48187676,	-	5	103,81,77,72,77	0,838,1201,1365,1530	circRNA	hic_scaffold_4:48177618-48213291/PH02Gene45356	25,24,23,22,21	hic_scaffold_4:48178649-48186069|hic_scaffold_4:48187676-48189429
hic_scaffold_13:128229533-128229585		-	1	52	0	ciRNA	hic_scaffold_13:128228065-128229835/hic_scaffold_13:128228065-128229835	1	hic_scaffold_13:128228278-128229585
hic_scaffold_15:48641037-48648699	48641038-48641148,48643177-48643273,48643394-48643454,48643846-48643924,48647267-48648158,48648641-48648699,	-	6	111,97,61,79,892,59	0,2139,2356,2808,6229,7603	circRNA	hic_scaffold_15:48602353-48660171/hic_scaffold_15:48602353-48660171	11,10,9,8,7,6	hic_scaffold_15:48626449-48641037|hic_scaffold_15:48648699-48650744
hic_scaffold_22:43763086-43763362		+	1	276	0	ciRNA	hic_scaffold_22:43761973-43784313/PH02Gene28587	1	hic_scaffold_22:43763086-43763384
hic_scaffold_9:5491094-5493362	5491095-5491334,5491669-5491953,5492029-5492250,5492926-5493087,5493228-5493362,	+	5	240285222162135	0,574,934,1831,2133	circRNA	hic_scaffold_9:5471246-5497482/PH02Gene38869	9,10,11,12,13	hic_scaffold_9:5484839-5491094|hic_scaffold_9:5493362-5495616
hic_scaffold_3:30042702-30043263	30042703-30043263,	+	1	561	0	circRNA	hic_scaffold_3:30041818-30044882/hic_scaffold_3:30041818-30044882	2	hic_scaffold_3:30042496-30042702|hic_scaffold_3:30043263-30043524
hic_scaffold_14:8470242-8471220	8470243-8470338,8470426-8470503,8470603-8470671,8470755-8470822,8470966-8471043,8471121-8471220,	-	6	96,78,69,68,78,100	183360512723878	circRNA	hic_scaffold_14:8454344-8487956/PH02Gene45989	14,13,12,11,10,9	hic_scaffold_14:8469504-8470242|hic_scaffold_14:8471220-8479501
hic_scaffold_6:20399643-20399868		-	1	225	0	ciRNA	hic_scaffold_6:20395721-20401830/PH02Gene05251	6	hic_scaffold_6:20399618-20399868
hic_scaffold_8:3174984-3175249		+	1	265	0	ciRNA	hic_scaffold_8:3173442-3181563/PH02Gene14470	4	hic_scaffold_8:3174984-3175283
hic_scaffold_23:10175116-10176124	10175117-10175263,10175868-10176124,	-	2	147257	751	circRNA	hic_scaffold_23:10174133-10178592/PH02Gene01812	3,2	hic_scaffold_23:10174270-10175116|hic_scaffold_23:10176124-10178444
hic_scaffold_17:92131331-92132042		+	1	711	0	ciRNA	hic_scaffold_17:92130662-92132935/PH02Gene09122	2	hic_scaffold_17:92131331-92132060
hic_scaffold_8:35820340-35821832	35820341-35820457,35821623-35821832,	+	2	117210	0,1282	circRNA	hic_scaffold_8:35801885-35823986/PH02Gene46397	14,15	hic_scaffold_8:35820265-35820340|hic_scaffold_8:35821832-35823251
hic_scaffold_22:21403950-21404166		-	1	216	0	ciRNA	hic_scaffold_22:21401560-21404212/hic_scaffold_22:21401560-21404212	1	hic_scaffold_22:21403924-21404166
hic_scaffold_20:23437759-23439022	23437760-23437876,23438307-23438360,23438495-23438608,23438918-23439022,	-	4	117,54,114,105	0,547,735,1158	circRNA	hic_scaffold_20:23428730-23442525/PH02Gene48285	7,6,5,4	hic_scaffold_20:23430416-23437759|hic_scaffold_20:23439022-23439607
hic_scaffold_9:58703911-58704075		-	1	164	0	ciRNA	hic_scaffold_9:58702282-58706692/PH02Gene21118	8	hic_scaffold_9:58702915-58704075
hic_scaffold_19:23404726-23405001		+	1	275	0	ciRNA	hic_scaffold_19:23401090-23405597/PH02Gene50629	4	hic_scaffold_19:23404726-23405025
hic_scaffold_13:127904280-127906863		-	1	2583	0	ciRNA	hic_scaffold_13:127900883-127906872/hic_scaffold_13:127900883-127906872	1	hic_scaffold_13:127901034-127906863
hic_scaffold_16:12877378-12879215	12877379-12877495,12877596-12877712,12878267-12878412,12879130-12879215,	-	4	117,117,146,86	0,217,888,1751	circRNA	hic_scaffold_16:12875217-12879908/PH02Gene10718	5,4,3,2	hic_scaffold_16:12876282-12877378|hic_scaffold_16:12879215-12879798
hic_scaffold_9:51301700-51302604		-	1	904	0	ciRNA	hic_scaffold_9:51299673-51302677/PH02Gene05563	1	hic_scaffold_9:51301669-51302604
hic_scaffold_3:89797800-89798065		+	1	265	0	ciRNA	hic_scaffold_3:89796793-89800746/PH02Gene16437	4	hic_scaffold_3:89797800-89798085
hic_scaffold_9:2212521-2212679		-	1	158	0	ciRNA	hic_scaffold_9:2209983-2215701/PH02Gene34431	4	hic_scaffold_9:2212487-2212679
hic_scaffold_4:12246895-12247128		+	1	233	0	ciRNA	hic_scaffold_4:12246596-12261968/PH02Gene13299	1	hic_scaffold_4:12246895-12249353
hic_scaffold_16:56501149-56501598	56501150-56501377,56501513-56501598,	+	2	228,86	363	circRNA	hic_scaffold_16:56497122-56503209/PH02Gene26946	16,17	hic_scaffold_16:56501026-56501149|hic_scaffold_16:56501598-56501719
hic_scaffold_15:33182532-33183959		+	1	1427	0	ciRNA	hic_scaffold_15:33180557-33187915/PH02Gene04423	2	hic_scaffold_15:33182532-33183984
hic_scaffold_20:24660927-24662327	24660928-24661042,24661621-24661709,24661771-24661844,24661923-24662066,24662174-24662327,	-	5	115,89,74,144,154	0,693,843,995,1246	circRNA	hic_scaffold_20:24659868-24670298/PH02Gene44287	12,11,10,9,8	hic_scaffold_20:24660397-24660927|hic_scaffold_20:24662327-24663117
hic_scaffold_13:132765967-132766141	132765968-132766141,	-	1	174	0	circRNA	hic_scaffold_13:132764434-132775194/PH02Gene38024	11	hic_scaffold_13:132765635-132765967|hic_scaffold_13:132766141-132766224
hic_scaffold_13:101468493-101470484	101468494-101468637,101468747-101469020,101469141-101469234,101470399-101470484,	+	4	144,274,94,86	0,253,647,1905	circRNA	hic_scaffold_13:101468234-101470733/hic_scaffold_13:101468234-101470733	2,3,4,5	hic_scaffold_13:101468361-101468493|hic_scaffold_13:101470484-101470625
hic_scaffold_7:61212937-61213506	61212938-61213188,61213315-61213506,	+	2	251192	377	circRNA	hic_scaffold_7:61211686-61215555/PH02Gene38934	2,3	hic_scaffold_7:61212378-61212937|hic_scaffold_7:61213506-61213797
hic_scaffold_14:54172889-54173769	54172890-54173201,54173710-54173769,	+	2	312,60	820	circRNA	hic_scaffold_14:54164040-54174823/PH02Gene18777	5,6	hic_scaffold_14:54167058-54172889|hic_scaffold_14:54173769-54174527
hic_scaffold_4:28473669-28474081	28473670-28473780,28474014-28474081,	-	2	111,68	344	circRNA	hic_scaffold_4:28472765-28479564/PH02Gene35150	11,10	hic_scaffold_4:28473532-28473669|hic_scaffold_4:28474081-28474234
hic_scaffold_21:2509973-2510279		-	1	306	0	ciRNA	hic_scaffold_21:2508779-2512827/PH02Gene08848	5	hic_scaffold_21:2509948-2510279
hic_scaffold_6:16888590-16895099	16888591-16888764,16888842-16888993,16889954-16890045,16894938-16895099,	-	4	174,152,92,162	0,251,1363,6347	circRNA	hic_scaffold_6:16875827-16912974/PH02Gene08552	11,10,9,8	hic_scaffold_6:16887145-16888590|hic_scaffold_6:16895099-16895544
hic_scaffold_11:28855333-28856725		+	1	1392	0	ciRNA	hic_scaffold_11:28844605-28858307/PH02Gene28732	3	hic_scaffold_11:28855333-28856759
hic_scaffold_15:83627641-83628045		-	1	404	0	ciRNA	hic_scaffold_15:83627370-83656916/PH02Gene09920	25	hic_scaffold_15:83627628-83628045
hic_scaffold_16:10410403-10411021	10410404-10410539,10410883-10411021,	+	2	136139	479	circRNA	hic_scaffold_16:10394422-10425595/PH02Gene09453	7,8	hic_scaffold_16:10404021-10410403|hic_scaffold_16:10411021-10413498
hic_scaffold_17:13403614-13404920	13403615-13403893,13403977-13404576,13404743-13404920,	-	3	279600178	0,362,1128	circRNA	hic_scaffold_17:13386479-13416747/PH02Gene01091	9,8,7	hic_scaffold_17:13400974-13403614|hic_scaffold_17:13404920-13410487
hic_scaffold_8:5655015-5655260		-	1	245	0	ciRNA	hic_scaffold_8:5646580-5655482/PH02Gene25556	1	hic_scaffold_8:5654992-5655260
hic_scaffold_7:58257852-58258411	58257853-58258026,58258108-58258178,58258263-58258411,	-	3	174,71,149	255410	circRNA	hic_scaffold_7:58250326-58267031/PH02Gene29505	13,12,11	hic_scaffold_7:58254857-58257852|hic_scaffold_7:58258411-58260685
hic_scaffold_13:134640715-134643188	134640716-134640936,134641018-134643188,	-	2	221,2171	302	circRNA	hic_scaffold_13:134631472-134644426/hic_scaffold_13:134631472-134644426	3,2	hic_scaffold_13:134640001-134640715|hic_scaffold_13:134643188-134644036
hic_scaffold_18:16953626-16954439	16953627-16954024,16954094-16954205,16954378-16954439,	+	3	398,112,62	467751	circRNA	hic_scaffold_18:16953183-16961791/hic_scaffold_18:16953183-16961791	2,3,4	hic_scaffold_18:16953394-16953626|hic_scaffold_18:16954439-16961718
hic_scaffold_22:40169856-40170171		+	1	315	0	ciRNA	hic_scaffold_22:40167994-40172317/PH02Gene41338	1	hic_scaffold_22:40169856-40170193
hic_scaffold_6:4494411-4494546		+	1	135	0	ciRNA	hic_scaffold_6:4491901-4496212/PH02Gene38065	3	hic_scaffold_6:4494411-4494571
hic_scaffold_22:2968446-2968786		+	1	340	0	ciRNA	hic_scaffold_22:2967688-2974390/PH02Gene37682	2	hic_scaffold_22:2968446-2968813
hic_scaffold_3:57697245-57697399		+	1	154	0	ciRNA	hic_scaffold_3:57694919-57699749/hic_scaffold_3:57694919-57699749	2	hic_scaffold_3:57697245-57697616
hic_scaffold_5:32805131-32807024	32805132-32805278,32805409-32806609,32806689-32807024,	-	3	147,1201,336	0,277,1557	circRNA	hic_scaffold_5:32803897-32807565/PH02Gene37811	4,3,2	hic_scaffold_5:32804625-32805131|hic_scaffold_5:32807024-32807484
hic_scaffold_13:91338458-91338774	91338459-91338594,91338725-91338774,	+	2	136,50	266	circRNA	hic_scaffold_13:91330152-91354541/PH02Gene31081	3,4	hic_scaffold_13:91336076-91338458|hic_scaffold_13:91338774-91352358
hic_scaffold_21:52420758-52421268	52420759-52420820,52421078-52421268,	+	2	62191	319	circRNA	hic_scaffold_21:52410527-52435465/PH02Gene38901	6,7	hic_scaffold_21:52414890-52420758|hic_scaffold_21:52421268-52421349
hic_scaffold_8:63809722-63810167		+	1	445	0	ciRNA	hic_scaffold_8:63804288-63812994/PH02Gene11220	3	hic_scaffold_8:63809722-63810196
hic_scaffold_13:51928609-51929657	51928610-51928688,51929040-51929070,51929141-51929193,51929264-51929283,51929386-51929454,51929544-51929657,	-	6	79,31,53,20,69,114	430531654776934	circRNA	hic_scaffold_13:51926143-51933501/PH02Gene15988	7,6,5,4,3,2	hic_scaffold_13:51926586-51928609|hic_scaffold_13:51929657-51933089
hic_scaffold_14:54512651-54513706	54512652-54512891,54513067-54513156,54513557-54513706,	+	3	240,90,150	415905	circRNA	hic_scaffold_14:54511443-54515692/PH02Gene18795	2,3,4	hic_scaffold_14:54512036-54512651|hic_scaffold_14:54513706-54514294
hic_scaffold_9:60235325-60235994	60235326-60235385,60235702-60235792,60235940-60235994,	+	3	60,91,55	376614	circRNA	hic_scaffold_9:60233468-60238925/PH02Gene18412	6,7,8	hic_scaffold_9:60235124-60235325|hic_scaffold_9:60235994-60236071
hic_scaffold_5:29930501-29936409	29930502-29930601,29930683-29930880,29930967-29931237,29931350-29931448,29931528-29931616,29931776-29931875,29931978-29932148,29932432-29932584,29933120-29933280,29933361-29933559,29933984-29934447,29934538-29934601,29936114-29936203,29936298-29936409,	+	14	100,198,271,99,89,100,171,153,161,199,464,64,90,112	0,181,465,848,1026,1274,1476,1930,2618,2859,3482,4036,5612,5796	circRNA	hic_scaffold_5:29926995-29937267/PH02Gene17746	4,5,6,7,8,9,10,11,12,13,14,15,16,17	hic_scaffold_5:29929731-29930501|hic_scaffold_5:29936409-29937206
hic_scaffold_12:44532744-44533477		+	1	733	0	ciRNA	hic_scaffold_12:44532436-44541503/PH02Gene09256	1	hic_scaffold_12:44532744-44533511
hic_scaffold_18:6995966-6996374	6995967-6996200,6996300-6996374,	+	2	234,75	333	circRNA	hic_scaffold_18:6983641-7000622/hic_scaffold_18:6983641-7000622	10,11	hic_scaffold_18:6988654-6995966|hic_scaffold_18:6996374-6998171
hic_scaffold_6:29002112-29002274		+	1	162	0	ciRNA	hic_scaffold_6:28991999-29007376/PH02Gene09009	10	hic_scaffold_6:29002112-29002298
hic_scaffold_3:102313183-102313312		+	1	129	0	ciRNA	hic_scaffold_3:102311683-102314806/PH02Gene10917	5	hic_scaffold_3:102313183-102314319
hic_scaffold_4:3965086-3967835	3965087-3965193,3967465-3967573,3967674-3967835,	+	3	107109162	0,2378,2587	circRNA	hic_scaffold_4:3964137-3968949/PH02Gene38240	2,3,4	hic_scaffold_4:3964714-3965086|hic_scaffold_4:3967835-3968055
hic_scaffold_21:13236315-13238657	13236316-13236479,13236557-13236619,13238241-13238412,13238543-13238657,	-	4	164,63,172,115	0,241,1925,2227	circRNA	hic_scaffold_21:13234084-13242019/PH02Gene17791	5,4,3,2	hic_scaffold_21:13234491-13236315|hic_scaffold_21:13238657-13241519
hic_scaffold_13:52492903-52493454	52492904-52492968,52493204-52493255,52493345-52493454,	+	3	65,52,110	300441	circRNA	hic_scaffold_13:52491317-52495246/PH02Gene25160	5,6,7	hic_scaffold_13:52492448-52492903|hic_scaffold_13:52493454-52494422
hic_scaffold_18:13402608-13402814	13402609-13402814,	-	1	206	0	circRNA	hic_scaffold_18:13399661-13403489/PH02Gene12302	4	hic_scaffold_18:13402547-13402608|hic_scaffold_18:13402814-13402889
hic_scaffold_23:56939288-56941057	56939289-56939741,56939829-56940011,56940107-56940198,56940297-56940585,56940687-56941057,	+	5	453,183,92,289,371	0,540,818,1008,1398	circRNA	hic_scaffold_23:56938315-56966749/hic_scaffold_23:56938315-56966749	2,3,4,5,6	hic_scaffold_23:56938617-56939288|hic_scaffold_23:56941057-56942968
hic_scaffold_21:89352105-89352295		+	1	190	0	ciRNA	hic_scaffold_21:89348569-89354022/PH02Gene32562	6	hic_scaffold_21:89352105-89352327
hic_scaffold_20:22443026-22443470	22443027-22443251,22443339-22443470,	-	2	225132	312	circRNA	hic_scaffold_20:22423420-22448530/PH02Gene45471	4,3	hic_scaffold_20:22442931-22443026|hic_scaffold_20:22443470-22444912
hic_scaffold_14:100950552-100952074	100950553-100950676,100951004-100951090,100951416-100951548,100951980-100952074,	+	4	124,87,133,95	0,451,863,1427	circRNA	hic_scaffold_14:100949042-100952995/hic_scaffold_14:100949042-100952995	3,4,5,6	hic_scaffold_14:100950419-100950552|hic_scaffold_14:100952074-100952221
hic_scaffold_18:20584556-20585051		-	1	495	0	ciRNA	hic_scaffold_18:20582535-20585505/PH02Gene09327	1	hic_scaffold_18:20584529-20585051
hic_scaffold_8:70037837-70038464		-	1	627	0	ciRNA	hic_scaffold_8:70034562-70044714/PH02Gene34305	15	hic_scaffold_8:70037798-70038464
hic_scaffold_21:65760088-65771565	65760089-65760195,65760375-65760407,65769394-65769511,65770156-65770206,65770869-65770979,65771119-65771221,65771466-65771565,	+	7	107,33,118,51,111,103,100	0,286,9305,10067,10780,11030,11377	circRNA	hic_scaffold_21:65747336-65787394/hic_scaffold_21:65747336-65787394	8,9,10,11,12,13,14	hic_scaffold_21:65756976-65760088|hic_scaffold_21:65771565-65784274
hic_scaffold_13:107599547-107614999	107599548-107600003,107606032-107606307,107610562-107610731,107610844-107611056,107611145-107611331,107611451-107611502,107611622-107611851,107611947-107612045,107612465-107613126,107613620-107614120,107614596-107614999,	+	11	456,276,170,213,187,52,230,99,662,501,404	0,6484,11014,11296,11597,11903,12074,12399,12917,14072,15048	circRNA	hic_scaffold_13:107587070-107615956/PH02Gene42537	3,4,5,6,7,8,9,10,11,12,13	hic_scaffold_13:107598636-107599547|hic_scaffold_13:107614999-107615423
hic_scaffold_3:98432691-98433539	98432692-98432887,98432967-98433109,98433179-98433353,98433486-98433539,	+	4	196,143,175,54	275487794	circRNA	hic_scaffold_3:98429854-98442029/PH02Gene29004	7,8,9,10	hic_scaffold_3:98432373-98432691|hic_scaffold_3:98433539-98433737
hic_scaffold_18:37123422-37124376	37123423-37123576,37123644-37123707,37124269-37124376,	+	3	154,64,108	221846	circRNA	hic_scaffold_18:37121918-37127324/PH02Gene01320	3,4,5	hic_scaffold_18:37123024-37123422|hic_scaffold_18:37124376-37124629
hic_scaffold_21:45203775-45205017	45203776-45204023,45204099-45205017,	-	2	248919	323	circRNA	hic_scaffold_21:45195610-45222302/PH02Gene46688	4,3	hic_scaffold_21:45200806-45203775|hic_scaffold_21:45205017-45217305
hic_scaffold_6:3476055-3477352	3476056-3476122,3477004-3477158,3477251-3477352,	+	3	67155102	0,948,1195	circRNA	hic_scaffold_6:3469862-3480810/PH02Gene12230	4,5,6	hic_scaffold_6:3472945-3476055|hic_scaffold_6:3477352-3479703
hic_scaffold_8:73560969-73561377	73560970-73561049,73561133-73561377,	+	2	80245	163	circRNA	hic_scaffold_8:73554041-73561975/PH02Gene03155	7,8	hic_scaffold_8:73556992-73560969|hic_scaffold_8:73561377-73561489
hic_scaffold_6:7519499-7520748	7519500-7519620,7520166-7520477,7520644-7520748,	+	3	121312105	0,666,1144	circRNA	hic_scaffold_6:7517269-7524648/PH02Gene13036	3,4,5	hic_scaffold_6:7519162-7519499|hic_scaffold_6:7520748-7520872
hic_scaffold_16:13265862-13266508		-	1	646	0	ciRNA	hic_scaffold_16:13264691-13272765/PH02Gene10703	11	hic_scaffold_16:13265851-13266508
hic_scaffold_3870:1316-1720		-	1	404	0	ciRNA	hic_scaffold_3870:988-4782/hic_scaffold_3870:988-4782	2	hic_scaffold_3870:988-1720
hic_scaffold_13:46020154-46020339		+	1	185	0	ciRNA	hic_scaffold_13:46019886-46020832/PH02Gene16597	2	hic_scaffold_13:46020154-46020366
hic_scaffold_14:91560703-91561533	91560704-91561533,	+	1	830	0	circRNA	hic_scaffold_14:91558801-91565973/PH02Gene21815	4	hic_scaffold_14:91560166-91560703|hic_scaffold_14:91561533-91565127
hic_scaffold_15:48641037-48648699	48641038-48641148,48643177-48643273,48643394-48643454,48643846-48643924,48647267-48647354,48647591-48647717,48648031-48648158,48648641-48648699,	-	8	111,97,61,79,88,127,128,59	0,2139,2356,2808,6229,6553,6993,7603	circRNA	hic_scaffold_15:48591982-48660171/hic_scaffold_15:48591982-48660171	13,12,11,10,9,8,7,6	hic_scaffold_15:48627117-48641037|hic_scaffold_15:48648699-48650744
hic_scaffold_7:50607763-50608111		-	1	348	0	ciRNA	hic_scaffold_7:50601909-50611803/PH02Gene06341	7	hic_scaffold_7:50607737-50608111
hic_scaffold_8:5079325-5079584		+	1	259	0	ciRNA	hic_scaffold_8:5078786-5084071/PH02Gene20248	2	hic_scaffold_8:5079325-5079608
hic_scaffold_4:50128804-50129074		-	1	270	0	ciRNA	hic_scaffold_4:50112103-50131197/PH02Gene23703	5	hic_scaffold_4:50128771-50129074
hic_scaffold_6:29712695-29712942		-	1	247	0	ciRNA	hic_scaffold_6:29711524-29715797/PH02Gene27141	8	hic_scaffold_6:29712666-29712942
hic_scaffold_16:43927026-43927827	43927027-43927170,43927421-43927558,43927690-43927827,	-	3	144138138	394663	circRNA	hic_scaffold_16:43924921-43930652/PH02Gene38410	4,3,2	hic_scaffold_16:43926714-43927026|hic_scaffold_16:43927827-43930104
hic_scaffold_14:72856912-72857218		+	1	306	0	ciRNA	hic_scaffold_14:72854039-72857875/PH02Gene38192	4	hic_scaffold_14:72856912-72857238
hic_scaffold_13:37977674-37977939		-	1	265	0	ciRNA	hic_scaffold_13:37961696-37978917/PH02Gene41424	2	hic_scaffold_13:37977650-37977939
hic_scaffold_20:43493700-43494485	43493701-43493817,43493902-43493959,43494173-43494270,43494354-43494485,	+	4	117,58,98,132	201472653	circRNA	hic_scaffold_20:43484942-43496848/hic_scaffold_20:43484942-43496848	3,4,5,6	hic_scaffold_20:43485508-43493700|hic_scaffold_20:43494485-43496676
hic_scaffold_6:1497857-1499934	1497858-1497947,1498013-1498128,1498207-1498306,1499594-1499713,1499829-1499934,	+	5	90116100120106	0,155,349,1736,1971	circRNA	hic_scaffold_6:1493831-1508422/hic_scaffold_6:1493831-1508422	4,5,6,7,8	hic_scaffold_6:1495748-1497857|hic_scaffold_6:1499934-1501398
hic_scaffold_9:31862512-31864806	31862513-31862571,31863304-31863379,31863481-31863552,31863671-31863758,31863874-31864129,31864363-31864478,31864586-31864806,	+	7	59,76,72,88,256,116,221	0,791,968,1158,1361,1850,2073	circRNA	hic_scaffold_9:31861313-31866989/PH02Gene26861	3,4,5,6,7,8,9	hic_scaffold_9:31861828-31862512|hic_scaffold_9:31864806-31865023
hic_scaffold_2:35871675-35873922	35871676-35871826,35871931-35873922,	-	2	151,1992	255	circRNA	hic_scaffold_2:35867184-35878531/PH02Gene17736	5,4	hic_scaffold_2:35869384-35871675|hic_scaffold_2:35873922-35877385
hic_scaffold_15:80533126-80536198	80533127-80533231,80533662-80533754,80534655-80534729,80535482-80535567,80535663-80535869,80535948-80536047,80536128-80536198,	+	7	105,93,75,86,207,100,71	0,535,1528,2355,2536,2821,3001	circRNA	hic_scaffold_15:80523869-80559196/PH02Gene24538	8,9,10,11,12,13,14	hic_scaffold_15:80529468-80533126|hic_scaffold_15:80536198-80536421
hic_scaffold_9:5059611-5059817		-	1	206	0	ciRNA	hic_scaffold_9:5059446-5075014/PH02Gene17379	15	hic_scaffold_9:5059567-5059817
hic_scaffold_14:34062566-34065635	34062567-34062617,34062698-34062771,34062867-34062942,34065225-34065269,34065385-34065448,34065524-34065635,	-	6	51,74,76,45,64,112	0,131,300,2658,2818,2957	circRNA	hic_scaffold_14:34046435-34076588/PH02Gene28275	17,16,15,14,13,12	hic_scaffold_14:34061504-34062566|hic_scaffold_14:34065635-34066203
hic_scaffold_9:64447040-64450167	64447041-64447192,64447278-64447348,64447442-64447625,64447709-64447900,64448051-64448859,64448933-64449020,64449742-64449943,64450031-64450167,	-	8	152,71,184,192,809,88,202,137	0,237,401,668,1010,1892,2701,2990	circRNA	hic_scaffold_9:64434566-64462424/hic_scaffold_9:64434566-64462424	18,17,16,15,14,13,12,11	hic_scaffold_9:64436984-64447040|hic_scaffold_9:64450167-64457513
hic_scaffold_21:92242544-92243169	92242545-92243169,	+	1	625	0	circRNA	hic_scaffold_21:92239807-92243615/hic_scaffold_21:92239807-92243615	5	hic_scaffold_21:92242339-92242544|hic_scaffold_21:92243169-92243307
hic_scaffold_6:24889013-24889787	24889014-24889114,24889430-24889787,	-	2	101358	416	circRNA	hic_scaffold_6:24883517-24895532/hic_scaffold_6:24883517-24895532	6,5	hic_scaffold_6:24888818-24889013|hic_scaffold_6:24889787-24890041
hic_scaffold_14:86682012-86682291		-	1	279	0	ciRNA	hic_scaffold_14:86681405-86686092/PH02Gene06840	13	hic_scaffold_14:86681991-86682291
hic_scaffold_21:51435324-51436142		-	1	818	0	ciRNA	hic_scaffold_21:51434658-51437257/PH02Gene39146	1	hic_scaffold_21:51435280-51436142
hic_scaffold_21:80241970-80242260		-	1	290	0	ciRNA	hic_scaffold_21:80240965-80242986/hic_scaffold_21:80240965-80242986	2	hic_scaffold_21:80241888-80242260
hic_scaffold_14:42501320-42502807	42501321-42501397,42501582-42501651,42501741-42501821,42501908-42501982,42502093-42502194,42502670-42502807,	+	6	77,70,81,75,102,138	0,261,420,587,772,1349	circRNA	hic_scaffold_14:42497969-42508430/PH02Gene30539	2,3,4,5,6,7	hic_scaffold_14:42498453-42501320|hic_scaffold_14:42502807-42504920
hic_scaffold_18:46308926-46310687	46308927-46309080,46309202-46309401,46309695-46309761,46309848-46309999,46310096-46310687,	-	5	154,200,67,152,592	0,275,768,921,1169	circRNA	hic_scaffold_18:46292254-46317606/PH02Gene06752	6,5,4,3,2	hic_scaffold_18:46307979-46308926|hic_scaffold_18:46310687-46317583
hic_scaffold_8:71243547-71243851		-	1	304	0	ciRNA	hic_scaffold_8:71242926-71250426/PH02Gene17457	8	hic_scaffold_8:71243519-71243851
hic_scaffold_3:68722219-68723284	68722220-68722330,68723173-68723284,	+	2	111112	953	circRNA	hic_scaffold_3:68721829-68732554/PH02Gene27000	2,3	hic_scaffold_3:68722086-68722219|hic_scaffold_3:68723284-68727064
hic_scaffold_15:90376514-90376896		+	1	382	0	ciRNA	hic_scaffold_15:90375296-90378138/PH02Gene18879	4	hic_scaffold_15:90376514-90376956
hic_scaffold_3:89703993-89704294		+	1	301	0	ciRNA	hic_scaffold_3:89702984-89708760/PH02Gene16433	3	hic_scaffold_3:89703993-89704317
hic_scaffold_10:9978574-9978930		-	1	356	0	ciRNA	hic_scaffold_10:9976527-9984666/PH02Gene17890	8	hic_scaffold_10:9978545-9978930
hic_scaffold_5:6299946-6300578		+	1	632	0	ciRNA	hic_scaffold_5:6298848-6301025/hic_scaffold_5:6298848-6301025	1	hic_scaffold_5:6299946-6300619
hic_scaffold_9:2674049-2674498		+	1	449	0	ciRNA	hic_scaffold_9:2673369-2676054/PH02Gene27782	1	hic_scaffold_9:2674049-2674539
hic_scaffold_5:951917-953245	951918-952035,952849-952908,953023-953082,953163-953245,	+	4	118,60,60,83	0,931,1105,1245	circRNA	hic_scaffold_5:949248-954674/PH02Gene03375	3,4,5,6	hic_scaffold_5:949708-951917|hic_scaffold_5:953245-954224
hic_scaffold_15:86867847-86868233	86867848-86868233,	+	1	386	0	circRNA	hic_scaffold_15:86863508-86875357/PH02Gene06220	3	hic_scaffold_15:86865545-86867847|hic_scaffold_15:86868233-86869414
hic_scaffold_24:55351269-55351508		+	1	239	0	ciRNA	hic_scaffold_24:55346575-55353811/PH02Gene20796	7	hic_scaffold_24:55351269-55351542
hic_scaffold_12:19381997-19382271	19381998-19382116,19382206-19382271,	-	2	119,66	208	circRNA	hic_scaffold_12:19379197-19393086/PH02Gene41913	12,11	hic_scaffold_12:19379872-19381997|hic_scaffold_12:19382271-19388932
hic_scaffold_9:63927697-63929084	63927698-63927795,63927883-63927925,63928232-63928325,63928642-63928677,63928765-63928853,63928963-63929084,	-	6	98,43,94,36,89,122	0,185,534,944,1067,1265	circRNA	hic_scaffold_9:63924321-63929773/PH02Gene25482	7,6,5,4,3,2	hic_scaffold_9:63927354-63927697|hic_scaffold_9:63929084-63929442
hic_scaffold_13:686528-686719	686529-686719,	-	1	191	0	circRNA	hic_scaffold_13:686407-691756/PH02Gene39358	6	hic_scaffold_13:686451-686528|hic_scaffold_13:686719-686806
hic_scaffold_8:6527137-6527726		+	1	589	0	ciRNA	hic_scaffold_8:6526914-6530931/PH02Gene31099	1	hic_scaffold_8:6527137-6527755
hic_scaffold_16:26248239-26248528		-	1	289	0	ciRNA	hic_scaffold_16:26242374-26249756/PH02Gene28852	4	hic_scaffold_16:26248219-26248528
hic_scaffold_17:43283094-43286042	43283095-43283406,43284286-43284486,43284871-43285048,43285780-43286042,	+	4	312201178263	0,1191,1776,2685	circRNA	hic_scaffold_17:43279626-43300470/hic_scaffold_17:43279626-43300470	2,3,4,5	hic_scaffold_17:43279789-43283094|hic_scaffold_17:43286042-43297178
hic_scaffold_14:66005742-66008230	66005743-66005822,66005933-66006009,66006332-66006704,66007724-66007825,66007934-66008035,66008135-66008230,	-	6	80,77,373,102,102,96	0,190,589,1981,2191,2392	circRNA	hic_scaffold_14:66002391-66023254/PH02Gene03724	39,38,37,36,35,34	hic_scaffold_14:66005541-66005742|hic_scaffold_14:66008230-66008977
hic_scaffold_3:102416798-102418172	102416799-102416976,102417051-102417098,102417189-102417286,102417565-102417610,102418045-102418172,	-	5	178,48,98,46,128	0,252,390,766,1246	circRNA	hic_scaffold_3:102416597-102419548/PH02Gene10907	6,5,4,3,2	hic_scaffold_3:102416688-102416798|hic_scaffold_3:102418172-102419270
hic_scaffold_20:45811858-45812137		+	1	279	0	ciRNA	hic_scaffold_20:45802326-45843213/PH02Gene02126	7	hic_scaffold_20:45811858-45812151
hic_scaffold_22:58357929-58358333		-	1	404	0	ciRNA	hic_scaffold_22:58356849-58359053/PH02Gene46553	2	hic_scaffold_22:58357908-58358333
hic_scaffold_24:28277360-28280921	28277361-28277495,28277575-28277685,28277910-28278496,28279155-28279288,28279746-28279891,28280751-28280921,	-	6	1.35112e+17	0,214,549,1794,2385,3390	circRNA	hic_scaffold_24:28263820-28284802/PH02Gene16060	7,6,5,4,3,2	hic_scaffold_24:28270854-28277360|hic_scaffold_24:28280921-28283941
hic_scaffold_11:16782043-16783237	16782044-16782128,16782205-16782291,16782368-16782487,16782880-16782981,16783069-16783237,	+	5	85,87,120,102,169	0,161,324,836,1025	circRNA	hic_scaffold_11:16779005-16784899/PH02Gene25377	7,8,9,10,11	hic_scaffold_11:16781893-16782043|hic_scaffold_11:16783237-16783381
hic_scaffold_11:38815367-38815978		+	1	611	0	ciRNA	hic_scaffold_11:38812142-38817572/PH02Gene01158	6	hic_scaffold_11:38815367-38816002
hic_scaffold_11:28466429-28468543	28466430-28466742,28467385-28467466,28468422-28468543,	+	3	313,82,122	0,955,1992	circRNA	hic_scaffold_11:28463704-28479633/hic_scaffold_11:28463704-28479633	2,3,4	hic_scaffold_11:28463963-28466429|hic_scaffold_11:28468543-28474590
hic_scaffold_21:15820749-15820955		+	1	206	0	ciRNA	hic_scaffold_21:15817315-15822422/PH02Gene43400	6	hic_scaffold_21:15820749-15820987
hic_scaffold_14:374263-374602		+	1	339	0	ciRNA	hic_scaffold_14:368916-376267/PH02Gene20086	9	hic_scaffold_14:374263-374624
hic_scaffold_15:72916432-72917103	72916433-72917103,	+	1	671	0	circRNA	hic_scaffold_15:72908347-72919560/PH02Gene03569	5	hic_scaffold_15:72909429-72916432|hic_scaffold_15:72917103-72917325
hic_scaffold_24:29692522-29692654		+	1	132	0	ciRNA	hic_scaffold_24:29689706-29693360/PH02Gene08956	4	hic_scaffold_24:29692522-29692674
hic_scaffold_17:38576608-38579772	38576609-38576911,38577382-38577606,38577734-38578300,38578743-38578841,38579075-38579772,	-	5	303,225,567,99,698	0,773,1125,2134,2466	circRNA	hic_scaffold_17:38561607-38584685/hic_scaffold_17:38561607-38584685	11,10,9,8,7	hic_scaffold_17:38570693-38576608|hic_scaffold_17:38579772-38581196
hic_scaffold_1:17695059-17695452		-	1	393	0	ciRNA	hic_scaffold_1:17694088-17699639/PH02Gene27306	5	hic_scaffold_1:17695033-17695452
hic_scaffold_17:50572148-50573275	50572149-50572248,50572399-50572453,50572529-50572619,50572705-50572824,50572931-50573030,50573147-50573275,	-	6	100,55,91,120,100,129	250380556782998	circRNA	hic_scaffold_17:50571727-50578493/PH02Gene13635	13,12,11,10,9,8	hic_scaffold_17:50572069-50572148|hic_scaffold_17:50573275-50573355
hic_scaffold_10:18585122-18591828	18585123-18585225,18586051-18586111,18586193-18586930,18587040-18587127,18587238-18587297,18587379-18587434,18591574-18591660,18591774-18591828,	-	8	103,61,738,88,60,56,87,55	0,928,1070,1917,2115,2256,6451,6651	circRNA	hic_scaffold_10:18581215-18598269/PH02Gene13127	15,14,13,12,11,10,9,8	hic_scaffold_10:18581744-18585122|hic_scaffold_10:18591828-18594934
hic_scaffold_24:62838828-62839129		-	1	301	0	ciRNA	hic_scaffold_24:62837204-62842345/PH02Gene32732	12	hic_scaffold_24:62838805-62839129
hic_scaffold_14:88516751-88517202	88516752-88516820,88516938-88517003,88517124-88517202,	+	3	69,66,79	186372	circRNA	hic_scaffold_14:88513034-88520356/PH02Gene39003	2,3,4	hic_scaffold_14:88513350-88516751|hic_scaffold_14:88517202-88517707
hic_scaffold_8:62802096-62805068	62802097-62802212,62802491-62802641,62803130-62803231,62803609-62803689,62803770-62803890,62804615-62804732,62804945-62805068,	-	7	116,151,102,81,121,118,124	0,394,1033,1512,1673,2518,2848	circRNA	hic_scaffold_8:62801414-62813448/PH02Gene44629	24,23,22,21,20,19,18	hic_scaffold_8:62801907-62802096|hic_scaffold_8:62805068-62805205
hic_scaffold_5:50652254-50652578		-	1	324	0	ciRNA	hic_scaffold_5:50651000-50655545/PH02Gene46931	4	hic_scaffold_5:50652210-50652578
hic_scaffold_24:42333024-42333273		+	1	249	0	ciRNA	hic_scaffold_24:42330196-42334305/PH02Gene41554	7	hic_scaffold_24:42333024-42333301
hic_scaffold_14:64878945-64879663	64878946-64879262,64879390-64879663,	+	2	317274	444	circRNA	hic_scaffold_14:64877836-64880627/PH02Gene47006	2,3	hic_scaffold_14:64878712-64878945|hic_scaffold_14:64879663-64879870
hic_scaffold_13:6493414-6494442	6493415-6493719,6494033-6494442,	+	2	305410	618	circRNA	hic_scaffold_13:6491918-6495224/PH02Gene46632	4,5	hic_scaffold_13:6493098-6493414|hic_scaffold_13:6494442-6494704
hic_scaffold_3:37133783-37134159		+	1	376	0	ciRNA	hic_scaffold_3:37118764-37136886/PH02Gene44340	15	hic_scaffold_3:37133783-37134182
hic_scaffold_3:94496702-94496954		-	1	252	0	ciRNA	hic_scaffold_3:94495875-94498684/PH02Gene06494	3	hic_scaffold_3:94496677-94496954
hic_scaffold_9:1369537-1369675		+	1	138	0	ciRNA	hic_scaffold_9:1358582-1370026/hic_scaffold_9:1358582-1370026	2	hic_scaffold_9:1369537-1369701
hic_scaffold_15:66206544-66207148	66206545-66206648,66206733-66206793,66206866-66206958,66207048-66207148,	+	4	104,61,93,101	188321503	circRNA	hic_scaffold_15:66199889-66210935/PH02Gene39070	3,4,5,6	hic_scaffold_15:66200421-66206544|hic_scaffold_15:66207148-66207419
hic_scaffold_6:36735881-36736612		+	1	731	0	ciRNA	hic_scaffold_6:36735772-36736799/hic_scaffold_6:36735772-36736799	1	hic_scaffold_6:36735881-36736616
hic_scaffold_5:52999767-53000067		-	1	300	0	ciRNA	hic_scaffold_5:52999127-53001028/PH02Gene02936	3	hic_scaffold_5:52999743-53000067
hic_scaffold_14:24594010-24596488	24594011-24594093,24594185-24594296,24594367-24594471,24594589-24594639,24595837-24595926,24596005-24596113,24596188-24596336,24596435-24596488,	+	8	83,112,105,51,90,109,149,54	0,174,356,578,1826,1994,2177,2424	circRNA	hic_scaffold_14:24582929-24598332/PH02Gene22642	4,5,6,7,8,9,10,11	hic_scaffold_14:24584848-24594010|hic_scaffold_14:24596488-24597901
hic_scaffold_3:41329968-41330144		-	1	176	0	ciRNA	hic_scaffold_3:41326474-41335801/PH02Gene37161	3	hic_scaffold_3:41329935-41330144
hic_scaffold_5:54066405-54068789	54066406-54066924,54067004-54067185,54067864-54068016,54068088-54068186,54068276-54068618,54068716-54068789,	-	6	519,182,153,99,343,74	0,598,1458,1682,1870,2310	circRNA	hic_scaffold_5:54040710-54107719/PH02Gene02875	36,35,34,33,32,31	hic_scaffold_5:54061676-54066405|hic_scaffold_5:54068789-54068881
hic_scaffold_22:54899070-54899530		+	1	460	0	ciRNA	hic_scaffold_22:54898612-54904818/PH02Gene15725	2	hic_scaffold_22:54899070-54899564
hic_scaffold_17:16501837-16502770	16501838-16501996,16502095-16502151,16502225-16502265,16502651-16502770,	+	4	159,57,41,120	257387813	circRNA	hic_scaffold_17:16485604-16505971/PH02Gene16805	22,23,24,25	hic_scaffold_17:16501583-16501837|hic_scaffold_17:16502770-16503238
hic_scaffold_17:70872154-70872969	70872155-70872478,70872620-70872969,	-	2	324350	465	circRNA	hic_scaffold_17:70868958-70881854/PH02Gene33500	3,2	hic_scaffold_17:70870213-70872154|hic_scaffold_17:70872969-70881789
hic_scaffold_21:35692901-35693095		+	1	194	0	ciRNA	hic_scaffold_21:35690501-35727563/hic_scaffold_21:35690501-35727563	7	hic_scaffold_21:35692901-35726655
hic_scaffold_17:38576608-38579772	38576609-38576911,38577382-38577606,38577734-38578300,38578743-38579269,38579340-38579450,38579704-38579772,	-	6	303,225,567,527,111,69	0,773,1125,2134,2731,3095	circRNA	hic_scaffold_17:38563597-38584685/hic_scaffold_17:38563597-38584685	12,11,10,9,8,7	hic_scaffold_17:38570733-38576608|hic_scaffold_17:38579772-38581213
hic_scaffold_21:38971073-38971762	38971074-38971181,38971323-38971409,38971542-38971592,38971691-38971762,	+	4	108,87,51,72	249468617	circRNA	hic_scaffold_21:38969937-38973838/PH02Gene38491	4,5,6,7	hic_scaffold_21:38970873-38971073|hic_scaffold_21:38971762-38972023
hic_scaffold_15:97361211-97361459		-	1	248	0	ciRNA	hic_scaffold_15:97359986-97364277/PH02Gene41071	4	hic_scaffold_15:97361181-97361459
hic_scaffold_20:14715674-14716998	14715675-14716242,14716499-14716676,14716856-14716998,	-	3	568178143	0,824,1181	circRNA	hic_scaffold_20:14703169-14720667/PH02Gene48401	6,5,4	hic_scaffold_20:14713152-14715674|hic_scaffold_20:14716998-14718754
hic_scaffold_6:39865317-39865981		-	1	664	0	ciRNA	hic_scaffold_6:39864746-39868263/PH02Gene25670	3	hic_scaffold_6:39865272-39865981
hic_scaffold_9:21898938-21899587	21898939-21899153,21899255-21899356,21899505-21899587,	-	3	215,102,83	316566	circRNA	hic_scaffold_9:21890595-21902274/PH02Gene18302	5,4,3	hic_scaffold_9:21892527-21898938|hic_scaffold_9:21899587-21901398
hic_scaffold_19:18355356-18357392	18355357-18355496,18355583-18355808,18355900-18355980,18356063-18356209,18356286-18357392,	-	5	140,226,81,147,1107	226543706929	circRNA	hic_scaffold_19:18351201-18361153/hic_scaffold_19:18351201-18361153	8,7,6,5,4	hic_scaffold_19:18353976-18355356|hic_scaffold_19:18357392-18360044
hic_scaffold_8:17245097-17245548		+	1	451	0	ciRNA	hic_scaffold_8:17243961-17248203/PH02Gene22993	3	hic_scaffold_8:17245097-17247632
hic_scaffold_23:8964849-8965737	8964850-8964938,8965628-8965737,	+	2	89110	778	circRNA	hic_scaffold_23:8964510-8971681/PH02Gene01875	2,3	hic_scaffold_23:8964742-8964849|hic_scaffold_23:8965737-8965825
hic_scaffold_18:6191929-6192497		+	1	568	0	ciRNA	hic_scaffold_18:6177373-6196390/PH02Gene45881	17	hic_scaffold_18:6191929-6192515
hic_scaffold_8:900388-901093	900389-900527,900617-900790,900879-901093,	+	3	139174215	228490	circRNA	hic_scaffold_8:893945-906975/PH02Gene31813	4,5,6	hic_scaffold_8:899680-900388|hic_scaffold_8:901093-904886
hic_scaffold_4:24152573-24152962		+	1	389	0	ciRNA	hic_scaffold_4:24150429-24154492/PH02Gene32393	2	hic_scaffold_4:24152573-24152991
hic_scaffold_10:4216653-4216830	4216654-4216830,	-	1	177	0	circRNA	hic_scaffold_10:4213142-4217214/PH02Gene02456	2	hic_scaffold_10:4215282-4216653|hic_scaffold_10:4216830-4216904
hic_scaffold_23:5170794-5171031	5170795-5171031,	-	1	237	0	circRNA	hic_scaffold_23:5165258-5173383/PH02Gene36908	3	hic_scaffold_23:5170033-5170794|hic_scaffold_23:5171031-5171142
hic_scaffold_7:14589641-14590614	14589642-14590047,14590179-14590346,14590441-14590614,	+	3	406168174	537799	circRNA	hic_scaffold_7:14584539-14609580/hic_scaffold_7:14584539-14609580	3,4,5	hic_scaffold_7:14587412-14589641|hic_scaffold_7:14590614-14593358
hic_scaffold_16:6776001-6776531		+	1	530	0	ciRNA	hic_scaffold_16:6774223-6787727/PH02Gene05798	2	hic_scaffold_16:6776001-6776542
hic_scaffold_20:43493700-43494485	43493701-43493817,43493902-43494485,	+	2	117584	201	circRNA	hic_scaffold_20:43492454-43501877/hic_scaffold_20:43492454-43501877	2,3	hic_scaffold_20:43493031-43493700|hic_scaffold_20:43494485-43496676
hic_scaffold_8:41400624-41401433	41400625-41401433,	+	1	809	0	circRNA	hic_scaffold_8:41398172-41403595/hic_scaffold_8:41398172-41403595	3	hic_scaffold_8:41399477-41400624|hic_scaffold_8:41401433-41403483
hic_scaffold_8:7918161-7918460		+	1	299	0	ciRNA	hic_scaffold_8:7910575-7921071/PH02Gene12705	14	hic_scaffold_8:7918161-7918486
hic_scaffold_15:4108480-4109229	4108481-4108594,4108680-4108768,4108850-4109008,4109127-4109229,	+	4	114,89,159,103	199369646	circRNA	hic_scaffold_15:4015630-4120792/hic_scaffold_15:4015630-4120792	42,43,44,45	hic_scaffold_15:4102254-4108480|hic_scaffold_15:4109229-4114063
hic_scaffold_24:45325888-45326698	45325889-45326010,45326098-45326201,45326326-45326446,45326568-45326698,	-	4	122104121131	209437679	circRNA	hic_scaffold_24:45325262-45327260/PH02Gene03239	6,5,4,3	hic_scaffold_24:45325782-45325888|hic_scaffold_24:45326698-45326815
hic_scaffold_20:50803840-50805199	50803841-50803955,50804756-50804856,50805043-50805199,	+	3	115101157	0,915,1202	circRNA	hic_scaffold_20:50800638-50808002/PH02Gene05621	9,10,11	hic_scaffold_20:50803136-50803840|hic_scaffold_20:50805199-50805520
hic_scaffold_23:73677827-73680573	73677828-73677907,73678045-73678128,73680267-73680315,73680438-73680573,	-	4	80,84,49,136	0,217,2439,2610	circRNA	hic_scaffold_23:73668993-73712441/PH02Gene34849	21,20,19,18	hic_scaffold_23:73669795-73677827|hic_scaffold_23:73680573-73681996
hic_scaffold_17:43283094-43286042	43283095-43283406,43284286-43284486,43284871-43285502,43285780-43286042,	+	4	312201632263	0,1191,1776,2685	circRNA	hic_scaffold_17:43279626-43301529/hic_scaffold_17:43279626-43301529	2,3,4,5	hic_scaffold_17:43279789-43283094|hic_scaffold_17:43286042-43297178
hic_scaffold_8:53520891-53521028		-	1	137	0	ciRNA	hic_scaffold_8:53518806-53523070/PH02Gene17139	3	hic_scaffold_8:53520858-53521028
hic_scaffold_15:6503851-6504883	6503852-6504251,6504379-6504463,6504548-6504645,6504746-6504883,	-	4	400,85,98,138	527696894	circRNA	hic_scaffold_15:6477912-6528856/hic_scaffold_15:6477912-6528856	25,24,23,22	hic_scaffold_15:6487549-6503851|hic_scaffold_15:6504883-6505454
hic_scaffold_4:14635387-14636313	14635388-14635499,14635579-14635676,14635875-14635970,14636051-14636117,14636202-14636313,	-	5	112,98,96,67,112	191487663814	circRNA	hic_scaffold_4:14632718-14637474/PH02Gene41231	6,5,4,3,2	hic_scaffold_4:14634379-14635387|hic_scaffold_4:14636313-14637208
hic_scaffold_9:1138301-1143847	1138302-1138394,1138737-1138853,1139663-1139725,1139808-1139894,1140034-1140066,1140183-1140299,1140556-1140639,1142071-1142290,1142391-1142479,1142872-1142964,1143042-1143146,1143279-1143380,1143457-1143519,1143609-1143675,1143762-1143847,	-	15	93,117,63,87,33,117,84,220,89,93,105,102,63,67,86	0,435,1361,1506,1732,1881,2254,3769,4089,4570,4740,4977,5155,5307,5460	circRNA	hic_scaffold_9:1136274-1147665/PH02Gene47120	22,21,20,19,18,17,16,15,14,13,12,11,10,9,8	hic_scaffold_9:1137582-1138301|hic_scaffold_9:1143847-1144804
hic_scaffold_20:52063802-52064410	52063803-52063970,52064085-52064207,52064282-52064410,	-	3	168123129	282479	circRNA	hic_scaffold_20:52059950-52067874/PH02Gene05694	5,4,3	hic_scaffold_20:52063297-52063802|hic_scaffold_20:52064410-52065336
hic_scaffold_3754:2416-2708	2417-2708,	-	1	292	0	circRNA	hic_scaffold_3754:2272-3775/hic_scaffold_3754:2272-3775	2	hic_scaffold_3754:2299-2416|hic_scaffold_3754:2708-2786
hic_scaffold_6:93123-93456		-	1	333	0	ciRNA	hic_scaffold_6:70575-96553/PH02Gene44101	6	hic_scaffold_6:93096-93456
hic_scaffold_16:37984073-37984457		-	1	384	0	ciRNA	hic_scaffold_16:37983303-37988257/PH02Gene15363	2	hic_scaffold_16:37984048-37984457
hic_scaffold_7:26207223-26207737		+	1	514	0	ciRNA	hic_scaffold_7:26206703-26218841/PH02Gene45996	1	hic_scaffold_7:26207223-26211166
hic_scaffold_3:7932851-7933197	7932852-7932973,7933089-7933197,	+	2	122109	237	circRNA	hic_scaffold_3:7928575-7934139/PH02Gene07217	5,6	hic_scaffold_3:7930978-7932851|hic_scaffold_3:7933197-7933882
hic_scaffold_16:19477991-19478421		+	1	430	0	ciRNA	hic_scaffold_16:19476871-19479997/PH02Gene04995	4	hic_scaffold_16:19477991-19478455
hic_scaffold_6:20317282-20318018		-	1	736	0	ciRNA	hic_scaffold_6:20316705-20318431/PH02Gene05249	2	hic_scaffold_6:20317267-20318018
hic_scaffold_6:6092209-6092660		-	1	451	0	ciRNA	hic_scaffold_6:6086853-6112792/PH02Gene17115	12	hic_scaffold_6:6092185-6092660
hic_scaffold_21:15978546-15979747	15978547-15978604,15978697-15978791,15978900-15978915,15979565-15979570,15979675-15979747,	+	5	58,95,16,6,73	0,150,353,1018,1128	circRNA	hic_scaffold_21:15977149-15984186/PH02Gene36761	3,4,5,6,7	hic_scaffold_21:15977616-15978546|hic_scaffold_21:15979747-15981275
hic_scaffold_9:50302650-50303022		-	1	372	0	ciRNA	hic_scaffold_9:50302382-50304050/hic_scaffold_9:50302382-50304050	1	hic_scaffold_9:50302626-50303022
hic_scaffold_20:917278-917605	917279-917374,917467-917605,	-	2	96139	188	circRNA	hic_scaffold_20:915600-919617/hic_scaffold_20:915600-919617	5,4	hic_scaffold_20:916731-917278|hic_scaffold_20:917605-917725
hic_scaffold_17:100575629-100575996		-	1	367	0	ciRNA	hic_scaffold_17:100571313-100577226/PH02Gene31360	4	hic_scaffold_17:100575598-100575996
hic_scaffold_21:58648945-58649349		-	1	404	0	ciRNA	hic_scaffold_21:58647126-58650354/hic_scaffold_21:58647126-58650354	1	hic_scaffold_21:58648877-58649349
hic_scaffold_22:43668676-43668919		-	1	243	0	ciRNA	hic_scaffold_22:43667104-43671926/PH02Gene28582	4	hic_scaffold_22:43668608-43668919
hic_scaffold_11:20888755-20889780	20888756-20888853,20888984-20889063,20889675-20889780,	+	3	98,80,106	228919	circRNA	hic_scaffold_11:20885721-20890281/PH02Gene25644	6,7,8	hic_scaffold_11:20888673-20888755|hic_scaffold_11:20889780-20889853
hic_scaffold_13:8619785-8620505	8619786-8619818,8619933-8620080,8620181-8620505,	-	3	33148325	147395	circRNA	hic_scaffold_13:8618971-8621520/hic_scaffold_13:8618971-8621520	4,3,2	hic_scaffold_13:8619419-8619785|hic_scaffold_13:8620505-8621068
hic_scaffold_7:51848315-51849130		+	1	815	0	ciRNA	hic_scaffold_7:51844716-51851743/PH02Gene06403	5	hic_scaffold_7:51848315-51849149
hic_scaffold_3:99133777-99135217	99133778-99133869,99134236-99134345,99134460-99134533,99134912-99134985,99135119-99135217,	-	5	92,110,74,74,99	0,458,682,1134,1341	circRNA	hic_scaffold_3:99131362-99135754/hic_scaffold_3:99131362-99135754	6,5,4,3,2	hic_scaffold_3:99133610-99133777|hic_scaffold_3:99135217-99135401
hic_scaffold_24:46032793-46036803	46032794-46032865,46032956-46033015,46033098-46033203,46034611-46034715,46035433-46035906,46036681-46036803,	+	6	72,60,106,105,474,123	0,162,304,1817,2639,3887	circRNA	hic_scaffold_24:46031501-46037376/PH02Gene03206	2,3,4,5,6,7	hic_scaffold_24:46031863-46032793|hic_scaffold_24:46036803-46036880
hic_scaffold_17:39378274-39378527		+	1	253	0	ciRNA	hic_scaffold_17:39375105-39379660/PH02Gene24997	5	hic_scaffold_17:39378274-39378551
hic_scaffold_23:4604718-4604865		+	1	147	0	ciRNA	hic_scaffold_23:4578681-4605415/PH02Gene39519	23	hic_scaffold_23:4604718-4604885
hic_scaffold_15:74381865-74382672		+	1	807	0	ciRNA	hic_scaffold_15:74381523-74384199/PH02Gene03621	1	hic_scaffold_15:74381865-74382700
hic_scaffold_9:4996124-4996432		+	1	308	0	ciRNA	hic_scaffold_9:4995010-5017580/PH02Gene17381	3	hic_scaffold_9:4996124-4996452
hic_scaffold_7:21606203-21606657	21606204-21606294,21606371-21606460,21606557-21606657,	+	3	91,90,101	167353	circRNA	hic_scaffold_7:21604449-21607212/PH02Gene49089	4,5,6	hic_scaffold_7:21605464-21606203|hic_scaffold_7:21606657-21607071
hic_scaffold_17:17271612-17271947		+	1	335	0	ciRNA	hic_scaffold_17:17271363-17289954/PH02Gene16775	1	hic_scaffold_17:17271612-17271969
hic_scaffold_20:48730751-48733059	48730752-48731160,48731302-48731429,48731513-48731572,48731934-48732083,48732514-48732669,48732760-48732897,48732986-48733059,	+	7	409,128,60,150,156,138,74	0,550,761,1182,1762,2008,2234	circRNA	hic_scaffold_20:48716491-48741565/PH02Gene14371	2,3,4,5,6,7,8	hic_scaffold_20:48716870-48730751|hic_scaffold_20:48733059-48740501
hic_scaffold_2029:30418-30868		-	1	450	0	ciRNA	hic_scaffold_2029:28061-32544/PH02Gene50011	4	hic_scaffold_2029:30395-30868
hic_scaffold_15:86706096-86709826	86706097-86706204,86706340-86706484,86707188-86707246,86708656-86708757,86709463-86709516,86709725-86709826,	-	6	108,145,59,102,54,102	0,243,1091,2559,3366,3628	circRNA	hic_scaffold_15:86683505-86721822/PH02Gene06214	16,15,14,13,12,11	hic_scaffold_15:86696563-86706096|hic_scaffold_15:86709826-86712143
hic_scaffold_21:111857393-111859925	111857394-111857517,111857614-111857719,111858279-111858395,111859488-111859566,111859642-111859718,111859800-111859925,	-	6	124,106,117,79,77,126	0,220,885,2094,2248,2406	circRNA	hic_scaffold_21:111816894-111874063/hic_scaffold_21:111816894-111874063	15,14,13,12,11,10	hic_scaffold_21:111851265-111857393|hic_scaffold_21:111859925-111866921
hic_scaffold_1:20024364-20024950		-	1	586	0	ciRNA	hic_scaffold_1:19994722-20026233/PH02Gene36846	2	hic_scaffold_1:20024346-20024950
hic_scaffold_7:63750796-63751134		-	1	338	0	ciRNA	hic_scaffold_7:63745535-63756524/hic_scaffold_7:63745535-63756524	4	hic_scaffold_7:63747159-63751134
hic_scaffold_22:52044016-52045599	52044017-52044087,52045297-52045378,52045484-52045599,	+	3	71,82,116	0,1280,1467	circRNA	hic_scaffold_22:52043785-52048498/PH02Gene46868	2,3,4	hic_scaffold_22:52043889-52044016|hic_scaffold_22:52045599-52045778
hic_scaffold_3:57696546-57696701		-	1	155	0	ciRNA	hic_scaffold_3:57696012-57699764/hic_scaffold_3:57696012-57699764	1	hic_scaffold_3:57696533-57696701
hic_scaffold_21:4387822-4388904	4387823-4387946,4388031-4388173,4388261-4388396,4388579-4388904,	-	4	124143136326	208438756	circRNA	hic_scaffold_21:4383654-4392027/PH02Gene06072	5,4,3,2	hic_scaffold_21:4387222-4387822|hic_scaffold_21:4388904-4391969
hic_scaffold_13:127906817-127910062		-	1	3245	0	ciRNA	hic_scaffold_13:127904189-127910252/hic_scaffold_13:127904189-127910252	1	hic_scaffold_13:127904428-127910062
hic_scaffold_17:63670326-63673419	63670327-63670401,63670482-63670615,63673182-63673419,	-	3	75134238	0,155,2855	circRNA	hic_scaffold_17:63663621-63676400/PH02Gene46183	4,3,2	hic_scaffold_17:63665161-63670326|hic_scaffold_17:63673419-63675922
hic_scaffold_20:50937605-50937955		+	1	350	0	ciRNA	hic_scaffold_20:50936549-50944776/PH02Gene05628	4	hic_scaffold_20:50937605-50937987
hic_scaffold_14:24523823-24526080	24523824-24523911,24524503-24524640,24525202-24525426,24525563-24525745,24525860-24526080,	+	5	88138225183221	0,679,1378,1739,2036	circRNA	hic_scaffold_14:24522933-24534551/PH02Gene22645	2,3,4,5,6	hic_scaffold_14:24523282-24523823|hic_scaffold_14:24526080-24533956
hic_scaffold_13:101468493-101470484	101468494-101468637,101468747-101469020,101469132-101469234,101470399-101470484,	+	4	144,274,103,86	0,253,638,1905	circRNA	hic_scaffold_13:101468288-101470722/hic_scaffold_13:101468288-101470722	2,3,4,5	hic_scaffold_13:101468361-101468493|hic_scaffold_13:101470484-101470625
hic_scaffold_13:127904383-127906792		+	1	2409	0	ciRNA	hic_scaffold_13:127900888-127910204/hic_scaffold_13:127900888-127910204	2	hic_scaffold_13:127904383-127906921
hic_scaffold_14:52499635-52505900	52499636-52499841,52499939-52500116,52501602-52501662,52501779-52501888,52501978-52502109,52503797-52503964,52504045-52504171,52504518-52504555,52505231-52505332,52505415-52505472,52505570-52505671,52505754-52505900,	-	12	206,178,61,110,132,168,127,38,102,58,102,147	0,303,1966,2143,2342,4161,4409,4882,5595,5779,5934,6118	circRNA	hic_scaffold_14:52480799-52512559/PH02Gene33360	21,20,19,18,17,16,15,14,13,12,11,10	hic_scaffold_14:52499495-52499635|hic_scaffold_14:52505900-52506004
hic_scaffold_23:86281637-86282650	86281638-86282650,	-	1	1013	0	circRNA	hic_scaffold_23:86275517-86284499/hic_scaffold_23:86275517-86284499	4	hic_scaffold_23:86281535-86281637|hic_scaffold_23:86282650-86282795
hic_scaffold_23:48844357-48844633		+	1	276	0	ciRNA	hic_scaffold_23:48834180-48845678/PH02Gene14323	8	hic_scaffold_23:48844357-48844661
hic_scaffold_13:124603409-124604576	124603410-124603541,124604296-124604336,124604485-124604576,	+	3	132,41,92	0,886,1075	circRNA	hic_scaffold_13:124600526-124615529/PH02Gene20718	6,7,8	hic_scaffold_13:124602590-124603409|hic_scaffold_13:124604576-124607751
hic_scaffold_5:810501-811721	810502-810720,810823-811144,811215-811393,811497-811580,811675-811721,	+	5	219,322,179,84,47	0,321,713,995,1173	circRNA	hic_scaffold_5:805265-814115/hic_scaffold_5:805265-814115	5,6,7,8,9	hic_scaffold_5:807861-810501|hic_scaffold_5:811721-813809
hic_scaffold_24:48246865-48247194		+	1	329	0	ciRNA	hic_scaffold_24:48245500-48248192/PH02Gene48742	2	hic_scaffold_24:48246865-48247216
hic_scaffold_5:54060138-54077621	54060139-54060265,54061278-54061414,54061499-54061676,54066406-54066924,54067004-54067185,54067864-54068016,54068088-54068186,54068276-54068618,54068716-54068789,54068882-54069805,54069934-54070058,54070139-54070181,54071573-54071719,54076566-54076823,54076997-54077156,54077458-54077621,	-	16	127,137,178,519,182,153,99,343,74,924,125,43,147,258,160,164	0,1139,1360,6267,6865,7725,7949,8137,8577,8743,9795,10000,11434,16427,16858,17319	circRNA	hic_scaffold_5:54040421-54079420/hic_scaffold_5:54040421-54079420	17,16,15,14,13,12,11,10,9,8,7,6,5,4,3,2	hic_scaffold_5:54043726-54060138|hic_scaffold_5:54077621-54079231
hic_scaffold_6:677650-677907		+	1	257	0	ciRNA	hic_scaffold_6:677065-682935/PH02Gene28452	2	hic_scaffold_6:677650-677934
hic_scaffold_22:7093019-7093237	7093020-7093237,	-	1	218	0	circRNA	hic_scaffold_22:7092006-7093790/hic_scaffold_22:7092006-7093790	3	hic_scaffold_22:7092935-7093019|hic_scaffold_22:7093237-7093325
hic_scaffold_6:6511715-6511992		+	1	277	0	ciRNA	hic_scaffold_6:6509901-6513482/PH02Gene23216	8	hic_scaffold_6:6511715-6512015
hic_scaffold_7:48773532-48774042		-	1	510	0	ciRNA	hic_scaffold_7:48765257-48777255/PH02Gene22234	5	hic_scaffold_7:48773508-48774042
hic_scaffold_3:99133777-99135217	99133778-99133850,99134236-99134345,99134460-99134533,99134912-99134985,99135119-99135217,	-	5	73,110,74,74,99	0,458,682,1134,1341	circRNA	hic_scaffold_3:99131362-99135754/hic_scaffold_3:99131362-99135754	6,5,4,3,2	hic_scaffold_3:99133610-99133777|hic_scaffold_3:99135217-99135401
hic_scaffold_22:40169856-40170172		+	1	316	0	ciRNA	hic_scaffold_22:40167994-40172317/PH02Gene41338	1	hic_scaffold_22:40169856-40170193
hic_scaffold_22:51383150-51384297	51383151-51383184,51383377-51383419,51384012-51384033,51384125-51384145,51384230-51384297,	+	5	34,43,22,21,68	0,226,861,974,1079	circRNA	hic_scaffold_22:51382324-51397968/PH02Gene05355	3,4,5,6,7	hic_scaffold_22:51383022-51383150|hic_scaffold_22:51384297-51384951
hic_scaffold_24:65769021-65769273		-	1	252	0	ciRNA	hic_scaffold_24:65763777-65772523/PH02Gene36600	5	hic_scaffold_24:65768989-65769273
hic_scaffold_6:13358879-13363190	13358880-13359011,13359091-13359238,13359394-13359680,13359779-13359926,13360506-13360681,13360767-13360867,13360971-13361024,13361475-13361597,13362188-13362286,13362400-13362492,13362589-13362699,13362770-13362931,13363003-13363190,	+	13	132,148,287,148,176,101,54,123,99,93,111,162,188	0,211,514,899,1626,1887,2091,2595,3308,3520,3709,3890,4123	circRNA	hic_scaffold_6:13355674-13364576/hic_scaffold_6:13355674-13364576	7,8,9,10,11,12,13,14,15,16,17,18,19	hic_scaffold_6:13358576-13358879|hic_scaffold_6:13363190-13363321
hic_scaffold_22:373463-374927	373464-373590,374315-374425,374777-374927,	-	3	127111151	0,851,1313	circRNA	hic_scaffold_22:365634-376279/PH02Gene39093	7,6,5	hic_scaffold_22:370827-373463|hic_scaffold_22:374927-375252
hic_scaffold_14:68203039-68205026	68203040-68203318,68204883-68205026,	+	2	279144	0,1843	circRNA	hic_scaffold_14:68199725-68205839/PH02Gene23834	6,7	hic_scaffold_14:68202744-68203039|hic_scaffold_14:68205026-68205305
hic_scaffold_3:96220207-96220439		-	1	232	0	ciRNA	hic_scaffold_3:96218045-96221761/PH02Gene02498	2	hic_scaffold_3:96220169-96220439
hic_scaffold_12:109551-110922	109552-109683,109778-110158,110312-110922,	-	3	132381611	226760	circRNA	hic_scaffold_12:108253-114191/PH02Gene34357	5,4,3	hic_scaffold_12:109345-109551|hic_scaffold_12:110922-112488
hic_scaffold_21:56220815-56221546		-	1	731	0	ciRNA	hic_scaffold_21:56206409-56221724/PH02Gene42866	1	hic_scaffold_21:56220792-56221546
hic_scaffold_14:49752305-49752449		+	1	144	0	ciRNA	hic_scaffold_14:49751967-49758036/PH02Gene06574	1	hic_scaffold_14:49752305-49752477
hic_scaffold_9:63713620-63713811		-	1	191	0	ciRNA	hic_scaffold_9:63708007-63715569/PH02Gene25494	2	hic_scaffold_9:63713597-63713811
hic_scaffold_20:7507799-7512489	7507800-7507931,7510611-7510809,7510892-7511010,7511095-7511136,7511221-7511380,7511830-7512010,7512083-7512206,7512344-7512489,	-	8	132,199,119,42,160,181,124,146	0,2811,3092,3295,3421,4030,4283,4544	circRNA	hic_scaffold_20:7498429-7519035/PH02Gene32172	15,14,13,12,11,10,9,8	hic_scaffold_20:7505945-7507799|hic_scaffold_20:7512489-7513425
hic_scaffold_15:80614793-80614920		-	1	127	0	ciRNA	hic_scaffold_15:80610680-80625200/PH02Gene24537	7	hic_scaffold_15:80614766-80614920
hic_scaffold_17:2283441-2284260		-	1	819	0	ciRNA	hic_scaffold_17:2283141-2284557/PH02Gene05874	2	hic_scaffold_17:2283418-2284260
hic_scaffold_9:675520-675758		+	1	238	0	ciRNA	hic_scaffold_9:674279-677706/PH02Gene25749	5	hic_scaffold_9:675520-675780
hic_scaffold_7:55141144-55141439		-	1	295	0	ciRNA	hic_scaffold_7:55140207-55141498/hic_scaffold_7:55140207-55141498	1	hic_scaffold_7:55141119-55141439
hic_scaffold_21:14324242-14324420		+	1	178	0	ciRNA	hic_scaffold_21:14318970-14326103/PH02Gene21678	12	hic_scaffold_21:14324242-14324440
hic_scaffold_16:119662027-119662481		+	1	454	0	ciRNA	hic_scaffold_16:119660374-119664116/PH02Gene13236	5	hic_scaffold_16:119662027-119662507
hic_scaffold_9:31746892-31747235		+	1	343	0	ciRNA	hic_scaffold_9:31724041-31748703/PH02Gene26863	8	hic_scaffold_9:31746892-31747259
hic_scaffold_13:39255356-39256642	39255357-39255479,39255610-39255894,39256503-39256642,	-	3	123285140	0,253,1146	circRNA	hic_scaffold_13:39244059-39258710/PH02Gene37469	5,4,3	hic_scaffold_13:39255241-39255356|hic_scaffold_13:39256642-39258025
hic_scaffold_2:11604712-11782805		-	1	178093	0	ciRNA	hic_scaffold_2:11604327-11785056/hic_scaffold_2:11604327-11785056	1	hic_scaffold_2:11604672-11782805
hic_scaffold_12:27301228-27308155	27301229-27301353,27301566-27301653,27305315-27305420,27306786-27306878,27306991-27307134,27307806-27307898,27308089-27308155,	-	7	125,88,106,93,144,93,67	0,337,4086,5557,5762,6577,6860	circRNA	hic_scaffold_12:27250450-27313232/hic_scaffold_12:27250450-27313232	10,9,8,7,6,5,4	hic_scaffold_12:27283173-27301228|hic_scaffold_12:27308155-27312136
hic_scaffold_6:57509573-57511450	57509574-57509699,57511347-57511450,	+	2	126104	0,1773	circRNA	hic_scaffold_6:57485752-57562672/PH02Gene27313	12,13	hic_scaffold_6:57508214-57509573|hic_scaffold_6:57511450-57517613
hic_scaffold_13:113284359-113284698	113284360-113284532,113284648-113284698,	-	2	173,51	288	circRNA	hic_scaffold_13:113282898-113285062/PH02Gene09496	3,2	hic_scaffold_13:113284154-113284359|hic_scaffold_13:113284698-113284911
hic_scaffold_19:24833452-24833815		-	1	363	0	ciRNA	hic_scaffold_19:24832336-24835925/PH02Gene32647	2	hic_scaffold_19:24833439-24833815
hic_scaffold_3:54438207-54439046		-	1	839	0	ciRNA	hic_scaffold_3:54433979-54440484/PH02Gene06225	3	hic_scaffold_3:54438183-54439046
hic_scaffold_14:48028900-48029730	48028901-48029244,48029325-48029504,48029627-48029730,	-	3	344180104	424726	circRNA	hic_scaffold_14:48020869-48032876/PH02Gene36458	11,10,9	hic_scaffold_14:48028772-48028900|hic_scaffold_14:48029730-48029855
hic_scaffold_21:25785506-25788092	25785507-25785671,25786143-25786187,25786302-25786405,25787773-25788092,	-	4	165,45,104,320	0,636,795,2266	circRNA	hic_scaffold_21:25784412-25789462/hic_scaffold_21:25784412-25789462	5,4,3,2	hic_scaffold_21:25785299-25785506|hic_scaffold_21:25788092-25789001
hic_scaffold_14:82217056-82217440		-	1	384	0	ciRNA	hic_scaffold_14:82216671-82225555/PH02Gene07294	16	hic_scaffold_14:82217032-82217440
hic_scaffold_15:51932533-51933314	51932534-51932764,51932843-51932983,51933070-51933153,51933225-51933314,	-	4	231,141,84,90	309536691	circRNA	hic_scaffold_15:51931412-51937403/PH02Gene00073	10,9,8,7	hic_scaffold_15:51932132-51932533|hic_scaffold_15:51933314-51933599
hic_scaffold_13:127906903-127906966		-	1	63	0	ciRNA	hic_scaffold_13:127900889-127906984/hic_scaffold_13:127900889-127906984	1	hic_scaffold_13:127904428-127906966
hic_scaffold_8:10151791-10152423	10151792-10151912,10152067-10152207,10152294-10152423,	-	3	121141130	275502	circRNA	hic_scaffold_8:10149356-10192555/PH02Gene11133	29,28,27	hic_scaffold_8:10150109-10151791|hic_scaffold_8:10152423-10156375
hic_scaffold_16:68788963-68789134		+	1	171	0	ciRNA	hic_scaffold_16:68788388-68797239/PH02Gene47986	3	hic_scaffold_16:68788963-68789154
hic_scaffold_15:74834300-74834702		-	1	402	0	ciRNA	hic_scaffold_15:74833648-74843350/PH02Gene03639	5	hic_scaffold_15:74834276-74834702
hic_scaffold_5:49723807-49724413		-	1	606	0	ciRNA	hic_scaffold_5:49721793-49725054/PH02Gene10346	1	hic_scaffold_5:49723777-49724413
hic_scaffold_21:109803629-109803945	109803630-109803945,	+	1	316	0	circRNA	hic_scaffold_21:109795583-109805230/PH02Gene00839	12	hic_scaffold_21:109800823-109803629|hic_scaffold_21:109803945-109804593
hic_scaffold_17:363213-363653		+	1	440	0	ciRNA	hic_scaffold_17:362724-366862/PH02Gene47958	1	hic_scaffold_17:363213-363681
hic_scaffold_3:14418127-14418965		-	1	838	0	ciRNA	hic_scaffold_3:14411703-14419885/PH02Gene05944	2	hic_scaffold_3:14418107-14418965
hic_scaffold_16:40589621-40591124	40589622-40589769,40589850-40589930,40590547-40590633,40590786-40590871,40591004-40591124,	+	5	148,81,87,86,121	0,228,925,1164,1382	circRNA	hic_scaffold_16:40588947-40591722/PH02Gene05058	3,4,5,6,7	hic_scaffold_16:40589400-40589621|hic_scaffold_16:40591124-40591345
hic_scaffold_21:52434474-52434991		+	1	517	0	ciRNA	hic_scaffold_21:52410527-52435465/PH02Gene38901	15	hic_scaffold_21:52434474-52435013
hic_scaffold_12:43665142-43665419	43665143-43665419,	+	1	277	0	circRNA	hic_scaffold_12:43663905-43666568/PH02Gene15829	3	hic_scaffold_12:43664581-43665142|hic_scaffold_12:43665419-43665535
hic_scaffold_15:37079125-37079706		-	1	581	0	ciRNA	hic_scaffold_15:37077072-37079822/PH02Gene08515	1	hic_scaffold_15:37079098-37079706
hic_scaffold_16:24248355-24249829	24248356-24248438,24248521-24248596,24249389-24249448,24249568-24249634,24249725-24249829,	+	5	83,76,60,67,105	0,165,1033,1212,1369	circRNA	hic_scaffold_16:24247511-24252902/PH02Gene04487	2,3,4,5,6	hic_scaffold_16:24247905-24248355|hic_scaffold_16:24249829-24250158
hic_scaffold_22:17147675-17148652		-	1	977	0	ciRNA	hic_scaffold_22:17146315-17150040/PH02Gene15308	2	hic_scaffold_22:17147658-17148652
hic_scaffold_16:70115098-70122509	70115099-70115200,70115298-70115444,70121595-70121687,70122250-70122301,70122398-70122509,	+	5	102,147,93,52,112	0,199,6496,7151,7299	circRNA	hic_scaffold_16:70105864-70134644/PH02Gene17305	10,11,12,13,14	hic_scaffold_16:70109260-70115098|hic_scaffold_16:70122509-70125187
hic_scaffold_9:61958291-61958567		+	1	276	0	ciRNA	hic_scaffold_9:61955833-61961340/PH02Gene04235	2	hic_scaffold_9:61958291-61958595
hic_scaffold_12:434191-435949	434192-434298,434520-434569,434679-434762,435166-435225,435307-435396,435643-435719,435865-435949,	+	7	107,50,84,60,90,77,85	0,328,487,974,1115,1451,1673	circRNA	hic_scaffold_12:426146-443030/PH02Gene34371	8,9,10,11,12,13,14	hic_scaffold_12:433962-434191|hic_scaffold_12:435949-436068
hic_scaffold_1574:10728-11291		-	1	563	0	ciRNA	hic_scaffold_1574:7912-11871/PH02Gene49365	2	hic_scaffold_1574:10702-11291
hic_scaffold_23:34617791-34617945		-	1	154	0	ciRNA	hic_scaffold_23:34616839-34619674/PH02Gene42463	1	hic_scaffold_23:34617759-34617945
hic_scaffold_24:63756477-63756711	63756478-63756711,	+	1	234	0	circRNA	hic_scaffold_24:63755136-63761909/PH02Gene21984	4	hic_scaffold_24:63756205-63756477|hic_scaffold_24:63756711-63757484
hic_scaffold_23:19715470-19715998		+	1	528	0	ciRNA	hic_scaffold_23:19708916-19751269/PH02Gene27498	8	hic_scaffold_23:19715470-19716028
hic_scaffold_18:11339809-11340121		-	1	312	0	ciRNA	hic_scaffold_18:11334467-11343211/PH02Gene30958	3	hic_scaffold_18:11339788-11340121
hic_scaffold_23:12691865-12691995		-	1	130	0	ciRNA	hic_scaffold_23:12690551-12693953/PH02Gene02245	7	hic_scaffold_23:12691831-12691995
hic_scaffold_8:10280098-10280389		-	1	291	0	ciRNA	hic_scaffold_8:10277374-10281378/hic_scaffold_8:10277374-10281378	2	hic_scaffold_8:10280057-10280389
hic_scaffold_18:21270936-21271351		+	1	415	0	ciRNA	hic_scaffold_18:21259551-21271811/PH02Gene09307	17	hic_scaffold_18:21270936-21271376
hic_scaffold_15:87145173-87145637	87145174-87145492,87145574-87145637,	+	2	319,64	400	circRNA	hic_scaffold_15:87144475-87149630/PH02Gene27243	3,4	hic_scaffold_15:87144873-87145173|hic_scaffold_15:87145637-87145837
hic_scaffold_21:75499656-75501533	75499657-75499753,75501275-75501356,75501441-75501533,	-	3	97,82,93	0,1618,1784	circRNA	hic_scaffold_21:75496475-75502114/PH02Gene41649	4,3,2	hic_scaffold_21:75499578-75499656|hic_scaffold_21:75501533-75501763
hic_scaffold_13:68334229-68334516		+	1	287	0	ciRNA	hic_scaffold_13:68333692-68340480/PH02Gene22467	1	hic_scaffold_13:68334229-68335270
hic_scaffold_3:19520531-19524159	19520532-19520574,19523398-19523632,19523710-19523860,19524068-19524159,	+	4	43,235,151,92	0,2866,3178,3536	circRNA	hic_scaffold_3:19520300-19524399/hic_scaffold_3:19520300-19524399	2,3,4,5	hic_scaffold_3:19520349-19520531|hic_scaffold_3:19524159-19524332
hic_scaffold_21:2536611-2536939		+	1	328	0	ciRNA	hic_scaffold_21:2522800-2538083/PH02Gene08847	9	hic_scaffold_21:2536611-2536955
hic_scaffold_12:8930100-8930652		+	1	552	0	ciRNA	hic_scaffold_12:8925180-8930838/PH02Gene35251	11	hic_scaffold_12:8930100-8930673
hic_scaffold_14:107698794-107699170		-	1	376	0	ciRNA	hic_scaffold_14:107697639-107703679/PH02Gene44592	3	hic_scaffold_14:107698486-107699170
hic_scaffold_10:11865172-11865661		+	1	489	0	ciRNA	hic_scaffold_10:11864610-11866088/hic_scaffold_10:11864610-11866088	1	hic_scaffold_10:11865172-11865692
hic_scaffold_7:17363747-17364101	17363748-17363852,17363973-17364101,	+	2	105129	225	circRNA	hic_scaffold_7:17356961-17365898/PH02Gene31475	11,12	hic_scaffold_7:17363674-17363747|hic_scaffold_7:17364101-17364331
hic_scaffold_21:106355307-106355537		+	1	230	0	ciRNA	hic_scaffold_21:106351188-106356292/hic_scaffold_21:106351188-106356292	8	hic_scaffold_21:106355307-106355765
hic_scaffold_23:64309169-64310442	64309170-64309230,64309318-64309417,64309507-64309580,64309661-64309796,64309914-64310138,64310219-64310442,	-	6	61,100,74,136,225,224	0,148,337,491,744,1049	circRNA	hic_scaffold_23:64303313-64315023/PH02Gene10681	8,7,6,5,4,3	hic_scaffold_23:64304721-64309169|hic_scaffold_23:64310442-64314300
hic_scaffold_3:95851572-95852349	95851573-95851768,95851921-95852024,95852140-95852349,	+	3	196104210	348567	circRNA	hic_scaffold_3:95841076-95867450/PH02Gene02506	7,8,9	hic_scaffold_3:95848553-95851572|hic_scaffold_3:95852349-95856218
hic_scaffold_13:45958519-45958742		-	1	223	0	ciRNA	hic_scaffold_13:45957505-45963909/PH02Gene16594	4	hic_scaffold_13:45958498-45958742
hic_scaffold_10:45005067-45007022	45005068-45005134,45005264-45005378,45005512-45005612,45006354-45006457,45006588-45007022,	+	5	67115101104435	0,196,444,1286,1520	circRNA	hic_scaffold_10:45004417-45007633/PH02Gene40014	2,3,4,5,6	hic_scaffold_10:45004789-45005067|hic_scaffold_10:45007022-45007168
hic_scaffold_7:54265322-54265606		-	1	284	0	ciRNA	hic_scaffold_7:54264627-54270413/PH02Gene24589	11	hic_scaffold_7:54265303-54265606
hic_scaffold_4:25922614-25924414	25922615-25922856,25923541-25923642,25923734-25924414,	+	3	242102681	0,926,1119	circRNA	hic_scaffold_4:25921321-25940095/PH02Gene37570	2,3,4	hic_scaffold_4:25921672-25922614|hic_scaffold_4:25924414-25925219
hic_scaffold_13:10681964-10682405		+	1	441	0	ciRNA	hic_scaffold_13:10680671-10683856/PH02Gene30269	3	hic_scaffold_13:10681964-10682435
hic_scaffold_21:56215718-56216302	56215719-56216302,	-	1	584	0	circRNA	hic_scaffold_21:56206409-56221724/PH02Gene42866	5	hic_scaffold_21:56209146-56215718|hic_scaffold_21:56216302-56216921
hic_scaffold_17:98155358-98156231	98155359-98155601,98155719-98155796,98155878-98155959,98156054-98156231,	-	4	243,78,82,178	360519695	circRNA	hic_scaffold_17:98151632-98157066/hic_scaffold_17:98151632-98157066	5,4,3,2	hic_scaffold_17:98154919-98155358|hic_scaffold_17:98156231-98156849
hic_scaffold_11:44029119-44031081	44029120-44029254,44029341-44029520,44029611-44029817,44029910-44030029,44030108-44030227,44030308-44030430,44030546-44030650,44030937-44031081,	+	8	1.3518e+23	0,221,491,790,988,1188,1426,1817	circRNA	hic_scaffold_11:44027514-44034394/PH02Gene11832	5,6,7,8,9,10,11,12	hic_scaffold_11:44029008-44029119|hic_scaffold_11:44031081-44031266
hic_scaffold_6:38352091-38355803	38352092-38352262,38352400-38352549,38353918-38354055,38354189-38354416,38354568-38354720,38354866-38354989,38355204-38355321,38355683-38355803,	+	8	1.7115e+23	0,308,1826,2097,2476,2774,3112,3591	circRNA	hic_scaffold_6:38331261-38362141/PH02Gene40370	13,14,15,16,17,18,19,20	hic_scaffold_6:38347248-38352091|hic_scaffold_6:38355803-38360454
hic_scaffold_13:121892739-121896347	121892740-121892852,121893946-121894104,121894281-121894382,121894445-121894537,121894980-121895051,121895138-121895227,121896020-121896112,121896204-121896347,	+	8	113,159,102,93,72,90,93,144	0,1206,1541,1705,2240,2398,3280,3464	circRNA	hic_scaffold_13:121886841-121900785/PH02Gene18273	3,4,5,6,7,8,9,10	hic_scaffold_13:121889231-121892739|hic_scaffold_13:121896347-121899890
hic_scaffold_14:66341290-66341579		-	1	289	0	ciRNA	hic_scaffold_14:66334448-66349800/PH02Gene03706	14	hic_scaffold_14:66341265-66341579
hic_scaffold_12:50263447-50270581	50263448-50263545,50265613-50265915,50266377-50266608,50270036-50270143,50270217-50270267,50270397-50270581,	-	6	98,303,232,108,51,185	0,2165,2929,6588,6769,6949	circRNA	hic_scaffold_12:50254120-50285479/PH02Gene43294	17,16,15,14,13,12	hic_scaffold_12:50257607-50263447|hic_scaffold_12:50270581-50271254
hic_scaffold_17:100422881-100423367		+	1	486	0	ciRNA	hic_scaffold_17:100420910-100430552/PH02Gene31349	5	hic_scaffold_17:100422881-100423389
hic_scaffold_8:7950290-7950454		+	1	164	0	ciRNA	hic_scaffold_8:7949034-7951537/PH02Gene12707	3	hic_scaffold_8:7950290-7950484
hic_scaffold_16:68604882-68608626	68604883-68604948,68605157-68605282,68605373-68605501,68605885-68606032,68606109-68606178,68606659-68606767,68606873-68607052,68607719-68607803,68608327-68608364,68608450-68608626,	-	10	66,126,129,148,70,109,180,85,38,177	0,274,490,1002,1226,1776,1990,2836,3444,3567	circRNA	hic_scaffold_16:68603298-68631063/PH02Gene22900	24,23,22,21,20,19,18,17,16,15	hic_scaffold_16:68604611-68604882|hic_scaffold_16:68608626-68626983
hic_scaffold_24:28642080-28642272		+	1	192	0	ciRNA	hic_scaffold_24:28640678-28643302/PH02Gene16070	3	hic_scaffold_24:28642080-28642296
hic_scaffold_15:5228732-5229435		+	1	703	0	ciRNA	hic_scaffold_15:5226316-5230601/PH02Gene23949	6	hic_scaffold_15:5228732-5229456
hic_scaffold_22:7042015-7051853	7042016-7042150,7042255-7042300,7042412-7042512,7042715-7042852,7043262-7043360,7043471-7044032,7051794-7051853,	-	7	135,46,101,138,99,562,60	0,239,396,699,1246,1455,9778	circRNA	hic_scaffold_22:7031183-7087991/hic_scaffold_22:7031183-7087991	30,29,28,27,26,25,24	hic_scaffold_22:7032848-7042015|hic_scaffold_22:7051853-7056471
hic_scaffold_4:41428157-41430802	41428158-41428247,41428324-41428362,41428864-41428908,41428992-41429087,41429184-41429251,41429342-41429399,41429486-41429572,41429650-41429697,41429925-41429981,41430072-41430330,41430413-41430605,41430695-41430802,	-	12	90,39,45,96,68,58,87,48,57,259,193,108	0,166,706,834,1026,1184,1328,1492,1767,1914,2255,2537	circRNA	hic_scaffold_4:41427919-41432034/hic_scaffold_4:41427919-41432034	13,12,11,10,9,8,7,6,5,4,3,2	hic_scaffold_4:41428064-41428157|hic_scaffold_4:41430802-41431843
hic_scaffold_12:32538163-32540252	32538164-32538316,32538400-32538517,32540155-32540252,	-	3	153,118,98	0,236,1991	circRNA	hic_scaffold_12:32536816-32542211/hic_scaffold_12:32536816-32542211	6,5,4	hic_scaffold_12:32537506-32538163|hic_scaffold_12:32540252-32541052
hic_scaffold_14:71567114-71571191	71567115-71567360,71567504-71567689,71568146-71568258,71568384-71568567,71568832-71568929,71570726-71571191,	+	6	246,186,113,184,98,466	0,389,1031,1269,1717,3611	circRNA	hic_scaffold_14:71566504-71573233/PH02Gene37523	2,3,4,5,6,7	hic_scaffold_14:71566886-71567114|hic_scaffold_14:71571191-71572426
hic_scaffold_18:49211192-49211700	49211193-49211328,49211628-49211700,	-	2	136,73	435	circRNA	hic_scaffold_18:49210980-49213196/PH02Gene37540	4,3	hic_scaffold_18:49210990-49211192|hic_scaffold_18:49211700-49212330
hic_scaffold_24:68046175-68046547		-	1	372	0	ciRNA	hic_scaffold_24:68044819-68048964/PH02Gene00428	10	hic_scaffold_24:68046146-68046547
hic_scaffold_18:17785097-17786590	17785098-17785859,17786164-17786362,17786497-17786590,	+	3	762,199,94	0,1066,1399	circRNA	hic_scaffold_18:17784521-17795519/hic_scaffold_18:17784521-17795519	2,3,4	hic_scaffold_18:17785016-17785097|hic_scaffold_18:17786590-17792051
hic_scaffold_14:80081984-80083384	80081985-80082311,80082873-80083169,80083265-80083384,	-	3	327297120	0,888,1280	circRNA	hic_scaffold_14:80080766-80085906/PH02Gene42371	6,5,4	hic_scaffold_14:80081132-80081984|hic_scaffold_14:80083384-80083973
hic_scaffold_20:13315680-13316081		-	1	401	0	ciRNA	hic_scaffold_20:13310503-13316215/PH02Gene38098	1	hic_scaffold_20:13315657-13316081
hic_scaffold_3:22471078-22471490		-	1	412	0	ciRNA	hic_scaffold_3:22465980-22475327/PH02Gene45616	10	hic_scaffold_3:22471051-22471490
hic_scaffold_7:36233698-36239397	36233699-36233780,36234149-36234267,36239278-36239397,	-	3	82119120	0,450,5579	circRNA	hic_scaffold_7:36233381-36241373/PH02Gene02403	6,5,4	hic_scaffold_7:36233421-36233698|hic_scaffold_7:36239397-36239715
hic_scaffold_21:101290812-101291301		-	1	489	0	ciRNA	hic_scaffold_21:101286335-101291509/PH02Gene39974	1	hic_scaffold_21:101290784-101291301
hic_scaffold_8:1322905-1329230	1322906-1323066,1323175-1323256,1323330-1323417,1323905-1323929,1324053-1324129,1324251-1324337,1324430-1324479,1324633-1324714,1324810-1324870,1325370-1325422,1325521-1325683,1325779-1325902,1326332-1326424,1327518-1327596,1327686-1327762,1328194-1328325,1328930-1329047,1329133-1329230,	-	18	161,82,88,25,77,87,50,82,61,53,163,124,93,79,77,132,118,98	0,269,424,999,1147,1345,1524,1727,1904,2464,2615,2873,3426,4612,4780,5288,6024,6227	circRNA	hic_scaffold_8:1310963-1373581/hic_scaffold_8:1310963-1373581	23,22,21,20,19,18,17,16,15,14,13,12,11,10,9,8,7,6	hic_scaffold_8:1322761-1322905|hic_scaffold_8:1329230-1331533
hic_scaffold_24:56441390-56441818	56441391-56441526,56441608-56441818,	+	2	136211	217	circRNA	hic_scaffold_24:56436889-56442564/PH02Gene00550	11,12	hic_scaffold_24:56441216-56441390|hic_scaffold_24:56441818-56442401
hic_scaffold_10:38242421-38244300	38242422-38242777,38242987-38243242,38243348-38243485,38243577-38243904,38244098-38244300,	+	5	356256138328203	0,565,926,1155,1676	circRNA	hic_scaffold_10:38241762-38245778/PH02Gene15153	2,3,4,5,6	hic_scaffold_10:38242343-38242421|hic_scaffold_10:38244300-38244371
hic_scaffold_17:95553401-95553721		-	1	320	0	ciRNA	hic_scaffold_17:95553058-95557258/PH02Gene29404	2	hic_scaffold_17:95553370-95553721
hic_scaffold_16:82644316-82653929	82644317-82644472,82645338-82645510,82647399-82647476,82648416-82648589,82649679-82649756,82650682-82650801,82650922-82651383,82653813-82653929,	-	8	156,173,78,174,78,120,462,117	0,1021,3082,4099,5362,6365,6605,9496	circRNA	hic_scaffold_16:82634715-82655333/hic_scaffold_16:82634715-82655333	9,8,7,6,5,4,3,2	hic_scaffold_16:82636772-82644316|hic_scaffold_16:82653929-82654709
hic_scaffold_15:87838771-87839319		+	1	548	0	ciRNA	hic_scaffold_15:87836762-87840014/PH02Gene14050	3	hic_scaffold_15:87838771-87839336
hic_scaffold_23:28480084-28480770		+	1	686	0	ciRNA	hic_scaffold_23:28478479-28482338/PH02Gene06673	2	hic_scaffold_23:28480084-28480795
hic_scaffold_22:56965860-56966160		-	1	300	0	ciRNA	hic_scaffold_22:56963944-56966623/PH02Gene16123	1	hic_scaffold_22:56965829-56966160
hic_scaffold_16:114938859-114939132	114938860-114939132,	+	1	273	0	circRNA	hic_scaffold_16:114936287-114939568/PH02Gene15556	6	hic_scaffold_16:114938772-114938859|hic_scaffold_16:114939132-114939442
hic_scaffold_3:22471603-22471956		-	1	353	0	ciRNA	hic_scaffold_3:22465980-22475327/PH02Gene45616	9	hic_scaffold_3:22471580-22471956
hic_scaffold_18:21666484-21666644		+	1	160	0	ciRNA	hic_scaffold_18:21666127-21669856/PH02Gene09290	1	hic_scaffold_18:21666484-21666672
hic_scaffold_21:80241902-80242092		-	1	190	0	ciRNA	hic_scaffold_21:80240960-80242978/hic_scaffold_21:80240960-80242978	2	hic_scaffold_21:80241234-80242092
hic_scaffold_17:141356-142850	141357-141472,141591-141713,142365-142459,142559-142635,142713-142850,	-	5	116,123,95,77,138	0,234,1008,1202,1356	circRNA	hic_scaffold_17:129007-149850/hic_scaffold_17:129007-149850	13,12,11,10,9	hic_scaffold_17:137463-141356|hic_scaffold_17:142850-146992
hic_scaffold_23:18554431-18557298	18554432-18554614,18554825-18555103,18555994-18556077,18556287-18556379,18556457-18556558,18556701-18556766,18556996-18557091,18557191-18557298,	+	8	183,279,84,93,102,66,96,108	0,393,1562,1855,2025,2269,2564,2759	circRNA	hic_scaffold_23:18525033-18580614/hic_scaffold_23:18525033-18580614	8,9,10,11,12,13,14,15	hic_scaffold_23:18533772-18554431|hic_scaffold_23:18557298-18563575
hic_scaffold_14:42345645-42345918	42345646-42345762,42345865-42345918,	+	2	117,54	219	circRNA	hic_scaffold_14:42334442-42347381/PH02Gene30528	4,5	hic_scaffold_14:42342348-42345645|hic_scaffold_14:42345918-42346428
hic_scaffold_13:85535746-85537220	85535747-85535796,85535898-85535970,85536746-85536825,85537069-85537220,	+	4	50,73,80,152	0,151,999,1322	circRNA	hic_scaffold_13:85533559-85540578/PH02Gene13698	2,3,4,5	hic_scaffold_13:85533935-85535746|hic_scaffold_13:85537220-85538696
hic_scaffold_5:47954333-47955399		-	1	1066	0	ciRNA	hic_scaffold_5:47948994-47962902/PH02Gene44805	14	hic_scaffold_5:47954310-47955399
hic_scaffold_21:101733443-101734137		-	1	694	0	ciRNA	hic_scaffold_21:101731208-101736430/PH02Gene15256	4	hic_scaffold_21:101733426-101734137
hic_scaffold_8:60189482-60193394	60189483-60189807,60189916-60190044,60190133-60190238,60190341-60190421,60190567-60190664,60190838-60190951,60191058-60191198,60191978-60193394,	-	8	325,129,106,81,98,114,141,1417	0,433,650,858,1084,1355,1575,2495	circRNA	hic_scaffold_8:60184567-60194332/hic_scaffold_8:60184567-60194332	9,8,7,6,5,4,3,2	hic_scaffold_8:60187915-60189482|hic_scaffold_8:60193394-60193582
hic_scaffold_11:437149-437605		-	1	456	0	ciRNA	hic_scaffold_11:431101-438065/PH02Gene18942	2	hic_scaffold_11:437122-437605
hic_scaffold_2:38866309-38866488	38866310-38866488,	+	1	179	0	circRNA	hic_scaffold_2:38861636-38866912/PH02Gene20723	6	hic_scaffold_2:38866235-38866309|hic_scaffold_2:38866488-38866575
hic_scaffold_24:29189685-29190273	29189686-29189873,29189951-29190073,29190158-29190273,	-	3	188123116	265472	circRNA	hic_scaffold_24:29187316-29191530/hic_scaffold_24:29187316-29191530	4,3,2	hic_scaffold_24:29189258-29189685|hic_scaffold_24:29190273-29190979
hic_scaffold_9:8309274-8310057		-	1	783	0	ciRNA	hic_scaffold_9:8307985-8313437/PH02Gene44196	5	hic_scaffold_9:8309258-8310057
hic_scaffold_5:47949538-47952309	47949539-47949789,47949881-47949959,47950039-47950242,47952077-47952309,	-	4	251,79,204,233	0,342,500,2538	circRNA	hic_scaffold_5:47948994-47962902/PH02Gene44805	24,23,22,21	hic_scaffold_5:47949390-47949538|hic_scaffold_5:47952309-47952579
hic_scaffold_10:53619002-53620559	53619003-53619089,53619179-53619259,53619504-53619629,53620309-53620417,53620480-53620559,	+	5	87,81,126,109,80	0,176,501,1306,1477	circRNA	hic_scaffold_10:53612663-53638459/PH02Gene18905	5,6,7,8,9	hic_scaffold_10:53618486-53619002|hic_scaffold_10:53620559-53623066
hic_scaffold_18:1866422-1866758		-	1	336	0	ciRNA	hic_scaffold_18:1864977-1870359/PH02Gene07493	6	hic_scaffold_18:1866401-1866758
hic_scaffold_22:49231337-49267818	49231338-49231531,49267405-49267476,49267584-49267670,49267753-49267818,	+	4	194,72,87,66	0,36067,36246,36415	circRNA	hic_scaffold_22:49229705-49268103/hic_scaffold_22:49229705-49268103	5,6,7,8	hic_scaffold_22:49231232-49231337|hic_scaffold_22:49267818-49267923
hic_scaffold_14:47257978-47258301		-	1	323	0	ciRNA	hic_scaffold_14:47253737-47258510/PH02Gene38222	1	hic_scaffold_14:47257956-47258301
hic_scaffold_3:94980704-94981513	94980705-94980826,94980925-94981126,94981225-94981323,94981427-94981513,	-	4	122,202,99,87	220520722	circRNA	hic_scaffold_3:94979608-94982399/PH02Gene41784	5,4,3,2	hic_scaffold_3:94980542-94980704|hic_scaffold_3:94981513-94981698
hic_scaffold_21:37158679-37160827	37158680-37158765,37158841-37158907,37158988-37159220,37159337-37159434,37159562-37159666,37159781-37159965,37160047-37160191,37160726-37160827,	-	8	86,67,233,98,105,185,145,102	0,161,308,657,882,1101,1367,2046	circRNA	hic_scaffold_21:37150461-37163310/PH02Gene23241	9,8,7,6,5,4,3,2	hic_scaffold_21:37151027-37158679|hic_scaffold_21:37160827-37162602
hic_scaffold_17:58937082-58937396		-	1	314	0	ciRNA	hic_scaffold_17:58931534-58938110/PH02Gene49003	2	hic_scaffold_17:58937058-58937396
hic_scaffold_6:26568356-26571646	26568357-26568424,26570671-26570766,26571006-26571400,26571502-26571646,	-	4	68,96,395,145	0,2314,2649,3145	circRNA	hic_scaffold_6:26559248-26581797/hic_scaffold_6:26559248-26581797	6,5,4,3	hic_scaffold_6:26562566-26568356|hic_scaffold_6:26571646-26579539
hic_scaffold_9:58108549-58112950	58108550-58108676,58108824-58109108,58109389-58109592,58112894-58112950,	+	4	127,285,204,57	0,274,839,4344	circRNA	hic_scaffold_9:58107932-58115471/PH02Gene21460	2,3,4,5	hic_scaffold_9:58108177-58108549|hic_scaffold_9:58112950-58113150
hic_scaffold_11:29557744-29557957		-	1	213	0	ciRNA	hic_scaffold_11:29555950-29560362/PH02Gene11114	3	hic_scaffold_11:29557714-29557957
hic_scaffold_15:7218650-7221686	7218651-7218722,7218837-7218908,7219580-7219800,7219926-7220144,7220417-7221686,	-	5	72,72,221,219,1270	0,186,929,1275,1766	circRNA	hic_scaffold_15:7214976-7222148/PH02Gene44411	6,5,4,3,2	hic_scaffold_15:7218474-7218650|hic_scaffold_15:7221686-7221850
hic_scaffold_14:31458854-31459041		+	1	187	0	ciRNA	hic_scaffold_14:31457998-31460153/PH02Gene48751	1	hic_scaffold_14:31458854-31459062
hic_scaffold_18:16083701-16083910	16083702-16083910,	+	1	209	0	circRNA	hic_scaffold_18:16082005-16085154/PH02Gene26882	2	hic_scaffold_18:16082305-16083701|hic_scaffold_18:16083910-16084159
hic_scaffold_6:71277842-71278168		-	1	326	0	ciRNA	hic_scaffold_6:71272855-71279856/PH02Gene37074	6	hic_scaffold_6:71277815-71278168
hic_scaffold_3:19520531-19524159	19520532-19520574,19520812-19521035,19523398-19523632,19523710-19523860,19524068-19524159,	+	5	43,224,235,151,92	0,280,2866,3178,3536	circRNA	hic_scaffold_3:19520309-19528091/hic_scaffold_3:19520309-19528091	2,3,4,5,6	hic_scaffold_3:19520349-19520531|hic_scaffold_3:19524159-19526902
hic_scaffold_21:83818019-83818676		-	1	657	0	ciRNA	hic_scaffold_21:83662812-83818714/hic_scaffold_21:83662812-83818714	1	hic_scaffold_21:83817991-83818676
hic_scaffold_13:128228236-128229693		-	1	1457	0	ciRNA	hic_scaffold_13:128228059-128229828/hic_scaffold_13:128228059-128229828	1	hic_scaffold_13:128228226-128229693
hic_scaffold_23:21045839-21045978		+	1	139	0	ciRNA	hic_scaffold_23:21043482-21048129/PH02Gene27459	6	hic_scaffold_23:21045839-21045994
hic_scaffold_13:19503700-19504148		-	1	448	0	ciRNA	hic_scaffold_13:19502214-19506959/PH02Gene29158	6	hic_scaffold_13:19503668-19504148
hic_scaffold_21:15779665-15780340		+	1	675	0	ciRNA	hic_scaffold_21:15778443-15780471/PH02Gene43395	3	hic_scaffold_21:15779665-15780405
hic_scaffold_7:57166843-57168413	57166844-57167022,57167122-57167266,57167471-57167711,57167784-57168202,57168301-57168413,	-	5	179145241419113	0,278,627,940,1457	circRNA	hic_scaffold_7:57157001-57169553/hic_scaffold_7:57157001-57169553	7,6,5,4,3	hic_scaffold_7:57165307-57166843|hic_scaffold_7:57168413-57169165
hic_scaffold_16:94642681-94643199	94642682-94642781,94642872-94643199,	-	2	100328	190	circRNA	hic_scaffold_16:94641770-94644147/hic_scaffold_16:94641770-94644147	4,3	hic_scaffold_16:94642443-94642681|hic_scaffold_16:94643199-94643393
hic_scaffold_16:94642681-94643199	94642682-94642780,94642872-94643199,	-	2	99328	190	circRNA	hic_scaffold_16:94641771-94644109/PH02Gene16028	4,3	hic_scaffold_16:94642443-94642681|hic_scaffold_16:94643199-94643393
hic_scaffold_8:39505645-39506153	39505646-39505768,39505892-39505939,39506046-39506153,	-	3	123,48,108	246400	circRNA	hic_scaffold_8:39503361-39506706/PH02Gene45737	4,3,2	hic_scaffold_8:39505460-39505645|hic_scaffold_8:39506153-39506288
hic_scaffold_21:68911441-68911728		+	1	287	0	ciRNA	hic_scaffold_21:68909128-68912082/PH02Gene41643	3	hic_scaffold_21:68911441-68911747
hic_scaffold_21:1245096-1245238		+	1	142	0	ciRNA	hic_scaffold_21:1243351-1247132/PH02Gene08912	3	hic_scaffold_21:1245096-1245269
hic_scaffold_23:56723228-56728915	56723229-56723329,56723416-56723557,56723738-56723899,56723981-56724065,56728002-56728726,56728807-56728915,	+	6	101,142,162,85,725,109	0,187,509,752,4773,5578	circRNA	hic_scaffold_23:56719591-56735899/PH02Gene13150	2,3,4,5,6,7	hic_scaffold_23:56719838-56723228|hic_scaffold_23:56728915-56734333
hic_scaffold_15:37808916-37809363		-	1	447	0	ciRNA	hic_scaffold_15:37808191-37816061/PH02Gene07733	4	hic_scaffold_15:37808884-37809363
hic_scaffold_24:64472543-64472715		-	1	172	0	ciRNA	hic_scaffold_24:64468603-64473304/PH02Gene32099	3	hic_scaffold_24:64472518-64472715
hic_scaffold_8:64845119-64854191	64845120-64845280,64845473-64845556,64845707-64845916,64846024-64846149,64846629-64846766,64846856-64846959,64847423-64847486,64847784-64847872,64852905-64853046,64853497-64853560,64853645-64853712,64854069-64854191,	+	12	161,84,210,126,138,104,64,89,142,64,68,123	0,353,587,904,1509,1736,2303,2664,7785,8377,8525,8949	circRNA	hic_scaffold_8:64835425-64856443/hic_scaffold_8:64835425-64856443	12,13,14,15,16,17,18,19,20,21,22,23	hic_scaffold_8:64843736-64845119|hic_scaffold_8:64854191-64855080
hic_scaffold_12:2815072-2815373		+	1	301	0	ciRNA	hic_scaffold_12:2813411-2817395/PH02Gene23584	5	hic_scaffold_12:2815072-2815397
hic_scaffold_16:101761832-101764720	101761833-101762352,101762434-101763590,101764556-101764720,	+	3	520,1157,165	0,601,2723	circRNA	hic_scaffold_16:101761263-101771092/PH02Gene22430	2,3,4	hic_scaffold_16:101761603-101761832|hic_scaffold_16:101764720-101770590
hic_scaffold_10:4456224-4456571		-	1	347	0	ciRNA	hic_scaffold_10:4453533-4463468/PH02Gene02476	6	hic_scaffold_10:4456200-4456571
hic_scaffold_4:31870183-31870560	31870184-31870289,31870373-31870560,	+	2	106188	189	circRNA	hic_scaffold_4:31862647-31871307/hic_scaffold_4:31862647-31871307	2,3	hic_scaffold_4:31862949-31870183|hic_scaffold_4:31870560-31870784
hic_scaffold_18:34963429-34963657		-	1	228	0	ciRNA	hic_scaffold_18:34961287-34968177/PH02Gene01265	10	hic_scaffold_18:34963404-34963657
hic_scaffold_17:88079578-88079715	88079579-88079715,	+	1	137	0	circRNA	hic_scaffold_17:88074757-88080861/PH02Gene10290	5	hic_scaffold_17:88079454-88079578|hic_scaffold_17:88079715-88079893
hic_scaffold_13:128228137-128229603		-	1	1466	0	ciRNA	hic_scaffold_13:128228059-128229894/hic_scaffold_13:128228059-128229894	1	hic_scaffold_13:128228136-128229603
hic_scaffold_21:32612889-32614943	32612890-32613082,32613161-32613318,32614798-32614943,	+	3	193158146	0,271,1908	circRNA	hic_scaffold_21:32610221-32624980/PH02Gene44922	2,3,4	hic_scaffold_21:32610443-32612889|hic_scaffold_21:32614943-32616466
hic_scaffold_10:985615-988668	985616-985762,986067-986216,986321-986580,986958-987145,987236-987360,987556-987592,987810-987901,988029-988139,988239-988349,988575-988668,	+	10	147,150,260,188,125,37,92,111,111,94	0,451,705,1342,1620,1940,2194,2413,2623,2959	circRNA	hic_scaffold_10:983644-996017/PH02Gene13496	2,3,4,5,6,7,8,9,10,11	hic_scaffold_10:984435-985615|hic_scaffold_10:988668-988836
hic_scaffold_8:77438283-77438724		+	1	441	0	ciRNA	hic_scaffold_8:77437654-77446031/PH02Gene02818	3	hic_scaffold_8:77438283-77438747
hic_scaffold_13:30021473-30021680	30021474-30021680,	+	1	207	0	circRNA	hic_scaffold_13:30020998-30022946/PH02Gene07652	2	hic_scaffold_13:30021399-30021473|hic_scaffold_13:30021680-30021778
hic_scaffold_16:1454979-1455221		+	1	242	0	ciRNA	hic_scaffold_16:1454852-1457248/PH02Gene20455	1	hic_scaffold_16:1454979-1455248
hic_scaffold_8:39271316-39273795	39271317-39271420,39271507-39271720,39271875-39271981,39272058-39272234,39272922-39273005,39273124-39273276,39273445-39273504,39273589-39273624,39273733-39273795,	-	9	104,214,107,177,84,153,60,36,63	0,190,558,741,1605,1807,2128,2272,2416	circRNA	hic_scaffold_8:39263609-39275255/PH02Gene45527	10,9,8,7,6,5,4,3,2	hic_scaffold_8:39267752-39271316|hic_scaffold_8:39273795-39275240
hic_scaffold_4:6134852-6135241	6134853-6134998,6135136-6135241,	-	2	146106	283	circRNA	hic_scaffold_4:6134240-6138426/PH02Gene39135	11,10	hic_scaffold_4:6134722-6134852|hic_scaffold_4:6135241-6135337
hic_scaffold_14:70582102-70582645	70582103-70582264,70582368-70582645,	+	2	162278	265	circRNA	hic_scaffold_14:70579174-70589547/PH02Gene11414	5,6	hic_scaffold_14:70581895-70582102|hic_scaffold_14:70582645-70583274
hic_scaffold_15:48641037-48648699	48641038-48643274,48643394-48643454,48643846-48643924,48647267-48647717,48648031-48648158,48648641-48648699,	-	6	2237,61,79,451,128,59	0,2356,2808,6229,6993,7603	circRNA	hic_scaffold_15:48613892-48660232/hic_scaffold_15:48613892-48660232	10,9,8,7,6,5	hic_scaffold_15:48626449-48641037|hic_scaffold_15:48648699-48650744
hic_scaffold_16:10682579-10682792		+	1	213	0	ciRNA	hic_scaffold_16:10681526-10686057/PH02Gene09464	2	hic_scaffold_16:10682579-10682815
hic_scaffold_19:22765630-22766055		-	1	425	0	ciRNA	hic_scaffold_19:22765170-22774829/PH02Gene36113	17	hic_scaffold_19:22765594-22766055
hic_scaffold_17:12823174-12825133	12823175-12823272,12823363-12823539,12823628-12823728,12823861-12823936,12824019-12824078,12824182-12824366,12824470-12824566,12824676-12824762,12824858-12824916,12825042-12825133,	+	10	98,177,101,76,60,185,97,87,59,92	0,188,453,686,844,1007,1295,1501,1683,1867	circRNA	hic_scaffold_17:12821041-12827945/PH02Gene01071	2,3,4,5,6,7,8,9,10,11	hic_scaffold_17:12821519-12823174|hic_scaffold_17:12825133-12826719
hic_scaffold_21:18509514-18509900	18509515-18509900,	-	1	386	0	circRNA	hic_scaffold_21:18503196-18513186/PH02Gene40432	3	hic_scaffold_21:18508339-18509514|hic_scaffold_21:18509900-18511169
hic_scaffold_5:53076237-53076598	53076238-53076598,	-	1	361	0	circRNA	hic_scaffold_5:53070345-53085905/hic_scaffold_5:53070345-53085905	12	hic_scaffold_5:53074819-53076237|hic_scaffold_5:53076598-53079635
hic_scaffold_15:80324290-80324825	80324291-80324407,80324626-80324825,	+	2	117200	335	circRNA	hic_scaffold_15:80317012-80333637/PH02Gene24546	9,10	hic_scaffold_15:80324198-80324290|hic_scaffold_15:80324825-80324935
hic_scaffold_9:60393951-60394550	60393952-60394091,60394322-60394550,	-	2	140229	370	circRNA	hic_scaffold_9:60393133-60400681/PH02Gene18403	15,14	hic_scaffold_9:60393621-60393951|hic_scaffold_9:60394550-60394928
hic_scaffold_11:31044511-31046398	31044512-31045238,31045319-31045397,31045543-31045625,31045958-31046036,31046128-31046216,31046306-31046398,	-	6	727,79,83,79,89,93	0,807,1031,1446,1616,1794	circRNA	hic_scaffold_11:31042444-31049690/PH02Gene27672	10,9,8,7,6,5	hic_scaffold_11:31043798-31044511|hic_scaffold_11:31046398-31046869
hic_scaffold_4:46378621-46381147	46378622-46378759,46378975-46379139,46379334-46379406,46379646-46379774,46379954-46380110,46380198-46380240,46380378-46380465,46380553-46380797,46381043-46381147,	-	9	138,165,73,129,157,43,88,245,105	0,353,712,1024,1332,1576,1756,1931,2421	circRNA	hic_scaffold_4:46374767-46381312/PH02Gene31041	10,9,8,7,6,5,4,3,2	hic_scaffold_4:46374960-46378621|hic_scaffold_4:46381147-46381306
hic_scaffold_12:6523431-6525841	6523432-6523615,6523912-6525841,	-	2	184,1930	480	circRNA	hic_scaffold_12:6522467-6527591/hic_scaffold_12:6522467-6527591	6,5	hic_scaffold_12:6523136-6523431|hic_scaffold_12:6525841-6526243
hic_scaffold_20:26115413-26120447	26115414-26115512,26115599-26115706,26117991-26118098,26118192-26118287,26119333-26119657,26119774-26119895,26120017-26120087,26120307-26120447,	+	8	99,108,108,96,325,122,71,141	0,185,2577,2778,3919,4360,4603,4893	circRNA	hic_scaffold_20:26112238-26121453/PH02Gene46151	9,10,11,12,13,14,15,16	hic_scaffold_20:26114720-26115413|hic_scaffold_20:26120447-26121179
hic_scaffold_4:23954713-23955647	23954714-23954803,23954891-23954962,23955047-23955150,23955370-23955457,23955537-23955647,	-	5	90,72,104,88,111	177333656823	circRNA	hic_scaffold_4:23953768-23960257/PH02Gene32398	10,9,8,7,6	hic_scaffold_4:23954555-23954713|hic_scaffold_4:23955647-23958975
hic_scaffold_23:23203716-23204761	23203717-23203846,23204455-23204761,	-	2	130307	738	circRNA	hic_scaffold_23:23201873-23206522/PH02Gene09763	3,2	hic_scaffold_23:23202574-23203716|hic_scaffold_23:23204761-23205771
hic_scaffold_21:17889276-17889700		+	1	424	0	ciRNA	hic_scaffold_21:17883077-17890533/PH02Gene12546	5	hic_scaffold_21:17889276-17889717
hic_scaffold_22:48267025-48267473	48267026-48267143,48267227-48267473,	-	2	118247	201	circRNA	hic_scaffold_22:48261153-48268970/PH02Gene24136	3,2	hic_scaffold_22:48265492-48267025|hic_scaffold_22:48267473-48268373
hic_scaffold_23:10062050-10062452	10062051-10062452,	-	1	402	0	circRNA	hic_scaffold_23:10049253-10064847/hic_scaffold_23:10049253-10064847	5	hic_scaffold_23:10061972-10062050|hic_scaffold_23:10062452-10063134
hic_scaffold_7:50689743-50690053	50689744-50690053,	+	1	310	0	circRNA	hic_scaffold_7:50687486-50692843/hic_scaffold_7:50687486-50692843	2	hic_scaffold_7:50687671-50689743|hic_scaffold_7:50690053-50690134
hic_scaffold_23:57394446-57394581		-	1	135	0	ciRNA	hic_scaffold_23:57393755-57420306/PH02Gene13168	20	hic_scaffold_23:57394419-57394581
hic_scaffold_21:74698566-74698719		+	1	153	0	ciRNA	hic_scaffold_21:74688297-74699353/PH02Gene45007	20	hic_scaffold_21:74698566-74698746
hic_scaffold_13:57613867-57614129		+	1	262	0	ciRNA	hic_scaffold_13:57604784-57614173/PH02Gene19872	18	hic_scaffold_13:57613867-57614149
hic_scaffold_22:29325094-29332606	29325095-29325242,29325430-29325567,29331678-29331740,29332485-29332606,	+	4	148,138,63,122	0,335,6583,7390	circRNA	hic_scaffold_22:29320814-29351657/PH02Gene36092	3,4,5,6	hic_scaffold_22:29323659-29325094|hic_scaffold_22:29332606-29333525
hic_scaffold_20:45812151-45813397	45812152-45812595,45813082-45813397,	+	2	444316	930	circRNA	hic_scaffold_20:45802326-45843213/PH02Gene02126	8,9	hic_scaffold_20:45811858-45812151|hic_scaffold_20:45813397-45813510
hic_scaffold_9:31447354-31448410		-	1	1056	0	ciRNA	hic_scaffold_9:31444859-31449091/PH02Gene29114	1	hic_scaffold_9:31447337-31448410
hic_scaffold_3:64531756-64532004		-	1	248	0	ciRNA	hic_scaffold_3:64527399-64535785/PH02Gene28094	11	hic_scaffold_3:64531727-64532004
hic_scaffold_21:84296375-84297080	84296376-84296537,84296651-84296784,84296919-84297080,	+	3	162134162	275543	circRNA	hic_scaffold_21:84295097-84308895/PH02Gene18607	2,3,4	hic_scaffold_21:84295422-84296375|hic_scaffold_21:84297080-84304124
hic_scaffold_11:43301189-43301806	43301190-43301806,	+	1	617	0	circRNA	hic_scaffold_11:43300140-43305238/PH02Gene18022	2	hic_scaffold_11:43300672-43301189|hic_scaffold_11:43301806-43302537
hic_scaffold_15:903208-903427		-	1	219	0	ciRNA	hic_scaffold_15:902406-904571/PH02Gene40297	3	hic_scaffold_15:903181-903427
hic_scaffold_7:63746548-63747021	63746549-63747021,	-	1	473	0	circRNA	hic_scaffold_7:63745620-63748160/PH02Gene23790	5	hic_scaffold_7:63746421-63746548|hic_scaffold_7:63747021-63747101
hic_scaffold_243:18196-18686	18197-18686,	+	1	490	0	circRNA	hic_scaffold_243:16248-21278/PH02Gene37568	4	hic_scaffold_243:17195-18196|hic_scaffold_243:18686-20303
hic_scaffold_9:38649307-38657654	38649308-38649487,38657608-38657654,	+	2	180,47	0,8300	circRNA	hic_scaffold_9:38643628-38658736/PH02Gene21349	6,7	hic_scaffold_9:38648893-38649307|hic_scaffold_9:38657654-38658110
hic_scaffold_9:44288433-44288712		-	1	279	0	ciRNA	hic_scaffold_9:44287529-44291509/PH02Gene05388	5	hic_scaffold_9:44288405-44288712
hic_scaffold_21:6846801-6847464		+	1	663	0	ciRNA	hic_scaffold_21:6842690-6847773/PH02Gene27646	5	hic_scaffold_21:6846801-6847483
hic_scaffold_12:40453645-40454066		+	1	421	0	ciRNA	hic_scaffold_12:40453081-40455293/PH02Gene12350	2	hic_scaffold_12:40453645-40454088
hic_scaffold_15:95413840-95414468		+	1	628	0	ciRNA	hic_scaffold_15:95411768-95420184/PH02Gene15752	3	hic_scaffold_15:95413840-95414495
hic_scaffold_17:2050541-2053908	2050542-2051195,2051288-2053413,2053528-2053607,2053746-2053908,	-	4	654,2126,80,163	0,746,2986,3204	circRNA	hic_scaffold_17:2045121-2054746/hic_scaffold_17:2045121-2054746	6,5,4,3	hic_scaffold_17:2045143-2050541|hic_scaffold_17:2053908-2054282
hic_scaffold_17:7847921-7848819	7847922-7848032,7848462-7848819,	-	2	111358	540	circRNA	hic_scaffold_17:7843991-7856260/PH02Gene21363	7,6	hic_scaffold_17:7847243-7847921|hic_scaffold_17:7848819-7849457
hic_scaffold_17:148996-149276		-	1	280	0	ciRNA	hic_scaffold_17:112476-149830/PH02Gene28058	1	hic_scaffold_17:148954-149276
hic_scaffold_9:31564309-31564566		-	1	257	0	ciRNA	hic_scaffold_9:31561349-31569867/PH02Gene29115	7	hic_scaffold_9:31564286-31564566
hic_scaffold_13:48350250-48350410		+	1	160	0	ciRNA	hic_scaffold_13:48349888-48360121/PH02Gene08649	1	hic_scaffold_13:48350250-48351696
hic_scaffold_18:3698560-3698885	3698561-3698885,	+	1	325	0	circRNA	hic_scaffold_18:3698142-3706644/PH02Gene04324	2	hic_scaffold_18:3698478-3698560|hic_scaffold_18:3698885-3698960
hic_scaffold_11:43161093-43161554		-	1	461	0	ciRNA	hic_scaffold_11:43157012-43161756/PH02Gene18028	1	hic_scaffold_11:43161071-43161554
hic_scaffold_7:41412650-41418196	41412651-41413978,41417741-41418196,	+	2	1328456	0,5090	circRNA	hic_scaffold_7:41411799-41418888/PH02Gene08001	2,3	hic_scaffold_7:41411996-41412650|hic_scaffold_7:41418196-41418414
hic_scaffold_17:91814507-91814739		+	1	232	0	ciRNA	hic_scaffold_17:91812370-91820187/PH02Gene09105	3	hic_scaffold_17:91814507-91814766
hic_scaffold_3:62817750-62818754	62817751-62817870,62818433-62818543,62818629-62818754,	+	3	120111126	682878	circRNA	hic_scaffold_3:62810422-62819666/PH02Gene48268	6,7,8	hic_scaffold_3:62814029-62817750|hic_scaffold_3:62818754-62818878
hic_scaffold_7:43108226-43110208	43108227-43108469,43108567-43108780,43108893-43109002,43109083-43109282,43110105-43110208,	+	5	243214110200104	0,340,666,856,1878	circRNA	hic_scaffold_7:43106854-43114217/PH02Gene24193	2,3,4,5,6	hic_scaffold_7:43107492-43108226|hic_scaffold_7:43110208-43112730
hic_scaffold_17:93574874-93575045		+	1	171	0	ciRNA	hic_scaffold_17:93573857-93576227/hic_scaffold_17:93573857-93576227	2	hic_scaffold_17:93574874-93575102
hic_scaffold_13:53153318-53153450		+	1	132	0	ciRNA	hic_scaffold_13:53152756-53156066/PH02Gene25196	1	hic_scaffold_13:53153318-53153479
hic_scaffold_14:72191048-72191283		-	1	235	0	ciRNA	hic_scaffold_14:72186094-72192617/PH02Gene33148	4	hic_scaffold_14:72191013-72191283
hic_scaffold_16:120626665-120629488	120626666-120626757,120626878-120626920,120627048-120627169,120627251-120627534,120628518-120628694,120628775-120628891,120629051-120629092,120629375-120629488,	-	8	92,43,122,284,177,117,42,114	0,212,382,585,1852,2109,2385,2709	circRNA	hic_scaffold_16:120612360-120633602/hic_scaffold_16:120612360-120633602	15,14,13,12,11,10,9,8	hic_scaffold_16:120616555-120626665|hic_scaffold_16:120629488-120631383
hic_scaffold_4:55228000-55228211		+	1	211	0	ciRNA	hic_scaffold_4:55224562-55229493/PH02Gene08282	1	hic_scaffold_4:55228000-55228236
hic_scaffold_2:38878913-38879102	38878914-38879102,	-	1	189	0	circRNA	hic_scaffold_2:38876029-38880385/PH02Gene20721	4	hic_scaffold_2:38878763-38878913|hic_scaffold_2:38879102-38879232
hic_scaffold_7:35253016-35253389		-	1	373	0	ciRNA	hic_scaffold_7:35251554-35254436/PH02Gene28974	2	hic_scaffold_7:35252984-35253389
hic_scaffold_13:100756274-100756762		-	1	488	0	ciRNA	hic_scaffold_13:100696532-100758185/PH02Gene30189	2	hic_scaffold_13:100756257-100756762
hic_scaffold_24:9227280-9227745		-	1	465	0	ciRNA	hic_scaffold_24:9223041-9228783/PH02Gene37303	1	hic_scaffold_24:9227244-9227745
hic_scaffold_21:5444211-5445623	5444212-5444360,5445192-5445293,5445390-5445465,5445577-5445623,	-	4	149,102,76,47	0,980,1178,1365	circRNA	hic_scaffold_21:5443322-5446461/PH02Gene34764	5,4,3,2	hic_scaffold_21:5443803-5444211|hic_scaffold_21:5445623-5446419
hic_scaffold_2:37481432-37482122		-	1	690	0	ciRNA	hic_scaffold_2:37480982-37487257/PH02Gene10487	8	hic_scaffold_2:37481409-37482122
hic_scaffold_17:82580379-82580534		-	1	155	0	ciRNA	hic_scaffold_17:82576561-82582444/PH02Gene05341	4	hic_scaffold_17:82580335-82580534
hic_scaffold_14:29776640-29776831		-	1	191	0	ciRNA	hic_scaffold_14:29775959-29795420/PH02Gene23166	40	hic_scaffold_14:29776614-29776831
hic_scaffold_20:1187259-1197080	1187260-1187365,1189308-1189418,1189651-1189710,1190212-1190241,1190364-1190414,1190485-1190583,1191268-1191327,1191397-1191486,1192334-1192435,1192528-1192638,1192761-1192877,1194488-1194604,1194689-1194769,1195688-1195792,1195874-1195954,1196031-1196177,1196252-1196296,1196570-1196647,1196720-1196859,1196981-1197080,	+	20	106,111,60,30,51,99,60,90,102,111,117,117,81,105,81,147,45,78,140,100	0,2048,2391,2952,3104,3225,4008,4137,5074,5268,5501,7228,7429,8428,8614,8771,8992,9310,9460,9721	circRNA	hic_scaffold_20:1178600-1203626/PH02Gene46587	9,10,11,12,13,14,15,16,17,18,19,20,21,22,23,24,25,26,27,28	hic_scaffold_20:1185054-1187259|hic_scaffold_20:1197080-1198411
hic_scaffold_23:18554431-18557298	18554432-18554614,18554825-18554901,18554986-18555103,18555994-18556077,18556287-18556379,18556457-18556558,18556701-18556766,18556996-18557091,18557191-18557298,	+	9	183,77,118,84,93,102,66,96,108	0,393,554,1562,1855,2025,2269,2564,2759	circRNA	hic_scaffold_23:18540396-18584410/PH02Gene35176	2,3,4,5,6,7,8,9,10	hic_scaffold_23:18540928-18554431|hic_scaffold_23:18557298-18563575
hic_scaffold_13:124472872-124474513	124472873-124473216,124473306-124473470,124474331-124474513,	+	3	344165183	0,433,1458	circRNA	hic_scaffold_13:124471488-124477305/PH02Gene33694	2,3,4	hic_scaffold_13:124471792-124472872|hic_scaffold_13:124474513-124474612
hic_scaffold_17:1327113-1327763		-	1	650	0	ciRNA	hic_scaffold_17:1323763-1328512/PH02Gene16274	2	hic_scaffold_17:1327090-1327763
hic_scaffold_14:57538530-57538667		+	1	137	0	ciRNA	hic_scaffold_14:57525535-57543207/PH02Gene17553	9	hic_scaffold_14:57538530-57538690
hic_scaffold_7:63750556-63751138		-	1	582	0	ciRNA	hic_scaffold_7:63745894-63756518/hic_scaffold_7:63745894-63756518	4	hic_scaffold_7:63747159-63751138
hic_scaffold_21:5000523-5001097		-	1	574	0	ciRNA	hic_scaffold_21:5000029-5009499/PH02Gene06094	15	hic_scaffold_21:5000501-5001097
hic_scaffold_21:4757570-4759588	4757571-4757681,4759155-4759318,4759416-4759588,	-	3	111164173	0,1584,1845	circRNA	hic_scaffold_21:4751688-4760826/PH02Gene06083	4,3,2	hic_scaffold_21:4757268-4757570|hic_scaffold_21:4759588-4760741
hic_scaffold_16:49712624-49715956	49712625-49712689,49712909-49713243,49713333-49713413,49713852-49713940,49714071-49714177,49715632-49715691,49715774-49715956,	-	7	65,335,81,89,107,60,183	0,284,708,1227,1446,3007,3149	circRNA	hic_scaffold_16:49710613-49717497/hic_scaffold_16:49710613-49717497	10,9,8,7,6,5,4	hic_scaffold_16:49711648-49712624|hic_scaffold_16:49715956-49716500
hic_scaffold_24:49870445-49870760		+	1	315	0	ciRNA	hic_scaffold_24:49857612-49873072/PH02Gene08448	5	hic_scaffold_24:49870445-49870783
hic_scaffold_15:48606160-48627117	48606161-48606268,48606405-48606526,48606605-48606654,48607264-48607421,48616002-48616095,48622386-48622882,48622992-48623189,48626327-48626449,48627022-48627117,	-	9	108,122,50,158,94,497,198,123,96	0,244,444,1103,9841,16225,16831,20166,20861	circRNA	hic_scaffold_15:48594085-48660227/hic_scaffold_15:48594085-48660227	18,17,16,15,14,13,12,11,10	hic_scaffold_15:48603119-48606160|hic_scaffold_15:48627117-48641037
hic_scaffold_22:55187564-55188302		+	1	738	0	ciRNA	hic_scaffold_22:55186378-55188598/hic_scaffold_22:55186378-55188598	1	hic_scaffold_22:55187564-55188597
hic_scaffold_14:78866189-78866502	78866190-78866502,	+	1	313	0	circRNA	hic_scaffold_14:78864289-78867908/PH02Gene13595	3	hic_scaffold_14:78864949-78866189|hic_scaffold_14:78866502-78867129
hic_scaffold_3:20776435-20776714	20776436-20776536,20776624-20776714,	+	2	101,91	188	circRNA	hic_scaffold_3:20769337-20778867/PH02Gene38919	13,14	hic_scaffold_3:20776088-20776435|hic_scaffold_3:20776714-20776782
hic_scaffold_13:67667350-67668823	67667351-67667593,67668225-67668590,67668683-67668823,	-	3	243366141	0,874,1332	circRNA	hic_scaffold_13:67659006-67671742/PH02Gene40210	4,3,2	hic_scaffold_13:67661448-67667350|hic_scaffold_13:67668823-67671045
hic_scaffold_22:29331677-29333763	29331678-29331740,29332485-29332606,29333526-29333763,	+	3	63122238	0,807,1848	circRNA	hic_scaffold_22:29320814-29351657/PH02Gene36092	5,6,7	hic_scaffold_22:29325567-29331677|hic_scaffold_22:29333763-29334121
hic_scaffold_4:60257088-60259450	60257089-60257245,60257336-60257427,60257571-60257635,60258196-60258261,60258882-60259014,60259277-60259450,	-	6	157,92,65,66,133,174	0,247,482,1107,1793,2188	circRNA	hic_scaffold_4:60256345-60261957/hic_scaffold_4:60256345-60261957	11,10,9,8,7,6	hic_scaffold_4:60256743-60257088|hic_scaffold_4:60259450-60260262
hic_scaffold_22:49212680-49213255	49212681-49213074,49213196-49213255,	+	2	394,60	515	circRNA	hic_scaffold_22:49212354-49217315/hic_scaffold_22:49212354-49217315	2,3	hic_scaffold_22:49212571-49212680|hic_scaffold_22:49213255-49216012
hic_scaffold_15:101253155-101259325	101253156-101253310,101257795-101257944,101258027-101258122,101258411-101258527,101258812-101258931,101259026-101259118,101259209-101259325,	+	7	155,150,96,117,120,93,117	0,4639,4871,5255,5656,5870,6053	circRNA	hic_scaffold_15:101247886-101261104/PH02Gene08385	4,5,6,7,8,9,10	hic_scaffold_15:101248694-101253155|hic_scaffold_15:101259325-101259981
hic_scaffold_16:114599968-114601888	114599969-114600100,114600174-114600255,114600477-114600549,114600682-114600850,114600975-114601105,114601186-114601274,114601483-114601571,114601673-114601888,	+	8	132,82,73,169,131,89,89,216	0,205,508,713,1006,1217,1514,1704	circRNA	hic_scaffold_16:114583082-114618832/hic_scaffold_16:114583082-114618832	9,10,11,12,13,14,15,16	hic_scaffold_16:114595828-114599968|hic_scaffold_16:114601888-114615947
hic_scaffold_20:37598193-37599884	37598194-37598266,37598375-37598565,37598677-37598809,37598883-37598960,37599720-37599884,	+	5	73,191,133,78,165	0,181,483,689,1526	circRNA	hic_scaffold_20:37556600-37616003/PH02Gene42633	31,32,33,34,35	hic_scaffold_20:37598113-37598193|hic_scaffold_20:37599884-37609952
hic_scaffold_6:46497363-46497510		+	1	147	0	ciRNA	hic_scaffold_6:46495198-46500469/PH02Gene46345	3	hic_scaffold_6:46497363-46497529
hic_scaffold_19:29249093-29249518		-	1	425	0	ciRNA	hic_scaffold_19:29248817-29252178/PH02Gene39318	4	hic_scaffold_19:29249061-29249518
hic_scaffold_23:25983321-25983767	25983322-25983420,25983567-25983767,	-	2	99201	245	circRNA	hic_scaffold_23:25982157-25988677/PH02Gene42137	8,7	hic_scaffold_23:25982990-25983321|hic_scaffold_23:25983767-25984051
hic_scaffold_9:64905979-64906353	64905980-64906121,64906286-64906353,	-	2	142,68	306	circRNA	hic_scaffold_9:64901641-64907740/PH02Gene30212	6,5	hic_scaffold_9:64905628-64905979|hic_scaffold_9:64906353-64907047
hic_scaffold_8:43742006-43742684		+	1	678	0	ciRNA	hic_scaffold_8:43740204-43744308/PH02Gene28947	2	hic_scaffold_8:43742006-43742712
hic_scaffold_16:120632597-120633013		-	1	416	0	ciRNA	hic_scaffold_16:120614471-120633602/PH02Gene13292	1	hic_scaffold_16:120632568-120633013
hic_scaffold_15:86694893-86696563	86694894-86695090,86696204-86696308,86696411-86696563,	-	3	197105153	0,1310,1517	circRNA	hic_scaffold_15:86683505-86721822/PH02Gene06214	19,18,17	hic_scaffold_15:86694589-86694893|hic_scaffold_15:86696563-86706096
hic_scaffold_11:44032908-44033356	44032909-44033356,	+	1	448	0	circRNA	hic_scaffold_11:44032383-44033728/hic_scaffold_11:44032383-44033728	3	hic_scaffold_11:44032826-44032908|hic_scaffold_11:44033356-44033578
hic_scaffold_13:94171857-94172156		-	1	299	0	ciRNA	hic_scaffold_13:94170759-94177885/PH02Gene34493	20	hic_scaffold_13:94171830-94172156
hic_scaffold_15:48606160-48607421	48606161-48606268,48606405-48606526,48606605-48606654,48607264-48607421,	-	4	108,122,50,158	0,244,444,1103	circRNA	hic_scaffold_15:48592782-48659955/PH02Gene07771	23,22,21,20	hic_scaffold_15:48603119-48606160|hic_scaffold_15:48607421-48616001
hic_scaffold_3:66588668-66589033		-	1	365	0	ciRNA	hic_scaffold_3:66583671-66591572/PH02Gene31305	5	hic_scaffold_3:66588645-66589033
hic_scaffold_10:34978476-34978632	34978477-34978632,	+	1	156	0	circRNA	hic_scaffold_10:34954068-34983177/PH02Gene41561	37	hic_scaffold_10:34978398-34978476|hic_scaffold_10:34978632-34978694
hic_scaffold_22:375510-375649		-	1	139	0	ciRNA	hic_scaffold_22:365634-376279/PH02Gene39093	2	hic_scaffold_22:375491-375649
hic_scaffold_13:39763547-39764460	39763548-39763652,39763776-39764460,	-	2	105685	228	circRNA	hic_scaffold_13:39760760-39765623/PH02Gene48477	3,2	hic_scaffold_13:39762417-39763547|hic_scaffold_13:39764460-39765251
hic_scaffold_15:33180934-33182371		+	1	1437	0	ciRNA	hic_scaffold_15:33180557-33187915/PH02Gene04423	1	hic_scaffold_15:33180934-33182395
hic_scaffold_12:46189440-46192005		-	1	2565	0	ciRNA	hic_scaffold_12:46187343-46192760/PH02Gene13732	2	hic_scaffold_12:46189412-46192005
hic_scaffold_23:51407805-51408433	51407806-51407951,51408056-51408179,51408253-51408433,	+	3	146124181	250447	circRNA	hic_scaffold_23:51391063-51422531/PH02Gene27752	8,9,10	hic_scaffold_23:51396216-51407805|hic_scaffold_23:51408433-51412139
hic_scaffold_15:48606160-48607421	48606161-48606268,48606405-48606654,48607264-48607421,	-	3	108250158	0,244,1103	circRNA	hic_scaffold_15:48593350-48660187/hic_scaffold_15:48593350-48660187	21,20,19	hic_scaffold_15:48603119-48606160|hic_scaffold_15:48607421-48616001
hic_scaffold_21:15097070-15098456	15097071-15097314,15097985-15098050,15098125-15098250,15098381-15098456,	+	4	244,66,126,76	0,914,1054,1310	circRNA	hic_scaffold_21:15096939-15104924/PH02Gene30906	2,3,4,5	hic_scaffold_21:15096991-15097070|hic_scaffold_21:15098456-15101047
hic_scaffold_7:47409748-47410083		-	1	335	0	ciRNA	hic_scaffold_7:47402047-47410873/PH02Gene01371	2	hic_scaffold_7:47409708-47410083
hic_scaffold_16:22660361-22660717		-	1	356	0	ciRNA	hic_scaffold_16:22659441-22661743/PH02Gene32628	3	hic_scaffold_16:22660330-22660717
hic_scaffold_5:52271100-52272325	52271101-52271179,52271272-52271425,52271586-52271665,52271733-52271964,52272165-52272325,	-	5	79,154,80,232,161	0,171,485,632,1064	circRNA	hic_scaffold_5:52267383-52272962/PH02Gene02973	6,5,4,3,2	hic_scaffold_5:52271009-52271100|hic_scaffold_5:52272325-52272448
hic_scaffold_24:50088154-50088643		+	1	489	0	ciRNA	hic_scaffold_24:50086343-50089108/PH02Gene08436	2	hic_scaffold_24:50088154-50088669
hic_scaffold_19:29286102-29289810		+	1	3708	0	ciRNA	hic_scaffold_19:29285920-29289981/hic_scaffold_19:29285920-29289981	1	hic_scaffold_19:29286102-29289871
hic_scaffold_22:45694241-45694406		-	1	165	0	ciRNA	hic_scaffold_22:45692440-45694424/PH02Gene09657	1	hic_scaffold_22:45694209-45694406
hic_scaffold_13:134690688-134690844		+	1	156	0	ciRNA	hic_scaffold_13:134690343-134692123/PH02Gene01659	1	hic_scaffold_13:134690688-134690869
hic_scaffold_15:87146511-87148596	87146512-87146665,87146749-87147332,87147923-87148104,87148342-87148596,	+	4	154584182255	0,237,1411,1830	circRNA	hic_scaffold_15:87144475-87149630/PH02Gene27243	7,8,9,10	hic_scaffold_15:87146203-87146511|hic_scaffold_15:87148596-87148881
hic_scaffold_9:64169534-64170335		-	1	801	0	ciRNA	hic_scaffold_9:64167339-64177914/PH02Gene41489	9	hic_scaffold_9:64169511-64170335
hic_scaffold_13:128229567-128229584		-	1	17	0	ciRNA	hic_scaffold_13:128228065-128229835/hic_scaffold_13:128228065-128229835	1	hic_scaffold_13:128228278-128229584
hic_scaffold_3:6009931-6041130	6009932-6010013,6041061-6041130,	+	2	82,70	0,31129	circRNA	hic_scaffold_3:6007704-6041953/hic_scaffold_3:6007704-6041953	4,5	hic_scaffold_3:6008865-6009931|hic_scaffold_3:6041130-6041402
hic_scaffold_5736:1759-2128		+	1	369	0	ciRNA	hic_scaffold_5736:1206-2716/PH02Gene16474	2	hic_scaffold_5736:1759-2164
hic_scaffold_23:69150619-69150957	69150620-69150745,69150829-69150957,	-	2	126129	209	circRNA	hic_scaffold_23:69121389-69164367/PH02Gene40456	6,5	hic_scaffold_23:69139796-69150619|hic_scaffold_23:69150957-69154848
hic_scaffold_21:111830659-111833319	111830660-111830774,111830925-111831099,111831179-111831247,111833185-111833319,	-	4	115,175,69,135	0,265,519,2525	circRNA	hic_scaffold_21:111809159-111873569/PH02Gene00919	35,34,33,32	hic_scaffold_21:111829817-111830659|hic_scaffold_21:111833319-111835083
hic_scaffold_13:135365399-135374076	135365400-135365621,135366876-135367051,135370292-135370355,135372361-135372455,135372875-135372962,135373094-135373221,135373945-135374076,	-	7	222,176,64,95,88,128,132	0,1476,4892,6961,7475,7694,8545	circRNA	hic_scaffold_13:135364296-135376317/PH02Gene32336	10,9,8,7,6,5,4	hic_scaffold_13:135365137-135365399|hic_scaffold_13:135374076-135374184
hic_scaffold_24:48551108-48552795	48551109-48551244,48552257-48552385,48552497-48552631,48552731-48552795,	-	4	136,129,135,65	0,1148,1388,1622	circRNA	hic_scaffold_24:48509669-48558798/PH02Gene34528	9,8,7,6	hic_scaffold_24:48549527-48551108|hic_scaffold_24:48552795-48555626
hic_scaffold_19:29249518-29250573	29249519-29249659,29249743-29250129,29250328-29250573,	-	3	141387246	224809	circRNA	hic_scaffold_19:29248817-29252178/PH02Gene39318	4,3,2	hic_scaffold_19:29249061-29249518|hic_scaffold_19:29250573-29251465
hic_scaffold_19:17992620-17995287	17992621-17992887,17994899-17995030,17995114-17995287,	+	3	267132174	0,2278,2493	circRNA	hic_scaffold_19:17989774-17999243/PH02Gene46804	3,4,5	hic_scaffold_19:17992067-17992620|hic_scaffold_19:17995287-17995924
hic_scaffold_4:48034805-48035546		+	1	741	0	ciRNA	hic_scaffold_4:48029912-48037591/PH02Gene36195	9	hic_scaffold_4:48034805-48035577
hic_scaffold_17:3616287-3616858		-	1	571	0	ciRNA	hic_scaffold_17:3612209-3617486/PH02Gene05814	1	hic_scaffold_17:3616257-3616858
hic_scaffold_11:17542060-17542197		-	1	137	0	ciRNA	hic_scaffold_11:17539739-17549817/PH02Gene22635	9	hic_scaffold_11:17542023-17542197
hic_scaffold_17:73261180-73262624	73261181-73261254,73261344-73261470,73261562-73261646,73261937-73262000,73262189-73262250,73262382-73262452,73262529-73262624,	-	7	74,127,85,64,62,71,96	0,163,381,756,1008,1201,1348	circRNA	hic_scaffold_17:73258402-73265157/PH02Gene31192	11,10,9,8,7,6,5	hic_scaffold_17:73260833-73261180|hic_scaffold_17:73262624-73263110
hic_scaffold_9:15042731-15043163		+	1	432	0	ciRNA	hic_scaffold_9:15037427-15044522/PH02Gene42826	9	hic_scaffold_9:15042731-15043185
hic_scaffold_15:47182606-47182963	47182607-47182687,47182871-47182963,	+	2	81,93	264	circRNA	hic_scaffold_15:47179477-47185659/PH02Gene18111	5,6	hic_scaffold_15:47181857-47182606|hic_scaffold_15:47182963-47183844
hic_scaffold_16:830247-831556	830248-830301,831078-831148,831264-831345,831460-831556,	+	4	54,71,82,97	0,830,1016,1212	circRNA	hic_scaffold_16:829364-832043/PH02Gene34451	5,6,7,8	hic_scaffold_16:830174-830247|hic_scaffold_16:831556-831702
hic_scaffold_15:59157558-59158822	59157559-59157657,59157735-59157767,59157851-59157921,59158533-59158659,59158762-59158822,	+	5	99,33,71,127,61	0,176,292,974,1203	circRNA	hic_scaffold_15:59156015-59159395/PH02Gene19122	4,5,6,7,8	hic_scaffold_15:59156606-59157558|hic_scaffold_15:59158822-59159126
hic_scaffold_3:64802464-64802625		+	1	161	0	ciRNA	hic_scaffold_3:64800308-64805031/PH02Gene28085	6	hic_scaffold_3:64802464-64802643
hic_scaffold_17:95396260-95400336	95396261-95396357,95396620-95396761,95397086-95397190,95397268-95397337,95397525-95397590,95398200-95398263,95398814-95398950,95399070-95399143,95399244-95399361,95399830-95399902,95399992-95400178,95400270-95400336,	-	12	97,142,105,70,66,64,137,74,118,73,187,67	0,359,825,1007,1264,1939,2553,2809,2983,3569,3731,4009	circRNA	hic_scaffold_17:95394385-95404157/PH02Gene26041	13,12,11,10,9,8,7,6,5,4,3,2	hic_scaffold_17:95396138-95396260|hic_scaffold_17:95400336-95403610
hic_scaffold_16:63640023-63640429		-	1	406	0	ciRNA	hic_scaffold_16:63639669-63641161/PH02Gene25541	1	hic_scaffold_16:63640013-63640429
hic_scaffold_8:64983271-64989334	64983272-64984295,64988747-64988915,64989225-64989334,	-	3	1024169110	0,5475,5953	circRNA	hic_scaffold_8:64951399-64994297/PH02Gene36009	8,7,6	hic_scaffold_8:64978101-64983271|hic_scaffold_8:64989334-64991083
hic_scaffold_21:108847556-108847731		-	1	175	0	ciRNA	hic_scaffold_21:108843628-108847939/PH02Gene38885	1	hic_scaffold_21:108847525-108847731
hic_scaffold_15:24126578-24130299	24126579-24126681,24127183-24127244,24127345-24127428,24129885-24129923,24130018-24130126,24130206-24130299,	-	6	103,62,84,39,109,94	0,604,766,3306,3439,3627	circRNA	hic_scaffold_15:24111659-24133924/PH02Gene20613	9,8,7,6,5,4	hic_scaffold_15:24116354-24126578|hic_scaffold_15:24130299-24131221
hic_scaffold_18:48945720-48946218		-	1	498	0	ciRNA	hic_scaffold_18:48941739-48947601/PH02Gene47465	2	hic_scaffold_18:48945672-48946218
hic_scaffold_8:1591401-1591727	1591402-1591497,1591590-1591727,	-	2	96138	188	circRNA	hic_scaffold_8:1586427-1594939/PH02Gene29042	6,5	hic_scaffold_8:1591316-1591401|hic_scaffold_8:1591727-1592169
hic_scaffold_19:15995951-15999064	15995952-15996051,15996139-15996236,15997097-15997149,15997241-15997300,15997970-15998041,15998819-15998890,15998972-15999064,	-	7	100,98,53,60,72,72,93	0,187,1145,1289,2018,2867,3020	circRNA	hic_scaffold_19:15993081-16017722/PH02Gene31958	10,9,8,7,6,5,4	hic_scaffold_19:15994018-15995951|hic_scaffold_19:15999064-16015947
hic_scaffold_15:4062511-4067389	4062512-4062609,4062712-4062802,4062902-4063059,4067280-4067389,	+	4	98,91,158,110	0,200,390,4768	circRNA	hic_scaffold_15:4045610-4120656/hic_scaffold_15:4045610-4120656	5,6,7,8	hic_scaffold_15:4046364-4062511|hic_scaffold_15:4067389-4069276
hic_scaffold_5:810501-811721	810502-810720,810823-811138,811215-811393,811498-811580,811675-811721,	+	5	219,316,179,83,47	0,321,713,996,1173	circRNA	hic_scaffold_5:805265-814981/PH02Gene03378	5,6,7,8,9	hic_scaffold_5:807861-810501|hic_scaffold_5:811721-813809
hic_scaffold_21:84085777-84086286		-	1	509	0	ciRNA	hic_scaffold_21:84084385-84090396/PH02Gene18614	4	hic_scaffold_21:84085748-84086286
hic_scaffold_10:26987155-26987282		+	1	127	0	ciRNA	hic_scaffold_10:26986045-27003584/PH02Gene09629	3	hic_scaffold_10:26987155-26987303
hic_scaffold_10:4134965-4135123		+	1	158	0	ciRNA	hic_scaffold_10:4134478-4137405/hic_scaffold_10:4134478-4137405	1	hic_scaffold_10:4134965-4135286
hic_scaffold_18:6081957-6082188		-	1	231	0	ciRNA	hic_scaffold_18:6077638-6082516/PH02Gene30075	1	hic_scaffold_18:6081917-6082188
hic_scaffold_15:57163853-57164276		+	1	423	0	ciRNA	hic_scaffold_15:57163063-57164343/hic_scaffold_15:57163063-57164343	2	hic_scaffold_15:57163853-57164306
hic_scaffold_5:36632347-36633112	36632348-36632865,36633048-36633112,	+	2	518,65	700	circRNA	hic_scaffold_5:36624821-36638849/PH02Gene38953	7,8	hic_scaffold_5:36631190-36632347|hic_scaffold_5:36633112-36634319
hic_scaffold_7:63997456-63997946		+	1	490	0	ciRNA	hic_scaffold_7:63997225-64000479/PH02Gene23801	1	hic_scaffold_7:63997456-63997966
hic_scaffold_24:1557941-1559726	1557942-1558041,1558148-1558203,1559392-1559517,1559598-1559726,	-	4	100,56,126,129	0,206,1450,1656	circRNA	hic_scaffold_24:1529544-1567102/PH02Gene36255	8,7,6,5	hic_scaffold_24:1551446-1557941|hic_scaffold_24:1559726-1562258
hic_scaffold_23:26085861-26086552	26085862-26086111,26086220-26086322,26086450-26086552,	+	3	250103103	358588	circRNA	hic_scaffold_23:26080920-26088564/PH02Gene41803	10,11,12	hic_scaffold_23:26085235-26085861|hic_scaffold_23:26086552-26088144
hic_scaffold_13:44562881-44563033		+	1	152	0	ciRNA	hic_scaffold_13:44557667-44564329/PH02Gene23355	14	hic_scaffold_13:44562881-44563054
hic_scaffold_15:52073194-52164483		-	1	91289	0	ciRNA	hic_scaffold_15:52040428-52165452/hic_scaffold_15:52040428-52165452	1	hic_scaffold_15:52042333-52164483
hic_scaffold_3:57696238-57696488		-	1	250	0	ciRNA	hic_scaffold_3:57695927-57699766/hic_scaffold_3:57695927-57699766	1	hic_scaffold_3:57696211-57696488
hic_scaffold_13:72507487-72510660	72507488-72507639,72507759-72507870,72507980-72508231,72508310-72508332,72510606-72510660,	-	5	152,112,252,23,55	0,271,492,822,3118	circRNA	hic_scaffold_13:72504945-72511486/hic_scaffold_13:72504945-72511486	6,5,4,3,2	hic_scaffold_13:72506937-72507487|hic_scaffold_13:72510660-72511224
hic_scaffold_18:28971100-28972761	28971101-28971238,28971352-28971443,28971513-28971664,28971757-28972761,	-	4	138,92,152,1005	251412656	circRNA	hic_scaffold_18:28968552-28981137/hic_scaffold_18:28968552-28981137	6,5,4,3	hic_scaffold_18:28970570-28971100|hic_scaffold_18:28972761-28979274
hic_scaffold_21:89351535-89351792		+	1	257	0	ciRNA	hic_scaffold_21:89349810-89353777/hic_scaffold_21:89349810-89353777	3	hic_scaffold_21:89351535-89351806
hic_scaffold_22:6410270-6411915	6410271-6410428,6411181-6411915,	-	2	158735	910	circRNA	hic_scaffold_22:6409173-6412496/PH02Gene07124	3,2	hic_scaffold_22:6409746-6410270|hic_scaffold_22:6411915-6412355
hic_scaffold_14:99995991-99996253	99995992-99996253,	-	1	262	0	circRNA	hic_scaffold_14:99993784-99997365/hic_scaffold_14:99993784-99997365	5	hic_scaffold_14:99995835-99995991|hic_scaffold_14:99996253-99996344
hic_scaffold_9:44212554-44214809	44212555-44212650,44213279-44213394,44213476-44213557,44213669-44213823,44213912-44213932,44214034-44214056,44214194-44214380,44214466-44214641,44214756-44214809,	-	9	96,116,82,155,21,23,187,176,54	0,724,921,1114,1357,1479,1639,1911,2201	circRNA	hic_scaffold_9:44206479-44216437/PH02Gene05390	11,10,9,8,7,6,5,4,3	hic_scaffold_9:44206503-44212554|hic_scaffold_9:44214809-44215929
hic_scaffold_22:13041965-13042211		+	1	246	0	ciRNA	hic_scaffold_22:13033516-13042852/PH02Gene26184	15	hic_scaffold_22:13041965-13042242
hic_scaffold_13:49216892-49217380		+	1	488	0	ciRNA	hic_scaffold_13:49210835-49217837/PH02Gene41054	14	hic_scaffold_13:49216892-49217410
hic_scaffold_20:45658950-45659742		-	1	792	0	ciRNA	hic_scaffold_20:45653192-45659961/PH02Gene02131	1	hic_scaffold_20:45658917-45659742
hic_scaffold_24:63756477-63757718	63756478-63756711,63757485-63757718,	+	2	234234	0,1007	circRNA	hic_scaffold_24:63755136-63761909/PH02Gene21984	4,5	hic_scaffold_24:63756205-63756477|hic_scaffold_24:63757718-63758325
hic_scaffold_22:54807847-54809067	54807848-54807942,54808035-54808477,54808711-54809067,	-	3	95443357	187863	circRNA	hic_scaffold_22:54806535-54809849/PH02Gene15732	4,3,2	hic_scaffold_22:54806951-54807847|hic_scaffold_22:54809067-54809489
hic_scaffold_6:4494068-4494210		+	1	142	0	ciRNA	hic_scaffold_6:4491901-4496212/PH02Gene38065	2	hic_scaffold_6:4494068-4494232
hic_scaffold_21:108910916-108911593		-	1	677	0	ciRNA	hic_scaffold_21:108909072-108913567/PH02Gene38881	3	hic_scaffold_21:108910893-108911593
hic_scaffold_13:70965401-70965621		-	1	220	0	ciRNA	hic_scaffold_13:70964620-70969009/PH02Gene18441	2	hic_scaffold_13:70965374-70965621
hic_scaffold_10:36869638-36873457	36869639-36869759,36870198-36870302,36870988-36871120,36871897-36872101,36872172-36872277,36872348-36873457,	-	6	121,105,133,205,106,1110	0,559,1349,2258,2533,2709	circRNA	hic_scaffold_10:36853241-36884308/PH02Gene04556	9,8,7,6,5,4	hic_scaffold_10:36854444-36869638|hic_scaffold_10:36873457-36876721
hic_scaffold_15:97478160-97483453	97478161-97478247,97478327-97478446,97479421-97479508,97479591-97483453,	+	4	87,120,88,3863	0,166,1260,1430	circRNA	hic_scaffold_15:97468863-97483960/PH02Gene41064	10,11,12,13	hic_scaffold_15:97478072-97478160|hic_scaffold_15:97483453-97483541
hic_scaffold_1:9966377-9966568		-	1	191	0	ciRNA	hic_scaffold_1:9964790-9968420/PH02Gene45493	5	hic_scaffold_1:9966348-9966568
hic_scaffold_14:66018632-66019103	66018633-66018746,66018831-66018916,66019021-66019103,	-	3	114,86,83	198388	circRNA	hic_scaffold_14:66002391-66023254/PH02Gene03724	9,8,7	hic_scaffold_14:66018073-66018632|hic_scaffold_14:66019103-66021175
hic_scaffold_14:96905003-96905155	96905004-96905155,	-	1	152	0	circRNA	hic_scaffold_14:96901364-96906762/PH02Gene06265	4	hic_scaffold_14:96904911-96905003|hic_scaffold_14:96905155-96906227
hic_scaffold_8:7739089-7739726		-	1	637	0	ciRNA	hic_scaffold_8:7738208-7752722/PH02Gene12699	13	hic_scaffold_8:7739070-7739726
hic_scaffold_16:20886639-20888094	20886640-20886747,20886874-20886981,20887556-20887693,20887921-20888094,	-	4	108108138174	0,234,916,1281	circRNA	hic_scaffold_16:20879435-20899671/PH02Gene04941	9,8,7,6	hic_scaffold_16:20886543-20886639|hic_scaffold_16:20888094-20888170
hic_scaffold_16:9372087-9372231		-	1	144	0	ciRNA	hic_scaffold_16:9365559-9372645/PH02Gene09416	1	hic_scaffold_16:9372052-9372231
hic_scaffold_15:10570385-10570698		+	1	313	0	ciRNA	hic_scaffold_15:10569740-10577864/PH02Gene19331	2	hic_scaffold_15:10570385-10570728
hic_scaffold_15:43461265-43461696	43461266-43461351,43461435-43461491,43461647-43461696,	-	3	86,57,50	169381	circRNA	hic_scaffold_15:43460037-43463593/hic_scaffold_15:43460037-43463593	9,8,7	hic_scaffold_15:43461193-43461265|hic_scaffold_15:43461696-43462350
hic_scaffold_13:128228327-128229745		-	1	1418	0	ciRNA	hic_scaffold_13:128228059-128229828/hic_scaffold_13:128228059-128229828	1	hic_scaffold_13:128228278-128229745
hic_scaffold_13:128228151-128229617		-	1	1466	0	ciRNA	hic_scaffold_13:128228059-128229870/hic_scaffold_13:128228059-128229870	1	hic_scaffold_13:128228150-128229617
hic_scaffold_23:62481601-62481756		+	1	155	0	ciRNA	hic_scaffold_23:62480789-62482807/PH02Gene14895	2	hic_scaffold_23:62481601-62481782
hic_scaffold_6:71616369-71616623		+	1	254	0	ciRNA	hic_scaffold_6:71615241-71619564/PH02Gene19750	3	hic_scaffold_6:71616369-71616648
hic_scaffold_20:43493700-43494485	43493701-43493817,43493902-43493959,43494175-43494266,43494354-43494485,	+	4	117,58,92,132	201474653	circRNA	hic_scaffold_20:43484942-43526164/PH02Gene26842	3,4,5,6	hic_scaffold_20:43485508-43493700|hic_scaffold_20:43494485-43496676
hic_scaffold_17:118949-119443		-	1	494	0	ciRNA	hic_scaffold_17:112476-149830/PH02Gene28058	33	hic_scaffold_17:118923-119443
hic_scaffold_20:44656250-44656542		-	1	292	0	ciRNA	hic_scaffold_20:44654018-44656885/PH02Gene30123	1	hic_scaffold_20:44656230-44656542
hic_scaffold_9:6478328-6478983		-	1	655	0	ciRNA	hic_scaffold_9:6473798-6479565/PH02Gene25310	2	hic_scaffold_9:6478306-6478983
hic_scaffold_21:33299136-33300054	33299137-33299263,33299932-33300054,	-	2	127123	795	circRNA	hic_scaffold_21:33296623-33304517/PH02Gene30849	3,2	hic_scaffold_21:33297667-33299136|hic_scaffold_21:33300054-33304094
hic_scaffold_13:128228234-128229529		+	1	1295	0	ciRNA	hic_scaffold_13:128228059-128230359/hic_scaffold_13:128228059-128230359	1	hic_scaffold_13:128228234-128229699
hic_scaffold_6:34852009-34852326		+	1	317	0	ciRNA	hic_scaffold_6:34851514-34854213/PH02Gene37963	2	hic_scaffold_6:34852009-34852356
hic_scaffold_15:87836959-87837458		+	1	499	0	ciRNA	hic_scaffold_15:87836762-87840014/PH02Gene14050	1	hic_scaffold_15:87836959-87837488
hic_scaffold_14:77418363-77418935	77418364-77418413,77418499-77418593,77418677-77418935,	-	3	50,95,259	135313	circRNA	hic_scaffold_14:77410921-77423295/PH02Gene29823	4,3,2	hic_scaffold_14:77416285-77418363|hic_scaffold_14:77418935-77422669
hic_scaffold_8:24054121-24054497	24054122-24054497,	+	1	376	0	circRNA	hic_scaffold_8:24046379-24056352/hic_scaffold_8:24046379-24056352	2	hic_scaffold_8:24046686-24054121|hic_scaffold_8:24054497-24055397
hic_scaffold_20:52063802-52064410	52063803-52064014,52064085-52064207,52064282-52064410,	-	3	212123129	282479	circRNA	hic_scaffold_20:52059950-52067876/hic_scaffold_20:52059950-52067876	5,4,3	hic_scaffold_20:52063297-52063802|hic_scaffold_20:52064410-52065336
hic_scaffold_5:52044600-52044860		+	1	260	0	ciRNA	hic_scaffold_5:52043260-52055476/PH02Gene02981	4	hic_scaffold_5:52044600-52044879
hic_scaffold_6:6510689-6511437	6510690-6511437,	+	1	748	0	circRNA	hic_scaffold_6:6507872-6515507/hic_scaffold_6:6507872-6515507	8	hic_scaffold_6:6510595-6510689|hic_scaffold_6:6511437-6511516
hic_scaffold_15:16681931-16682189	16681932-16682189,	-	1	258	0	circRNA	hic_scaffold_15:16676824-16688209/PH02Gene28045	10	hic_scaffold_15:16679497-16681931|hic_scaffold_15:16682189-16684038
hic_scaffold_21:111824008-111833319	111824009-111824121,111824198-111824281,111824368-111824483,111829698-111829817,111830660-111830774,111830925-111831099,111831179-111831247,111833185-111833319,	-	8	113,84,116,120,115,175,69,135	0,189,359,5689,6651,6916,7170,9176	circRNA	hic_scaffold_21:111809159-111873569/PH02Gene00919	39,38,37,36,35,34,33,32	hic_scaffold_21:111820947-111824008|hic_scaffold_21:111833319-111835083
hic_scaffold_4:60258288-60258881		-	1	593	0	ciRNA	hic_scaffold_4:60256345-60261957/PH02Gene45921	7	hic_scaffold_4:60258261-60258881
hic_scaffold_4:57155366-57157878	57155367-57155503,57155700-57155777,57156414-57156579,57157792-57157878,	-	4	137,78,166,87	0,333,1047,2425	circRNA	hic_scaffold_4:57154044-57167735/PH02Gene31751	18,17,16,15	hic_scaffold_4:57155144-57155366|hic_scaffold_4:57157878-57158145
hic_scaffold_13:907104-907531	907105-907192,907288-907348,907448-907531,	-	3	88,61,84	183343	circRNA	hic_scaffold_13:905196-908421/PH02Gene47163	4,3,2	hic_scaffold_13:906419-907104|hic_scaffold_13:907531-907864
hic_scaffold_3:93622289-93625219	93622290-93622397,93622615-93622704,93622806-93623747,93623834-93623903,93624020-93624196,93625097-93625219,	+	6	108,90,942,70,177,123	0,325,516,1544,1730,2807	circRNA	hic_scaffold_3:93613594-93629441/hic_scaffold_3:93613594-93629441	11,12,13,14,15,16	hic_scaffold_3:93618449-93622289|hic_scaffold_3:93625219-93628333
hic_scaffold_22:56831944-56842415	56831945-56832018,56832681-56832888,56833061-56834091,56834843-56834906,56835987-56836088,56842007-56842186,56842291-56842415,	+	7	74,208,1031,64,102,180,125	0,736,1116,2898,4042,10062,10346	circRNA	hic_scaffold_22:56823042-56851872/hic_scaffold_22:56823042-56851872	6,7,8,9,10,11,12	hic_scaffold_22:56824517-56831944|hic_scaffold_22:56842415-56844644
hic_scaffold_16:37864614-37865701	37864615-37865269,37865641-37865701,	+	2	655,61	0,1026	circRNA	hic_scaffold_16:37860384-37866797/PH02Gene15367	4,5	hic_scaffold_16:37863983-37864614|hic_scaffold_16:37865701-37866440
hic_scaffold_23:18554431-18566489	18554432-18554614,18554825-18554901,18554986-18555103,18555994-18556077,18556287-18556379,18556457-18556558,18556701-18556766,18556996-18557091,18557191-18557298,18563576-18563689,18563792-18563878,18564693-18564821,18565675-18565873,18565953-18566093,18566220-18566263,18566406-18566489,	+	16	183,77,118,84,93,102,66,96,108,114,87,129,199,141,44,84	0,393,554,1562,1855,2025,2269,2564,2759,9144,9360,10261,11243,11521,11788,11974	circRNA	hic_scaffold_23:18540396-18584410/PH02Gene35176	2,3,4,5,6,7,8,9,10,11,12,13,14,15,16,17	hic_scaffold_23:18540928-18554431|hic_scaffold_23:18566489-18577797
hic_scaffold_6:33988138-33988492	33988139-33988492,	+	1	354	0	circRNA	hic_scaffold_6:33986573-34000071/PH02Gene22501	2	hic_scaffold_6:33987681-33988138|hic_scaffold_6:33988492-33989234
hic_scaffold_8:54368642-54368910		-	1	268	0	ciRNA	hic_scaffold_8:54366472-54372135/PH02Gene38974	6	hic_scaffold_8:54368610-54368910
hic_scaffold_4:34241500-34242069		+	1	569	0	ciRNA	hic_scaffold_4:34240534-34245469/PH02Gene49337	2	hic_scaffold_4:34241500-34242094
hic_scaffold_15:6484132-6487549	6484133-6485219,6485345-6485413,6485540-6485659,6485758-6485867,6486238-6486389,6486777-6486912,6487452-6487549,	-	7	1087,69,120,110,152,136,98	0,1212,1407,1625,2105,2644,3319	circRNA	hic_scaffold_15:6476909-6528858/hic_scaffold_15:6476909-6528858	31,30,29,28,27,26,25	hic_scaffold_15:6478440-6484132|hic_scaffold_15:6487549-6503851
hic_scaffold_21:112245236-112245673	112245237-112245339,112245440-112245491,112245624-112245673,	+	3	103,52,50	203387	circRNA	hic_scaffold_21:112244151-112245958/PH02Gene00938	6,7,8	hic_scaffold_21:112245069-112245236|hic_scaffold_21:112245673-112245929
hic_scaffold_15:102780391-102780771	102780392-102780463,102780562-102780771,	+	2	72210	170	circRNA	hic_scaffold_15:102776230-102804413/PH02Gene21288	9,10	hic_scaffold_15:102780110-102780391|hic_scaffold_15:102780771-102780858
hic_scaffold_21:78636412-78636983	78636413-78636694,78636903-78636983,	-	2	282,81	490	circRNA	hic_scaffold_21:78635489-78645851/PH02Gene25694	4,3	hic_scaffold_21:78636332-78636412|hic_scaffold_21:78636983-78641209
hic_scaffold_7:47349235-47350111		+	1	876	0	ciRNA	hic_scaffold_7:47348821-47353191/PH02Gene01375	1	hic_scaffold_7:47349235-47350144
hic_scaffold_12:43211619-43211982		+	1	363	0	ciRNA	hic_scaffold_12:43204565-43214014/PH02Gene37704	7	hic_scaffold_12:43211619-43212014
hic_scaffold_6:6568646-6569440		+	1	794	0	ciRNA	hic_scaffold_6:6562309-6570735/PH02Gene23212	17	hic_scaffold_6:6568646-6569462
hic_scaffold_10:50157296-50157569	50157297-50157414,50157488-50157569,	+	2	118,82	191	circRNA	hic_scaffold_10:50141248-50160568/PH02Gene33635	10,11	hic_scaffold_10:50157219-50157296|hic_scaffold_10:50157569-50157648
hic_scaffold_3:57697566-57697730		-	1	164	0	ciRNA	hic_scaffold_3:57695922-57699744/hic_scaffold_3:57695922-57699744	1	hic_scaffold_3:57696047-57697730
hic_scaffold_14:67967958-67968490	67967959-67968490,	+	1	532	0	circRNA	hic_scaffold_14:67966578-67971452/hic_scaffold_14:67966578-67971452	2	hic_scaffold_14:67967735-67967958|hic_scaffold_14:67968490-67970881
hic_scaffold_16:78378539-78379064		+	1	525	0	ciRNA	hic_scaffold_16:78377152-78389020/PH02Gene26809	3	hic_scaffold_16:78378539-78379088
hic_scaffold_4:33276200-33278693	33276201-33276292,33277628-33277690,33277760-33277826,33278276-33278491,33278574-33278693,	+	5	92,63,67,216,120	0,1427,1559,2075,2373	circRNA	hic_scaffold_4:33243082-33287818/PH02Gene19742	14,15,16,17,18	hic_scaffold_4:33272738-33276200|hic_scaffold_4:33278693-33286976
hic_scaffold_17:86158379-86159865	86158380-86159165,86159251-86159341,86159447-86159865,	+	3	786,91,419	0,871,1067	circRNA	hic_scaffold_17:86153931-86165212/PH02Gene12030	2,3,4	hic_scaffold_17:86154605-86158379|hic_scaffold_17:86159865-86164517
hic_scaffold_17:56593165-56593899		-	1	734	0	ciRNA	hic_scaffold_17:56592576-56594508/PH02Gene16573	3	hic_scaffold_17:56593139-56593899
hic_scaffold_14:66017953-66019103	66017954-66018073,66018633-66018746,66018831-66018916,66019021-66019103,	-	4	120,114,86,83	0,679,877,1067	circRNA	hic_scaffold_14:66002391-66023254/PH02Gene03724	10,9,8,7	hic_scaffold_14:66015761-66017953|hic_scaffold_14:66019103-66021175
hic_scaffold_16:72221732-72221969		+	1	237	0	ciRNA	hic_scaffold_16:72211684-72222482/PH02Gene50443	14	hic_scaffold_16:72221732-72221988
hic_scaffold_13:127904397-127906863		+	1	2466	0	ciRNA	hic_scaffold_13:127904186-127910200/hic_scaffold_13:127904186-127910200	1	hic_scaffold_13:127904397-127910180
hic_scaffold_17:52460539-52463907	52460540-52460931,52463718-52463907,	-	2	392190	0,3178	circRNA	hic_scaffold_17:52459610-52465474/PH02Gene38774	4,3	hic_scaffold_17:52460131-52460539|hic_scaffold_17:52463907-52464292
hic_scaffold_18:29299134-29299332		+	1	198	0	ciRNA	hic_scaffold_18:29290788-29302479/PH02Gene36254	9	hic_scaffold_18:29299134-29299361
hic_scaffold_20:52051681-52052102		-	1	421	0	ciRNA	hic_scaffold_20:52046727-52054620/PH02Gene05693	5	hic_scaffold_20:52051654-52052102
hic_scaffold_14:35457368-35457874		-	1	506	0	ciRNA	hic_scaffold_14:35455900-35459463/PH02Gene11990	3	hic_scaffold_14:35457339-35457874
hic_scaffold_5:26315377-26316315	26315378-26315488,26315595-26315684,26315760-26315936,26316034-26316111,26316193-26316315,	+	5	111,90,177,78,123	217382656815	circRNA	hic_scaffold_5:26309308-26321675/PH02Gene48411	18,19,20,21,22	hic_scaffold_5:26315175-26315377|hic_scaffold_5:26316315-26316414
hic_scaffold_15:22254271-22254459		+	1	188	0	ciRNA	hic_scaffold_15:22253963-22255673/PH02Gene21281	1	hic_scaffold_15:22254271-22254481
hic_scaffold_17:61704971-61718637	61704972-61705100,61706575-61706766,61706869-61706952,61707044-61707147,61707225-61707298,61708743-61708839,61718335-61718460,61718542-61718637,	+	8	129,192,84,104,74,97,126,96	0,1603,1897,2072,2253,3771,13363,13570	circRNA	hic_scaffold_17:61702896-61718637/hic_scaffold_17:61702896-61718637	4,5,6,7,8,9,10,11	hic_scaffold_17:61703256-61704971|None
hic_scaffold_9:57195547-57195901		-	1	354	0	ciRNA	hic_scaffold_9:57194110-57204616/PH02Gene24858	13	hic_scaffold_9:57195534-57195901
hic_scaffold_23:72620498-72620764		+	1	266	0	ciRNA	hic_scaffold_23:72617840-72624542/PH02Gene40650	7	hic_scaffold_23:72620498-72620895
hic_scaffold_16:97255322-97255680		+	1	358	0	ciRNA	hic_scaffold_16:97254253-97257154/PH02Gene42160	2	hic_scaffold_16:97255322-97255710
hic_scaffold_20:44684085-44685213	44684086-44684403,44684784-44684942,44685023-44685213,	+	3	318159191	698937	circRNA	hic_scaffold_20:44678141-44686759/PH02Gene30125	5,6,7	hic_scaffold_20:44683517-44684085|hic_scaffold_20:44685213-44686417
hic_scaffold_17:13403614-13411269	13403615-13403893,13403977-13404576,13404743-13404920,13410488-13411078,13411161-13411269,	-	5	279600178591109	0,362,1128,6873,7546	circRNA	hic_scaffold_17:13399705-13416680/hic_scaffold_17:13399705-13416680	8,7,6,5,4	hic_scaffold_17:13400974-13403614|hic_scaffold_17:13411269-13414223
hic_scaffold_15:59653385-59656235	59653386-59653489,59655660-59655759,59656018-59656235,	+	3	104100218	0,2274,2632	circRNA	hic_scaffold_15:59648960-59669753/PH02Gene19110	2,3,4	hic_scaffold_15:59649821-59653385|hic_scaffold_15:59656235-59662163
hic_scaffold_3:79452749-79454411	79452750-79452924,79453042-79453163,79453271-79453350,79453925-79453978,79454257-79454411,	+	5	175,122,80,54,155	0,292,521,1175,1507	circRNA	hic_scaffold_3:79438736-79462320/hic_scaffold_3:79438736-79462320	12,13,14,15,16	hic_scaffold_3:79446281-79452749|hic_scaffold_3:79454411-79461395
hic_scaffold_12:17655583-17656267		+	1	684	0	ciRNA	hic_scaffold_12:17648966-17657355/PH02Gene31541	4	hic_scaffold_12:17655583-17656290
hic_scaffold_7:43119663-43120266	43119664-43120048,43120134-43120266,	+	2	385133	470	circRNA	hic_scaffold_7:43119008-43122431/PH02Gene24195	3,4	hic_scaffold_7:43119407-43119663|hic_scaffold_7:43120266-43121339
hic_scaffold_14:46648367-46649192	46648368-46649192,	+	1	825	0	circRNA	hic_scaffold_14:46614513-46652155/hic_scaffold_14:46614513-46652155	15	hic_scaffold_14:46646565-46648367|hic_scaffold_14:46649192-46650081
hic_scaffold_9:60961295-60961783		-	1	488	0	ciRNA	hic_scaffold_9:60949642-60962461/PH02Gene04281	1	hic_scaffold_9:60961268-60961783
hic_scaffold_23:44382137-44383888	44382138-44382543,44382621-44382702,44382847-44382906,44383329-44383553,44383694-44383888,	-	5	406,82,60,225,195	0,483,709,1191,1556	circRNA	hic_scaffold_23:44377763-44385362/hic_scaffold_23:44377763-44385362	6,5,4,3,2	hic_scaffold_23:44378287-44382137|hic_scaffold_23:44383888-44384765
hic_scaffold_12:48508924-48509227		+	1	303	0	ciRNA	hic_scaffold_12:48506039-48510268/PH02Gene42066	5	hic_scaffold_12:48508924-48509254
hic_scaffold_8:7519107-7520385	7519108-7519292,7520122-7520385,	+	2	185264	0,1014	circRNA	hic_scaffold_8:7506976-7533368/PH02Gene12686	6,7	hic_scaffold_8:7509715-7519107|hic_scaffold_8:7520385-7529937
hic_scaffold_7:19912439-19913909	19912440-19912738,19912801-19912909,19913784-19913909,	+	3	299109126	0,361,1344	circRNA	hic_scaffold_7:19911175-19921082/PH02Gene16091	2,3,4	hic_scaffold_7:19911696-19912439|hic_scaffold_7:19913909-19919727
hic_scaffold_24:70799462-70800035		-	1	573	0	ciRNA	hic_scaffold_24:70796937-70801606/PH02Gene00274	2	hic_scaffold_24:70799438-70800035
hic_scaffold_22:4297670-4298166		-	1	496	0	ciRNA	hic_scaffold_22:4296804-4309542/PH02Gene23638	15	hic_scaffold_22:4297647-4298166
hic_scaffold_22:9249260-9249595		-	1	335	0	ciRNA	hic_scaffold_22:9247763-9254608/PH02Gene15428	8	hic_scaffold_22:9249237-9249595
hic_scaffold_14:104185908-104270475	104185909-104186024,104270402-104270475,	-	2	116,74	0,84493	circRNA	hic_scaffold_14:104183937-104270782/hic_scaffold_14:104183937-104270782	3,2	hic_scaffold_14:104185112-104185908|hic_scaffold_14:104270475-104270644
hic_scaffold_24:67364867-67366156	67364868-67365062,67365153-67365245,67365512-67365740,67365844-67365927,67366005-67366156,	+	5	195,93,229,84,152	0,285,644,976,1137	circRNA	hic_scaffold_24:67359101-67370000/PH02Gene00454	8,9,10,11,12	hic_scaffold_24:67361948-67364867|hic_scaffold_24:67366156-67368462
hic_scaffold_7:48769834-48770308	48769835-48769894,48769991-48770308,	-	2	60318	156	circRNA	hic_scaffold_7:48765257-48777255/PH02Gene22234	9,8	hic_scaffold_7:48765686-48769834|hic_scaffold_7:48770308-48771054
hic_scaffold_4:61446205-61448268	61446206-61446507,61448062-61448268,	-	2	302207	0,1856	circRNA	hic_scaffold_4:61443655-61461524/PH02Gene49617	16,15	hic_scaffold_4:61446131-61446205|hic_scaffold_4:61448268-61448341
hic_scaffold_23:59230747-59230879		+	1	132	0	ciRNA	hic_scaffold_23:59227432-59258746/PH02Gene27158	3	hic_scaffold_23:59230747-59230903
hic_scaffold_15:59930109-59938618	59930110-59930207,59930334-59930384,59930625-59930738,59930828-59931028,59931104-59931205,59937612-59937719,59937794-59938024,59938117-59938367,59938447-59938618,	+	9	98,51,114,201,102,108,231,251,172	0,224,515,718,994,7502,7684,8007,8337	circRNA	hic_scaffold_15:59928285-59942568/PH02Gene22801	2,3,4,5,6,7,8,9,10	hic_scaffold_15:59928521-59930109|hic_scaffold_15:59938618-59939927
hic_scaffold_11:37853581-37853736		+	1	155	0	ciRNA	hic_scaffold_11:37850569-37855185/PH02Gene01195	3	hic_scaffold_11:37853581-37853992
hic_scaffold_15:68808335-68808843		-	1	508	0	ciRNA	hic_scaffold_15:68806207-68809634/PH02Gene05482	4	hic_scaffold_15:68808313-68808843
hic_scaffold_7:41106635-41107148		+	1	513	0	ciRNA	hic_scaffold_7:41104390-41109172/PH02Gene07994	1	hic_scaffold_7:41106635-41107173
hic_scaffold_10:33599911-33600248		+	1	337	0	ciRNA	hic_scaffold_10:33584857-33627575/PH02Gene21960	8	hic_scaffold_10:33599911-33600268
hic_scaffold_8:66129250-66129765	66129251-66129444,66129564-66129765,	-	2	194202	313	circRNA	hic_scaffold_8:66110834-66131036/PH02Gene28001	4,3	hic_scaffold_8:66128872-66129250|hic_scaffold_8:66129765-66130002
hic_scaffold_16:31836345-31838820	31836346-31838820,	+	1	2475	0	circRNA	hic_scaffold_16:31834192-31842489/hic_scaffold_16:31834192-31842489	3	hic_scaffold_16:31835988-31836345|hic_scaffold_16:31838820-31839177
hic_scaffold_23:62436401-62437323	62436402-62436512,62436720-62436843,62436920-62437087,62437162-62437323,	+	4	111124168162	318518760	circRNA	hic_scaffold_23:62434170-62451372/hic_scaffold_23:62434170-62451372	2,3,4,5	hic_scaffold_23:62435235-62436401|hic_scaffold_23:62437323-62440133
hic_scaffold_12:29196934-29197548	29196935-29197369,29197443-29197548,	-	2	435106	508	circRNA	hic_scaffold_12:29188914-29207017/hic_scaffold_12:29188914-29207017	8,7	hic_scaffold_12:29189453-29196934|hic_scaffold_12:29197548-29204029
hic_scaffold_17:84816618-84817098		+	1	480	0	ciRNA	hic_scaffold_17:84816420-84824644/PH02Gene41877	1	hic_scaffold_17:84816618-84817129
hic_scaffold_8:41132809-41154543	41132810-41132912,41133216-41133353,41133544-41133606,41136017-41136124,41140234-41140311,41140436-41140543,41142076-41142156,41143375-41143479,41154088-41154173,41154274-41154328,41154400-41154543,	+	11	103,138,63,108,78,108,81,105,86,55,144	0,406,734,3207,7424,7626,9266,10565,21278,21464,21590	circRNA	hic_scaffold_8:41114643-41158364/hic_scaffold_8:41114643-41158364	11,12,13,14,15,16,17,18,19,20,21	hic_scaffold_8:41123671-41132809|hic_scaffold_8:41154543-41156210
hic_scaffold_16:8651196-8651439		-	1	243	0	ciRNA	hic_scaffold_16:8627321-8653667/PH02Gene05735	5	hic_scaffold_16:8651169-8651439
hic_scaffold_18:7711580-7712651	7711581-7711773,7711863-7711947,7712055-7712245,7712456-7712651,	-	4	193,85,191,196	282474875	circRNA	hic_scaffold_18:7705890-7713554/PH02Gene30488	5,4,3,2	hic_scaffold_18:7711132-7711580|hic_scaffold_18:7712651-7713227
hic_scaffold_7:43886381-43886878		+	1	497	0	ciRNA	hic_scaffold_7:43884428-43888559/PH02Gene12890	4	hic_scaffold_7:43886381-43886899
hic_scaffold_18:5378824-5379435	5378825-5379435,	-	1	611	0	circRNA	hic_scaffold_18:5377302-5380359/PH02Gene48756	2	hic_scaffold_18:5378607-5378824|hic_scaffold_18:5379435-5379961
hic_scaffold_3:19520531-19524159	19520532-19520574,19523398-19523478,19524068-19524159,	+	3	43,81,92	0,2866,3536	circRNA	hic_scaffold_3:19520300-19524399/hic_scaffold_3:19520300-19524399	2,3,4	hic_scaffold_3:19520349-19520531|hic_scaffold_3:19524159-19524332
hic_scaffold_14:96952346-96952870		+	1	524	0	ciRNA	hic_scaffold_14:96950026-96953063/PH02Gene06260	4	hic_scaffold_14:96952346-96952891
hic_scaffold_17:35750527-35751013	35750528-35750644,35750783-35750857,35750936-35751013,	+	3	117,75,78	255408	circRNA	hic_scaffold_17:35747744-35753606/PH02Gene14026	9,10,11	hic_scaffold_17:35750116-35750527|hic_scaffold_17:35751013-35751284
hic_scaffold_16:9740589-9741084		+	1	495	0	ciRNA	hic_scaffold_16:9737604-9741849/PH02Gene09431	5	hic_scaffold_16:9740589-9741106
hic_scaffold_21:65760088-65771565	65760089-65760195,65760377-65760407,65769394-65769511,65770155-65770206,65770870-65770979,65771119-65771221,65771466-65771565,	+	7	107,31,118,52,110,103,100	0,288,9305,10066,10781,11030,11377	circRNA	hic_scaffold_21:65747336-65789950/hic_scaffold_21:65747336-65789950	6,7,8,9,10,11,12	hic_scaffold_21:65756976-65760088|hic_scaffold_21:65771565-65784274
hic_scaffold_15:59866286-59867155	59866287-59866428,59866538-59866909,59867021-59867155,	+	3	142372135	251734	circRNA	hic_scaffold_15:59862861-59870258/PH02Gene22798	4,5,6	hic_scaffold_15:59865376-59866286|hic_scaffold_15:59867155-59867806
hic_scaffold_24:61866740-61867259		-	1	519	0	ciRNA	hic_scaffold_24:61865301-61872308/PH02Gene10158	7	hic_scaffold_24:61866708-61867259
hic_scaffold_11:5683477-5683720		+	1	243	0	ciRNA	hic_scaffold_11:5674783-5685085/PH02Gene37791	4	hic_scaffold_11:5683477-5683741
hic_scaffold_14:91822471-91822753		+	1	282	0	ciRNA	hic_scaffold_14:91817339-91825857/PH02Gene21831	15	hic_scaffold_14:91822471-91822788
hic_scaffold_4:29073003-29079474	29073004-29073123,29073212-29073309,29073404-29073537,29073920-29074020,29074107-29074235,29075050-29075129,29075192-29075300,29078850-29078975,29079218-29079298,29079388-29079474,	-	10	120,98,134,101,129,80,109,126,81,87	0,208,400,916,1103,2046,2188,5846,6214,6384	circRNA	hic_scaffold_4:29054724-29085813/PH02Gene37035	14,13,12,11,10,9,8,7,6,5	hic_scaffold_4:29069711-29073003|hic_scaffold_4:29079474-29082465
hic_scaffold_12:13214137-13214401		+	1	264	0	ciRNA	hic_scaffold_12:13209951-13226329/PH02Gene20133	7	hic_scaffold_12:13214137-13214422
hic_scaffold_23:11218019-11221621	11218020-11218171,11221018-11221153,11221257-11221412,11221542-11221621,	+	4	152,136,156,80	0,2998,3237,3522	circRNA	hic_scaffold_23:11216368-11223328/PH02Gene01759	3,4,5,6	hic_scaffold_23:11216843-11218019|hic_scaffold_23:11221621-11222820
hic_scaffold_23:44672409-44674586	44672410-44673004,44673998-44674113,44674198-44674320,44674401-44674586,	+	4	595116123186	0,1588,1788,1991	circRNA	hic_scaffold_23:44671717-44681780/hic_scaffold_23:44671717-44681780	2,3,4,5	hic_scaffold_23:44671827-44672409|hic_scaffold_23:44674586-44677755
hic_scaffold_3:57697241-57697396		+	1	155	0	ciRNA	hic_scaffold_3:57694919-57699749/hic_scaffold_3:57694919-57699749	2	hic_scaffold_3:57697241-57697616
hic_scaffold_16:48178731-48179791	48178732-48178855,48178975-48179053,48179148-48179791,	+	3	124,79,644	243416	circRNA	hic_scaffold_16:48165074-48187308/PH02Gene38504	3,4,5	hic_scaffold_16:48175960-48178731|hic_scaffold_16:48179791-48181904
hic_scaffold_3:101272897-101273513	101272898-101273005,101273138-101273513,	-	2	108376	240	circRNA	hic_scaffold_3:101271459-101274955/PH02Gene10985	6,5	hic_scaffold_3:101272620-101272897|hic_scaffold_3:101273513-101273792
hic_scaffold_23:30324822-30325158		-	1	336	0	ciRNA	hic_scaffold_23:30319912-30327533/PH02Gene11326	5	hic_scaffold_23:30324808-30325158
hic_scaffold_3:90332657-90333104		+	1	447	0	ciRNA	hic_scaffold_3:90332209-90336135/PH02Gene16463	2	hic_scaffold_3:90332657-90333125
hic_scaffold_6:70967126-70967550		-	1	424	0	ciRNA	hic_scaffold_6:70966658-70979600/PH02Gene29768	15	hic_scaffold_6:70967093-70967550
hic_scaffold_16:16350208-16351263	16350209-16350586,16350666-16351263,	-	2	378598	457	circRNA	hic_scaffold_16:16347702-16352357/hic_scaffold_16:16347702-16352357	3,2	hic_scaffold_16:16349747-16350208|hic_scaffold_16:16351263-16352022
hic_scaffold_21:75053044-75053533	75053045-75053533,	+	1	489	0	circRNA	hic_scaffold_21:75050191-75054808/hic_scaffold_21:75050191-75054808	2	hic_scaffold_21:75051845-75053044|hic_scaffold_21:75053533-75054724
hic_scaffold_21:713404-713762		-	1	358	0	ciRNA	hic_scaffold_21:712490-717909/PH02Gene47247	8	hic_scaffold_21:713380-713762
hic_scaffold_21:60648633-60648847		-	1	214	0	ciRNA	hic_scaffold_21:60647018-60650546/PH02Gene17805	4	hic_scaffold_21:60648596-60648847
hic_scaffold_3:55170211-55171620	55170212-55170287,55170394-55170452,55170593-55171087,55171175-55171335,55171417-55171620,	+	5	76,59,495,161,204	0,182,381,963,1205	circRNA	hic_scaffold_3:55168732-55174517/hic_scaffold_3:55168732-55174517	2,3,4,5,6	hic_scaffold_3:55169155-55170211|hic_scaffold_3:55171620-55172413
hic_scaffold_15:84432201-84434304	84432202-84432435,84432530-84432696,84433053-84433271,84433361-84433547,84433628-84433679,84433775-84434304,	+	6	234,167,219,187,52,530	0,328,851,1159,1426,1573	circRNA	hic_scaffold_15:84430895-84437356/hic_scaffold_15:84430895-84437356	2,3,4,5,6,7	hic_scaffold_15:84431745-84432201|hic_scaffold_15:84434304-84434477
hic_scaffold_21:108168839-108170043	108168840-108169079,108169183-108169246,108169325-108169630,108169829-108170043,	-	4	240,64,306,215	343485989	circRNA	hic_scaffold_21:108168279-108176123/PH02Gene11045	10,9,8,7	hic_scaffold_21:108168579-108168839|hic_scaffold_21:108170043-108170193
hic_scaffold_7:23524444-23524958	23524445-23524624,23524912-23524958,	+	2	180,47	467	circRNA	hic_scaffold_7:23520004-23526285/PH02Gene22732	6,7	hic_scaffold_7:23524039-23524444|hic_scaffold_7:23524958-23525658
hic_scaffold_8:10932015-10935569	10932016-10932147,10932289-10932358,10932991-10933048,10933138-10933193,10933790-10933942,10934098-10934209,10934290-10934431,10934899-10934974,10935073-10935168,10935414-10935569,	+	10	132,70,58,56,153,112,142,76,96,156	0,273,975,1122,1774,2082,2274,2883,3057,3398	circRNA	hic_scaffold_8:10918841-10935825/PH02Gene11158	9,10,11,12,13,14,15,16,17,18	hic_scaffold_8:10931175-10932015|hic_scaffold_8:10935569-10935662
hic_scaffold_16:116100210-116100444		-	1	234	0	ciRNA	hic_scaffold_16:116095544-116106029/PH02Gene47035	8	hic_scaffold_16:116100188-116100444
hic_scaffold_14:94579983-94580506		+	1	523	0	ciRNA	hic_scaffold_14:94575808-94583134/PH02Gene34810	10	hic_scaffold_14:94579983-94580528
hic_scaffold_3:10758147-10758988		-	1	841	0	ciRNA	hic_scaffold_3:10748776-10760351/PH02Gene12656	4	hic_scaffold_3:10758127-10758988
hic_scaffold_3:9223343-9223497		-	1	154	0	ciRNA	hic_scaffold_3:9218733-9226062/PH02Gene07157	4	hic_scaffold_3:9223311-9223497
hic_scaffold_12:40366846-40367319		+	1	473	0	ciRNA	hic_scaffold_12:40365321-40370224/PH02Gene12354	4	hic_scaffold_12:40366846-40367339
hic_scaffold_23:56942968-56943494	56942969-56943075,56943227-56943494,	+	2	107268	258	circRNA	hic_scaffold_23:56938302-56970447/hic_scaffold_23:56938302-56970447	8,9	hic_scaffold_23:56941057-56942968|hic_scaffold_23:56943494-56947844
hic_scaffold_13:127904286-127906863		-	1	2577	0	ciRNA	hic_scaffold_13:127900889-127906872/hic_scaffold_13:127900889-127906872	1	hic_scaffold_13:127901040-127906863
hic_scaffold_3:49829672-49830018	49829673-49829809,49829898-49830018,	-	2	137121	225	circRNA	hic_scaffold_3:49829151-49831387/hic_scaffold_3:49829151-49831387	5,4	hic_scaffold_3:49829561-49829672|hic_scaffold_3:49830018-49830101
hic_scaffold_4:253886-254642		+	1	756	0	ciRNA	hic_scaffold_4:251936-255532/PH02Gene16639	4	hic_scaffold_4:253886-254667
hic_scaffold_21:6199702-6199955		+	1	253	0	ciRNA	hic_scaffold_21:6181147-6212249/PH02Gene31458	16	hic_scaffold_21:6199702-6199973
hic_scaffold_24:70674388-70678261	70674389-70674447,70674526-70674579,70677716-70677865,70678052-70678261,	-	4	59,54,150,210	0,137,3327,3663	circRNA	hic_scaffold_24:70655949-70686007/hic_scaffold_24:70655949-70686007	15,14,13,12	hic_scaffold_24:70663669-70674388|hic_scaffold_24:70678261-70680831
hic_scaffold_11:756976-757854	756977-757065,757172-757250,757369-757496,757756-757854,	+	4	89,79,128,99	195392779	circRNA	hic_scaffold_11:755396-766011/PH02Gene18927	3,4,5,6	hic_scaffold_11:755737-756976|hic_scaffold_11:757854-757936
hic_scaffold_9:6666202-6667147	6666203-6666302,6666376-6666453,6666549-6666967,6667052-6667147,	+	4	100,78,419,96	173346849	circRNA	hic_scaffold_9:6652210-6688889/hic_scaffold_9:6652210-6688889	7,8,9,10	hic_scaffold_9:6658650-6666202|hic_scaffold_9:6667147-6678530
hic_scaffold_2:26023066-26023764	26023067-26023148,26023263-26023764,	-	2	82502	196	circRNA	hic_scaffold_2:26022471-26025250/hic_scaffold_2:26022471-26025250	3,2	hic_scaffold_2:26022813-26023066|hic_scaffold_2:26023764-26025177
hic_scaffold_13:100129235-100129848		+	1	613	0	ciRNA	hic_scaffold_13:100128563-100130629/hic_scaffold_13:100128563-100130629	3	hic_scaffold_13:100129235-100129879
hic_scaffold_15:98219100-98220185	98219101-98219426,98219614-98219749,98219829-98219971,98220062-98220185,	+	4	326136143124	513728961	circRNA	hic_scaffold_15:98216689-98225566/hic_scaffold_15:98216689-98225566	2,3,4,5	hic_scaffold_15:98217007-98219100|hic_scaffold_15:98220185-98224967
hic_scaffold_19:27543809-27544448	27543810-27544162,27544252-27544448,	+	2	353197	442	circRNA	hic_scaffold_19:27542530-27544961/PH02Gene44188	2,3	hic_scaffold_19:27543073-27543809|hic_scaffold_19:27544448-27544613
hic_scaffold_16:101160691-101160980		+	1	289	0	ciRNA	hic_scaffold_16:101148886-101163249/PH02Gene22455	6	hic_scaffold_16:101160691-101160980
hic_scaffold_17:38576608-38579772	38576609-38576911,38577382-38577606,38577734-38578300,38578743-38579256,38579340-38579450,38579704-38579772,	-	6	303,225,567,514,111,69	0,773,1125,2134,2731,3095	circRNA	hic_scaffold_17:38570045-38584685/hic_scaffold_17:38570045-38584685	11,10,9,8,7,6	hic_scaffold_17:38570733-38576608|hic_scaffold_17:38579772-38581196
hic_scaffold_16:96706240-96707098		-	1	858	0	ciRNA	hic_scaffold_16:96698851-96709843/PH02Gene13204	4	hic_scaffold_16:96706215-96707098
hic_scaffold_20:6297940-6298328		+	1	388	0	ciRNA	hic_scaffold_20:6288252-6300308/PH02Gene36396	20	hic_scaffold_20:6297940-6298357
hic_scaffold_24:52604549-52604671		-	1	122	0	ciRNA	hic_scaffold_24:52604125-52612372/PH02Gene02028	8	hic_scaffold_24:52604530-52604671
hic_scaffold_20:41616681-41617187	41616682-41616768,41616857-41617187,	+	2	87331	175	circRNA	hic_scaffold_20:41611970-41618942/PH02Gene40325	4,5	hic_scaffold_20:41616598-41616681|hic_scaffold_20:41617187-41617424
hic_scaffold_7:34720029-34721635	34720030-34720266,34720357-34720521,34721180-34721322,34721417-34721635,	+	4	237165143219	0,327,1150,1387	circRNA	hic_scaffold_7:34688497-34731444/hic_scaffold_7:34688497-34731444	16,17,18,19	hic_scaffold_7:34711373-34720029|hic_scaffold_7:34721635-34730271
hic_scaffold_3:95724893-95725193	95724894-95724986,95725060-95725193,	-	2	93134	166	circRNA	hic_scaffold_3:95723226-95732287/PH02Gene02515	11,10	hic_scaffold_3:95723321-95724893|hic_scaffold_3:95725193-95729420
hic_scaffold_10:34097757-34098062	34097758-34097881,34097970-34098062,	-	2	124,93	212	circRNA	hic_scaffold_10:34089329-34105991/PH02Gene21950	9,8	hic_scaffold_10:34091367-34097757|hic_scaffold_10:34098062-34102849
hic_scaffold_8:16334201-16335494	16334202-16334257,16334434-16334533,16334998-16335145,16335238-16335309,16335390-16335494,	-	5	56,100,148,72,105	0,232,796,1036,1188	circRNA	hic_scaffold_8:16312087-16337589/hic_scaffold_8:16312087-16337589	7,6,5,4,3	hic_scaffold_8:16319690-16334201|hic_scaffold_8:16335494-16337041
hic_scaffold_13:125996675-125997139		-	1	464	0	ciRNA	hic_scaffold_13:125995130-125998285/PH02Gene11622	2	hic_scaffold_13:125996652-125997139
hic_scaffold_20:13588908-13589051		-	1	143	0	ciRNA	hic_scaffold_20:13586851-13589961/PH02Gene38442	3	hic_scaffold_20:13588867-13589051
hic_scaffold_21:5515237-5517358	5515238-5515324,5515396-5515489,5515762-5515832,5515933-5516022,5516958-5517083,5517201-5517358,	+	6	87,94,71,90,126,158	0,158,524,695,1720,1963	circRNA	hic_scaffold_21:5496906-5527044/PH02Gene34760	14,15,16,17,18,19	hic_scaffold_21:5512528-5515237|hic_scaffold_21:5517358-5524215
hic_scaffold_4:28232867-28234573	28232868-28233035,28234045-28234128,28234395-28234573,	-	3	168,84,179	0,1177,1527	circRNA	hic_scaffold_4:28231841-28235801/PH02Gene43778	4,3,2	hic_scaffold_4:28232765-28232867|hic_scaffold_4:28234573-28235239
hic_scaffold_14:72304078-72305142	72304079-72305142,	+	1	1064	0	circRNA	hic_scaffold_14:72302623-72310436/PH02Gene33143	2	hic_scaffold_14:72302967-72304078|hic_scaffold_14:72305142-72305619
hic_scaffold_23:7000540-7000771		+	1	231	0	ciRNA	hic_scaffold_23:7000163-7001039/PH02Gene44976	3	hic_scaffold_23:7000540-7000815
hic_scaffold_21:104331106-104331744	104331107-104331226,104331310-104331744,	-	2	120435	203	circRNA	hic_scaffold_21:104329721-104332608/PH02Gene23039	5,4	hic_scaffold_21:104331018-104331106|hic_scaffold_21:104331744-104331835
hic_scaffold_6:3408473-3410515	3408474-3408581,3409256-3409326,3410374-3410515,	+	3	108,71,142	0,782,1900	circRNA	hic_scaffold_6:3386816-3423463/PH02Gene12234	9,10,11	hic_scaffold_6:3406182-3408473|hic_scaffold_6:3410515-3413421
hic_scaffold_22:30246406-30246738		+	1	332	0	ciRNA	hic_scaffold_22:30238202-30247405/PH02Gene36695	10	hic_scaffold_22:30246406-30246770
hic_scaffold_11:32447379-32447833	32447380-32447505,32447729-32447833,	+	2	126105	349	circRNA	hic_scaffold_11:32444764-32449896/PH02Gene07354	2,3	hic_scaffold_11:32445830-32447379|hic_scaffold_11:32447833-32448044
hic_scaffold_16:957708-958491	957709-957849,957922-958043,958121-958289,958372-958491,	-	4	141122169120	213412663	circRNA	hic_scaffold_16:954198-961580/PH02Gene34443	14,13,12,11	hic_scaffold_16:957521-957708|hic_scaffold_16:958491-958846
hic_scaffold_15:78401567-78401927		+	1	360	0	ciRNA	hic_scaffold_15:78401254-78403529/PH02Gene44146	1	hic_scaffold_15:78401567-78401961
hic_scaffold_21:113471155-113471736	113471156-113471363,113471444-113471736,	-	2	208293	288	circRNA	hic_scaffold_21:113470685-113474350/PH02Gene31709	3,2	hic_scaffold_21:113470983-113471155|hic_scaffold_21:113471736-113473711
hic_scaffold_24:39497449-39497697		+	1	248	0	ciRNA	hic_scaffold_24:39495829-39498749/PH02Gene02160	2	hic_scaffold_24:39497449-39497720
hic_scaffold_17:6019839-6020395	6019840-6019910,6020002-6020395,	-	2	71394	162	circRNA	hic_scaffold_17:6018921-6024671/PH02Gene14188	4,3	hic_scaffold_17:6019695-6019839|hic_scaffold_17:6020395-6022620
hic_scaffold_15:61400380-61400636		+	1	256	0	ciRNA	hic_scaffold_15:61399428-61405639/PH02Gene19166	3	hic_scaffold_15:61400380-61401363
hic_scaffold_6:36325344-36329993	36325345-36325408,36326241-36326344,36326431-36326568,36327050-36327175,36327283-36327492,36328446-36328529,36328721-36328880,36329860-36329993,	-	8	64,104,138,126,210,84,160,134	0,896,1086,1705,1938,3101,3376,4515	circRNA	hic_scaffold_6:36320635-36343623/PH02Gene13873	18,17,16,15,14,13,12,11	hic_scaffold_6:36325062-36325344|hic_scaffold_6:36329993-36332227
hic_scaffold_13:66445061-66445393		-	1	332	0	ciRNA	hic_scaffold_13:66442882-66447302/PH02Gene15393	4	hic_scaffold_13:66445029-66445393
hic_scaffold_12:10052849-10053403	10052850-10053085,10053170-10053403,	+	2	236234	320	circRNA	hic_scaffold_12:10051517-10055245/PH02Gene32528	3,4	hic_scaffold_12:10052257-10052849|hic_scaffold_12:10053403-10053838
hic_scaffold_8:845727-846338	845728-845895,846011-846133,846210-846338,	-	3	168123129	283482	circRNA	hic_scaffold_8:842829-849624/PH02Gene31809	5,4,3	hic_scaffold_8:845389-845727|hic_scaffold_8:846338-847062
hic_scaffold_3:102403904-102407607	102403905-102404062,102404770-102404957,102405067-102405177,102405314-102405479,102405667-102405834,102406294-102407607,	-	6	158,188,111,166,168,1314	0,865,1162,1409,1762,2389	circRNA	hic_scaffold_3:102397075-102408970/PH02Gene10909	7,6,5,4,3,2	hic_scaffold_3:102398238-102403904|hic_scaffold_3:102407607-102408743
hic_scaffold_13:62258697-62261018	62258698-62258779,62260381-62260391,62260700-62260753,62260901-62261018,	+	4	82,11,54,118	0,1683,2002,2203	circRNA	hic_scaffold_13:62256392-62265948/PH02Gene43384	2,3,4,5	hic_scaffold_13:62256507-62258697|hic_scaffold_13:62261018-62265238
hic_scaffold_15:89619283-89620857	89619284-89620857,	+	1	1574	0	circRNA	hic_scaffold_15:89618759-89622829/hic_scaffold_15:89618759-89622829	2	hic_scaffold_15:89619155-89619283|hic_scaffold_15:89620857-89621141
hic_scaffold_13:69010374-69010719	69010375-69010719,	+	1	345	0	circRNA	hic_scaffold_13:69010157-69013858/hic_scaffold_13:69010157-69013858	2	hic_scaffold_13:69010265-69010374|hic_scaffold_13:69010719-69010826
hic_scaffold_22:55779775-55780457		-	1	682	0	ciRNA	hic_scaffold_22:55777867-55781705/PH02Gene37164	5	hic_scaffold_22:55779750-55780457
hic_scaffold_12:16155339-16156622	16155340-16155869,16156474-16156622,	-	2	530149	0,1134	circRNA	hic_scaffold_12:16149775-16162178/hic_scaffold_12:16149775-16162178	3,2	hic_scaffold_12:16150026-16155339|hic_scaffold_12:16156622-16161611
hic_scaffold_13:794626-798721	794627-796837,798249-798338,798615-798721,	-	3	2211,90,107	0,3622,3988	circRNA	hic_scaffold_13:790104-808048/hic_scaffold_13:790104-808048	5,4,3	hic_scaffold_13:790617-794626|hic_scaffold_13:798721-799308
hic_scaffold_5:50333214-50333501		+	1	287	0	ciRNA	hic_scaffold_5:50325389-50337941/PH02Gene35099	7	hic_scaffold_5:50333214-50333534
hic_scaffold_17:45774058-45774203		-	1	145	0	ciRNA	hic_scaffold_17:45769660-45779679/PH02Gene41590	12	hic_scaffold_17:45774029-45774203
hic_scaffold_22:33035614-33036263		+	1	649	0	ciRNA	hic_scaffold_22:33019039-33037982/PH02Gene18749	2	hic_scaffold_22:33035614-33036294
hic_scaffold_8:31392407-31392780	31392408-31392509,31392615-31392780,	+	2	102166	207	circRNA	hic_scaffold_8:31378654-31417784/PH02Gene18384	6,7	hic_scaffold_8:31390181-31392407|hic_scaffold_8:31392780-31393868
hic_scaffold_18:17623682-17625102	17623683-17623793,17623882-17624061,17624513-17624641,17625007-17625102,	+	4	111,180,129,96	0,199,830,1324	circRNA	hic_scaffold_18:17617595-17626637/PH02Gene17347	19,20,21,22	hic_scaffold_18:17623346-17623682|hic_scaffold_18:17625102-17625301
hic_scaffold_3:64532376-64534552	64532377-64532493,64533293-64533523,64533600-64533719,64533816-64533892,64533974-64534074,64534149-64534255,64534395-64534552,	-	7	117,231,120,77,101,107,158	0,916,1223,1439,1597,1772,2018	circRNA	hic_scaffold_3:64527399-64535785/PH02Gene28094	9,8,7,6,5,4,3	hic_scaffold_3:64532235-64532376|hic_scaffold_3:64534552-64534684
hic_scaffold_13:133447335-133447952	133447336-133447461,133447606-133447676,133447890-133447952,	+	3	126,71,63	270554	circRNA	hic_scaffold_13:133438122-133449954/PH02Gene01608	18,19,20	hic_scaffold_13:133445082-133447335|hic_scaffold_13:133447952-133448642
hic_scaffold_23:10074672-10074872		-	1	200	0	ciRNA	hic_scaffold_23:10067388-10078116/PH02Gene01816	7	hic_scaffold_23:10074649-10074872
hic_scaffold_7:1884554-1885125	1884555-1884772,1884963-1885125,	-	2	218163	408	circRNA	hic_scaffold_7:1883151-1891776/PH02Gene34398	6,5	hic_scaffold_7:1884383-1884554|hic_scaffold_7:1885125-1885750
hic_scaffold_13:40279297-40280343		-	1	1046	0	ciRNA	hic_scaffold_13:40278094-40282153/PH02Gene33463	3	hic_scaffold_13:40279271-40280343
hic_scaffold_8:4079392-4079871		-	1	479	0	ciRNA	hic_scaffold_8:4078969-4088493/PH02Gene20292	17	hic_scaffold_8:4079362-4079871
hic_scaffold_3:20341935-20342236	20341936-20342236,	-	1	301	0	circRNA	hic_scaffold_3:20340999-20342453/PH02Gene03064	2	hic_scaffold_3:20341745-20341935|hic_scaffold_3:20342236-20342407
hic_scaffold_11:18342218-18342539		+	1	321	0	ciRNA	hic_scaffold_11:18340544-18472433/hic_scaffold_11:18340544-18472433	2	hic_scaffold_11:18342218-18471636
hic_scaffold_7:2205773-2206249		+	1	476	0	ciRNA	hic_scaffold_7:2205420-2210407/PH02Gene43200	1	hic_scaffold_7:2205773-2206279
hic_scaffold_17:50160614-50160852		+	1	238	0	ciRNA	hic_scaffold_17:50146005-50172129/PH02Gene22394	7	hic_scaffold_17:50160614-50160872
hic_scaffold_21:28926209-28928188	28926210-28926569,28927400-28927546,28927815-28927879,28927979-28928188,	+	4	360,147,65,210	0,1190,1605,1769	circRNA	hic_scaffold_21:28918907-28940790/hic_scaffold_21:28918907-28940790	3,4,5,6	hic_scaffold_21:28919263-28926209|hic_scaffold_21:28928188-28935261
hic_scaffold_19:18758301-18759234	18758302-18758673,18758747-18759234,	-	2	372488	445	circRNA	hic_scaffold_19:18757543-18760745/hic_scaffold_19:18757543-18760745	3,2	hic_scaffold_19:18758071-18758301|hic_scaffold_19:18759234-18760693
hic_scaffold_15:51970372-51971176		-	1	804	0	ciRNA	hic_scaffold_15:51968830-51973086/PH02Gene00077	8	hic_scaffold_15:51970325-51971176
hic_scaffold_8:53539628-53539961		-	1	333	0	ciRNA	hic_scaffold_8:53534042-53540094/PH02Gene17140	1	hic_scaffold_8:53539604-53539961
hic_scaffold_24:69979449-69979770		+	1	321	0	ciRNA	hic_scaffold_24:69978313-69980958/PH02Gene00324	2	hic_scaffold_24:69979449-69979967
hic_scaffold_9:33379780-33380204	33379781-33379870,33379960-33380204,	-	2	90245	179	circRNA	hic_scaffold_9:33377841-33380835/hic_scaffold_9:33377841-33380835	3,2	hic_scaffold_9:33379407-33379780|hic_scaffold_9:33380204-33380807
hic_scaffold_8:60965482-60971120	60965483-60965695,60965799-60966098,60967210-60968622,60969465-60969667,60970526-60970724,60970843-60971120,	+	6	213,300,1413,203,199,278	0,316,1727,3982,5043,5360	circRNA	hic_scaffold_8:60962838-60972237/hic_scaffold_8:60962838-60972237	4,5,6,7,8,9	hic_scaffold_8:60965257-60965482|hic_scaffold_8:60971120-60972152
hic_scaffold_20:45966178-45966959		-	1	781	0	ciRNA	hic_scaffold_20:45960082-45967226/PH02Gene02119	1	hic_scaffold_20:45965380-45966959
hic_scaffold_13:104496066-104498203	104496067-104496131,104497995-104498203,	-	2	65209	0,1928	circRNA	hic_scaffold_13:104493558-104507190/PH02Gene47891	16,15	hic_scaffold_13:104495637-104496066|hic_scaffold_13:104498203-104498586
hic_scaffold_7:14420385-14427420	14420386-14420538,14422013-14422134,14422240-14422339,14422417-14422512,14422945-14423075,14424268-14424631,14424710-14424802,14424905-14424940,14427102-14427203,14427310-14427420,	+	10	153,122,100,96,131,364,93,36,102,111	0,1627,1854,2031,2559,3882,4324,4519,6716,6924	circRNA	hic_scaffold_7:14403952-14449433/hic_scaffold_7:14403952-14449433	12,13,14,15,16,17,18,19,20,21	hic_scaffold_7:14412283-14420385|hic_scaffold_7:14427420-14429234
hic_scaffold_16:69825445-69825583		-	1	138	0	ciRNA	hic_scaffold_16:69824483-69826265/PH02Gene25339	2	hic_scaffold_16:69825424-69825583
hic_scaffold_24:69996213-69996738		-	1	525	0	ciRNA	hic_scaffold_24:69991324-69997781/PH02Gene00323	1	hic_scaffold_24:69996193-69996738
hic_scaffold_9:8399115-8399950		+	1	835	0	ciRNA	hic_scaffold_9:8398100-8402059/PH02Gene47325	2	hic_scaffold_9:8399115-8399974
hic_scaffold_14:94374295-94374630	94374296-94374630,	+	1	335	0	circRNA	hic_scaffold_14:94370869-94376714/PH02Gene34818	13	hic_scaffold_14:94374208-94374295|hic_scaffold_14:94374630-94374711
hic_scaffold_21:70602803-70605590	70602804-70602889,70603272-70603414,70603523-70603668,70604064-70604164,70604243-70604294,70604391-70604636,70605464-70605590,	-	7	86,143,146,101,52,246,127	0,468,719,1260,1439,1587,2660	circRNA	hic_scaffold_21:70601265-70605877/PH02Gene12407	8,7,6,5,4,3,2	hic_scaffold_21:70601720-70602803|hic_scaffold_21:70605590-70605690
hic_scaffold_6:5833354-5833570		+	1	216	0	ciRNA	hic_scaffold_6:5831148-5838516/hic_scaffold_6:5831148-5838516	2	hic_scaffold_6:5833354-5833591
hic_scaffold_24:69962087-69970145	69962088-69962305,69963471-69963744,69963916-69966923,69966996-69967129,69968348-69968868,69968981-69969892,69969972-69970145,	+	7	218,274,3008,134,521,912,174	0,1383,1828,4908,6260,6893,7884	circRNA	hic_scaffold_24:69938089-69977575/hic_scaffold_24:69938089-69977575	3,4,5,6,7,8,9	hic_scaffold_24:69940129-69962087|hic_scaffold_24:69970145-69977082
hic_scaffold_23:56942968-56943494	56942969-56943075,56943227-56943276,56943396-56943494,	+	3	107,50,99	258427	circRNA	hic_scaffold_23:56938315-56967112/hic_scaffold_23:56938315-56967112	8,9,10	hic_scaffold_23:56941057-56942968|hic_scaffold_23:56943494-56947843
hic_scaffold_6:506654-506854		+	1	200	0	ciRNA	hic_scaffold_6:504962-508651/PH02Gene28438	2	hic_scaffold_6:506654-506882
hic_scaffold_7:45122469-45122834	45122470-45122567,45122765-45122834,	-	2	98,70	295	circRNA	hic_scaffold_7:45115203-45123342/PH02Gene01453	3,2	hic_scaffold_7:45121989-45122469|hic_scaffold_7:45122834-45123031
hic_scaffold_14:88839202-88840108	88839203-88840108,	-	1	906	0	circRNA	hic_scaffold_14:88838470-88842505/hic_scaffold_14:88838470-88842505	11	hic_scaffold_14:88839122-88839202|hic_scaffold_14:88840108-88840191
hic_scaffold_14:48453318-48453660	48453319-48453407,48453499-48453660,	-	2	89162	180	circRNA	hic_scaffold_14:48451583-48475491/PH02Gene20033	17,16	hic_scaffold_14:48453229-48453318|hic_scaffold_14:48453660-48454350
hic_scaffold_3:91977574-91978226	91977575-91977698,91977774-91977856,91977932-91978043,91978122-91978226,	+	4	124,83,112,105	199357547	circRNA	hic_scaffold_3:91976612-91981020/PH02Gene04882	2,3,4,5	hic_scaffold_3:91977225-91977574|hic_scaffold_3:91978226-91978640
hic_scaffold_16:116612605-116612829		-	1	224	0	ciRNA	hic_scaffold_16:116606330-116620859/PH02Gene04070	7	hic_scaffold_16:116612587-116612829
hic_scaffold_15:6485539-6485867	6485540-6485659,6485758-6485867,	-	2	120110	218	circRNA	hic_scaffold_15:6473745-6512535/PH02Gene20496	22,21	hic_scaffold_15:6485413-6485539|hic_scaffold_15:6485867-6486237
hic_scaffold_8:3837916-3839148	3837917-3838131,3838613-3838730,3838932-3839148,	+	3	215118217	0,696,1015	circRNA	hic_scaffold_8:3835984-3839635/hic_scaffold_8:3835984-3839635	4,5,6	hic_scaffold_8:3837633-3837916|hic_scaffold_8:3839148-3839351
hic_scaffold_21:100243272-100244934	100243273-100243413,100244419-100244568,100244636-100244754,100244850-100244934,	+	4	141,150,119,85	0,1146,1363,1577	circRNA	hic_scaffold_21:100241906-100246768/PH02Gene24292	2,3,4,5	hic_scaffold_21:100242298-100243272|hic_scaffold_21:100244934-100245068
hic_scaffold_23:35945153-35945345		+	1	192	0	ciRNA	hic_scaffold_23:35944441-35948790/PH02Gene05165	2	hic_scaffold_23:35945153-35945375
hic_scaffold_23:68983569-68984014	68983570-68983804,68983895-68984014,	-	2	235120	325	circRNA	hic_scaffold_23:68982077-68984665/PH02Gene47740	3,2	hic_scaffold_23:68983378-68983569|hic_scaffold_23:68984014-68984267
hic_scaffold_21:101346540-101346949		-	1	409	0	ciRNA	hic_scaffold_21:101343988-101348167/PH02Gene39972	4	hic_scaffold_21:101346514-101346949
hic_scaffold_9:36732750-36734900	36732751-36732890,36732980-36733103,36733187-36733246,36733321-36733389,36733569-36733697,36734793-36734900,	-	6	140,124,60,69,129,108	0,229,436,570,818,2042	circRNA	hic_scaffold_9:36726837-36739964/PH02Gene16700	13,12,11,10,9,8	hic_scaffold_9:36728345-36732750|hic_scaffold_9:36734900-36735943
hic_scaffold_15:68806541-68806928	68806542-68806644,68806715-68806928,	-	2	103214	173	circRNA	hic_scaffold_15:68806207-68809634/PH02Gene05482	9,8	hic_scaffold_15:68806415-68806541|hic_scaffold_15:68806928-68807124
hic_scaffold_5:31312222-31312509	31312223-31312509,	+	1	287	0	circRNA	hic_scaffold_5:31308668-31316631/PH02Gene27201	11	hic_scaffold_5:31312135-31312222|hic_scaffold_5:31312509-31312909
hic_scaffold_16:34767108-34767319		+	1	211	0	ciRNA	hic_scaffold_16:34766043-34770044/PH02Gene14721	3	hic_scaffold_16:34767108-34767363
hic_scaffold_8:550803-550941		-	1	138	0	ciRNA	hic_scaffold_8:548106-563675/PH02Gene46638	10	hic_scaffold_8:550771-550941
hic_scaffold_3:85337851-85338984		+	1	1133	0	ciRNA	hic_scaffold_3:85332295-85339389/PH02Gene03797	10	hic_scaffold_3:85337851-85339011
hic_scaffold_2:17560482-17561324	17560483-17561324,	+	1	842	0	circRNA	hic_scaffold_2:17553210-17580289/hic_scaffold_2:17553210-17580289	7	hic_scaffold_2:17558053-17560482|hic_scaffold_2:17561324-17579121
hic_scaffold_10:32256872-32274245	32256873-32256987,32257670-32257775,32259893-32259976,32260042-32260100,32260792-32260925,32261021-32261064,32272219-32272295,32272516-32272663,32274184-32274245,	+	9	115,106,84,59,134,44,77,148,62	0,797,3020,3169,3919,4148,15346,15643,17311	circRNA	hic_scaffold_10:32254845-32288121/hic_scaffold_10:32254845-32288121	3,4,5,6,7,8,9,10,11	hic_scaffold_10:32256050-32256872|hic_scaffold_10:32274245-32275640
hic_scaffold_15:43226373-43227083		-	1	710	0	ciRNA	hic_scaffold_15:43224876-43227170/PH02Gene36224	1	hic_scaffold_15:43226347-43227083
hic_scaffold_17:23917470-23918003	23917471-23917698,23917783-23918003,	+	2	228221	312	circRNA	hic_scaffold_17:23915684-23920225/PH02Gene03314	3,4	hic_scaffold_17:23916705-23917470|hic_scaffold_17:23918003-23918477
hic_scaffold_19:29286102-29289832		+	1	3730	0	ciRNA	hic_scaffold_19:29285920-29289981/hic_scaffold_19:29285920-29289981	1	hic_scaffold_19:29286102-29289871
hic_scaffold_16:4762015-4762409	4762016-4762163,4762242-4762409,	+	2	148168	226	circRNA	hic_scaffold_16:4758817-4766546/PH02Gene41019	2,3	hic_scaffold_16:4759329-4762015|hic_scaffold_16:4762409-4762840
hic_scaffold_14:100008984-100016386	100008985-100009290,100009392-100009450,100009593-100009674,100010900-100010911,100011029-100011050,100014360-100014439,100014816-100015000,100015182-100015284,100015487-100015494,100015603-100015640,100016164-100016386,	-	11	306,59,82,12,22,80,185,103,8,38,223	0,407,608,1915,2044,5375,5831,6197,6502,6618,7179	circRNA	hic_scaffold_14:100008837-100021149/PH02Gene39874	12,11,10,9,8,7,6,5,4,3,2	hic_scaffold_14:100008881-100008984|hic_scaffold_14:100016386-100021085
hic_scaffold_24:42663437-42666542	42663438-42663577,42664581-42664621,42664734-42665341,42666065-42666145,42666480-42666542,	+	5	140,41,608,81,63	0,1143,1296,2627,3042	circRNA	hic_scaffold_24:42661425-42667378/PH02Gene16366	3,4,5,6,7	hic_scaffold_24:42661655-42663437|hic_scaffold_24:42666542-42666797
hic_scaffold_21:20821070-20822180	20821071-20821350,20822073-20822180,	+	2	280108	0,1002	circRNA	hic_scaffold_21:20816782-20823960/PH02Gene12471	3,4	hic_scaffold_21:20820877-20821070|hic_scaffold_21:20822180-20822302
hic_scaffold_14:104185908-104251559	104185909-104186021,104251480-104251559,	-	2	113,80	0,65571	circRNA	hic_scaffold_14:104183937-104252184/hic_scaffold_14:104183937-104252184	3,2	hic_scaffold_14:104185112-104185908|hic_scaffold_14:104251559-104251915
hic_scaffold_6:36551647-36553227	36551648-36551871,36553089-36553227,	+	2	224139	0,1441	circRNA	hic_scaffold_6:36547136-36557904/PH02Gene13885	5,6	hic_scaffold_6:36550916-36551647|hic_scaffold_6:36553227-36555080
hic_scaffold_21:12869431-12869950		+	1	519	0	ciRNA	hic_scaffold_21:12865806-12873227/PH02Gene17777	2	hic_scaffold_21:12869431-12870017
hic_scaffold_14:42342109-42342348	42342110-42342171,42342300-42342348,	+	2	62,49	190	circRNA	hic_scaffold_14:42334442-42347381/PH02Gene30528	2,3	hic_scaffold_14:42334764-42342109|hic_scaffold_14:42342348-42345645
hic_scaffold_13:3615493-3617196	3615494-3615589,3615738-3615826,3615972-3616117,3616352-3616441,3616524-3616595,3616807-3616887,3617065-3617196,	-	7	96,89,146,90,72,81,132	0,244,478,858,1030,1313,1571	circRNA	hic_scaffold_13:3614204-3618621/hic_scaffold_13:3614204-3618621	12,11,10,9,8,7,6	hic_scaffold_13:3615347-3615493|hic_scaffold_13:3617196-3617327
hic_scaffold_3:102823093-102823936	102823094-102823171,102823318-102823410,102823850-102823936,	+	3	78,93,87	224756	circRNA	hic_scaffold_3:102820672-102826921/PH02Gene35300	6,7,8	hic_scaffold_3:102822510-102823093|hic_scaffold_3:102823936-102824079
hic_scaffold_24:67119756-67121889	67119757-67119836,67119925-67120115,67120209-67120495,67120601-67120727,67121563-67121679,67121776-67121889,	-	6	8.01913e+16	0,168,452,844,1806,2019	circRNA	hic_scaffold_24:67119045-67129690/PH02Gene00463	11,10,9,8,7,6	hic_scaffold_24:67119453-67119756|hic_scaffold_24:67121889-67128126
hic_scaffold_14:3788361-3789089	3788362-3788559,3788634-3789089,	-	2	198456	272	circRNA	hic_scaffold_14:3787589-3796159/hic_scaffold_14:3787589-3796159	4,3	hic_scaffold_14:3788237-3788361|hic_scaffold_14:3789089-3795086
hic_scaffold_2:34574547-34577685	34574548-34574662,34576182-34576254,34576571-34576681,34577161-34577211,34577343-34577483,34577578-34577685,	+	6	115,73,111,51,141,108	0,1634,2023,2613,2795,3030	circRNA	hic_scaffold_2:34573370-34578198/hic_scaffold_2:34573370-34578198	2,3,4,5,6,7	hic_scaffold_2:34573895-34574547|hic_scaffold_2:34577685-34577909
hic_scaffold_15:79667553-79668222	79667554-79667960,79668049-79668222,	-	2	407174	495	circRNA	hic_scaffold_15:79663492-79680776/hic_scaffold_15:79663492-79680776	7,6	hic_scaffold_15:79665721-79667553|hic_scaffold_15:79668222-79670072
hic_scaffold_18:2290035-2296861	2290036-2290198,2294855-2294927,2295532-2295590,2295677-2295820,2296391-2296507,2296588-2296679,2296796-2296861,	-	7	163,73,59,144,117,92,66	0,4819,5496,5641,6355,6552,6760	circRNA	hic_scaffold_18:2286766-2308010/hic_scaffold_18:2286766-2308010	13,12,11,10,9,8,7	hic_scaffold_18:2286943-2290035|hic_scaffold_18:2296861-2305717
hic_scaffold_8:76628356-76628907		-	1	551	0	ciRNA	hic_scaffold_8:76624747-76632544/PH02Gene02779	4	hic_scaffold_8:76628337-76628907
hic_scaffold_22:47149867-47150082	47149868-47150082,	-	1	215	0	circRNA	hic_scaffold_22:47138339-47154702/PH02Gene25014	4	hic_scaffold_22:47149342-47149867|hic_scaffold_22:47150082-47150380
hic_scaffold_24:66238469-66238998		+	1	529	0	ciRNA	hic_scaffold_24:66235939-66239518/PH02Gene00506	7	hic_scaffold_24:66238469-66239025
hic_scaffold_15:12410419-12410961	12410420-12410961,	+	1	542	0	circRNA	hic_scaffold_15:12405422-12412516/PH02Gene20638	2	hic_scaffold_15:12406132-12410419|hic_scaffold_15:12410961-12411092
hic_scaffold_23:73145721-73146436		+	1	715	0	ciRNA	hic_scaffold_23:73139836-73148505/PH02Gene41207	7	hic_scaffold_23:73145721-73146458
hic_scaffold_9:57843268-57843663	57843269-57843663,	-	1	395	0	circRNA	hic_scaffold_9:57838318-57845976/PH02Gene21450	3	hic_scaffold_9:57843177-57843268|hic_scaffold_9:57843663-57843753
hic_scaffold_7:14593377-14596353	14593378-14593617,14593704-14593820,14595094-14595233,14595357-14595738,14595820-14596353,	+	5	240117140382534	0,326,1716,1979,2442	circRNA	hic_scaffold_7:14584593-14607935/hic_scaffold_7:14584593-14607935	7,8,9,10,11	hic_scaffold_7:14590614-14593377|hic_scaffold_7:14596353-14604900
hic_scaffold_15:55545719-55547697	55545720-55545835,55545929-55546175,55546322-55546926,55547611-55547697,	+	4	116,247,605,87	0,209,602,1891	circRNA	hic_scaffold_15:55543680-55550125/hic_scaffold_15:55543680-55550125	2,3,4,5	hic_scaffold_15:55544180-55545719|hic_scaffold_15:55547697-55549633
hic_scaffold_23:6593035-6593536	6593036-6593361,6593452-6593536,	-	2	326,85	416	circRNA	hic_scaffold_23:6591518-6593985/hic_scaffold_23:6591518-6593985	3,2	hic_scaffold_23:6592933-6593035|hic_scaffold_23:6593536-6593613
hic_scaffold_10:31380879-31401783		+	1	20904	0	ciRNA	hic_scaffold_10:31380028-31419908/hic_scaffold_10:31380028-31419908	3	hic_scaffold_10:31380879-31419863
hic_scaffold_2:11604714-11782805		-	1	178091	0	ciRNA	hic_scaffold_2:11604327-11785056/hic_scaffold_2:11604327-11785056	1	hic_scaffold_2:11604672-11782805
hic_scaffold_21:28939897-28940091		+	1	194	0	ciRNA	hic_scaffold_21:28918907-28940790/PH02Gene26383	11	hic_scaffold_21:28939897-28940133
hic_scaffold_10:47155165-47155580		+	1	415	0	ciRNA	hic_scaffold_10:47152352-47179531/PH02Gene21193	3	hic_scaffold_10:47155165-47155603
hic_scaffold_5:17254191-17255093	17254192-17254258,17254347-17254415,17254540-17254680,17254972-17255093,	+	4	67,69,141,122	155348780	circRNA	hic_scaffold_5:17251146-17258656/hic_scaffold_5:17251146-17258656	3,4,5,6	hic_scaffold_5:17251630-17254191|hic_scaffold_5:17255093-17258566
hic_scaffold_16:56228467-56228806		-	1	339	0	ciRNA	hic_scaffold_16:56223058-56229975/PH02Gene26943	4	hic_scaffold_16:56228440-56228806
hic_scaffold_3:14986008-14986564		-	1	556	0	ciRNA	hic_scaffold_3:14984712-14991392/PH02Gene05929	11	hic_scaffold_3:14985980-14986564
hic_scaffold_12:27262312-27264262	27262313-27262655,27263032-27263240,27263487-27263600,27264152-27264262,	-	4	343209114111	0,719,1174,1839	circRNA	hic_scaffold_12:27250402-27313232/hic_scaffold_12:27250402-27313232	18,17,16,15	hic_scaffold_12:27250694-27262312|hic_scaffold_12:27264262-27270718
hic_scaffold_4:8423872-8424237		+	1	365	0	ciRNA	hic_scaffold_4:8420350-8428262/PH02Gene21887	7	hic_scaffold_4:8423872-8424254
hic_scaffold_8:25107-110805	25108-25335,26328-28849,30124-30155,30296-30384,110254-110371,110462-110565,110647-110805,	+	7	228,2522,32,89,118,104,159	0,1220,5016,5188,85146,85354,85539	circRNA	hic_scaffold_8:8195-117676/hic_scaffold_8:8195-117676	5,6,7,8,9,10,11	hic_scaffold_8:24761-25107|hic_scaffold_8:110805-111025
[truncated: 12,450 more rows]

## Sheet: Circular expression
Table S1 sheet3.List of the expression level all circular RNAs
[truncated: 14,302 more rows]

## Sheet: Special circular RNAs
Table S1, sheet4 :List of all special circular RNAs( A3SS, alternative 3' splice site; A5SS, alternative 5' splice site; ExonS, exon skipping; IntronR, intron retention; A3BS, alternative 3' back-splice site; A5BS, alternative 5' back-splice site; MIC, mutually inclusive circRNA ; GA , Gibberellins; NAA, 1-Naphthaleneacetic acid.)
[truncated: 6,695 more rows]
