# Supplementary material for: Multi-omics of Circular RNAs and Their Responses to Hormones in Moso Bamboo (Phyllostachys edulis)
Source: Genomics Proteomics Bioinformatics. 2023 Feb 16;21(4):866–85. doi: 10.1016/j.gpb.2023.01.007 (PMC10787125; doi:10.1016/j.gpb.2023.01.007)
Supplement: Supplementary Table S6 — Translatable circRNAs and translation-related proteins [file mmc15.xlsx]

## Sheet: ORFs evidencd by proteomic
Table S6.All ORFs including cORFs, uORFs, dORFs, pORFs evidencd by proteomic
Table	locus of ORFs	Peptides	Number of peptides
uORF	PH02Gene31003|m.476456|uORF|+|PH02Gene31003:2-616|4442|6546	QIGVIGWGSQGPAQAQNLR;VSLAGHDEYIVR;EKVSLAGHDEYIVR;DSLAEAK;NLFPLLPEAFK;	5
uORF	PH02Gene33581|m.112528|uORF|-|PH02Gene33581:3-2132|97067303|97063971	GSLKPAQK;DASTQSISR;	2
uORF	PH02Gene24388|m.168359|uORF|-|PH02Gene24388:159-329|37834634|37834464	MFLGAIPR;	1
uORF	PH02Gene45021|m.47626|uORF|+|PH02Gene45021:2-517|54603814|54626423	ADGQNTGNFLTDRPSTK;ADGQNTGNFLTDR;	2
uORF	PH02Gene06504|m.352902|uORF|-|PH02Gene06504:2-727|94731403|94726884	LKEMEEEAAALR;SVYVGNVDYACTPEEVQQHFQACGTVNR;EMEEEAAALR;	3
uORF	PH02Gene03560|m.276057|uORF|-|PH02Gene03560:2-1228|71478456|71476094	DLSGVLTPTIGNLK;LSYMALNSNLFSGK;HFHFNNNQLSGSIPDALFSPEMK;	3
uORF	PH02Gene01753|m.313529|uORF|-|PH02Gene01753:2-436|11403116|11401810	EIAEPFYDKK;KVQLHLK;EIAEPFYDK;	3
uORF	PH02Gene23656|m.466228|uORF|-|PH02Gene23656:2-661|996478|993582	KPVYEEALK;	1
uORF	PH02Gene15932|m.344008|uORF|-|PH02Gene15932:3-1601|79921562|79914045	GDLGMEIPVEK;YRPSMPILSVVVPELK;KNVNLPGVIVDLPTLTEK;IVCTLGPASR;	4
uORF	PH02Gene11890|m.232461|uORF|-|PH02Gene11890:2-82|64720126|64720046	AGAAREAPRHGTPMAR;	1
uORF	PH02Gene35311|m.210018|uORF|-|PH02Gene35311:2-1429|785058|779965	RVVLRPEITPSLAR;VVLRPEITPSLAR;TWLFDHFR;	3
uORF	PH02Gene41221|m.276311|uORF|+|PH02Gene41221:2-568|43982240|43982906	AACLLQLRPVDHK;	1
uORF	PH02Gene02555|m.221699|uORF|-|PH02Gene02555:2-676|16775360|16773411	EAPPDMQCK;STCDVVVTMQAQR;	2
uORF	PH02Gene27857|m.97218|uORF|-|PH02Gene27857:3-2558|47340303|47331602	CQTMNEK;HLCSYLQDLK;TDNFDPDAYVQSK;	3
uORF	PH02Gene11230|m.95326|uORF|-|PH02Gene11230:3-1364|63412548|63407313	LAAPFQGGR;SFDDPENASFLESIK;	2
uORF	PH02Gene20469|m.271847|uORF|-|PH02Gene20469:1-69|1702649|1702581	TVLSALLGCVWMNK;	1
uORF	PH02Gene25276|m.239752|uORF|-|PH02Gene25276:3-683|23609140|23607110	EIEIDIEPTDTIDR;EGIPPDQQR;TITLEVESSDTIDNVK;ESTLHLVLR;IQDKEGIPPDQQR;EGIPPVQQR;	6
uORF	PH02Gene12422|m.255212|uORF|-|PH02Gene12422:1-804|70109576|70106659	KVPEVKPGVR;	1
uORF	PH02Gene26120|m.187566|uORF|-|PH02Gene26120:1-1647|53290404|53285667	GPWSASDADELK;SRVETFAGANR;FAYEQAAIPVIPGRK;DSNIVDVSSYGELK;	4
uORF	PH02Gene25143|m.186891|uORF|-|PH02Gene25143:2-1600|85253796|85246332	ELYMPGLR;KYYPLGPVWGPVGGAPVSQPK;DGQFITSPVSHSGA;EGMSAVFQEISSGK;KWVVENQVGK;EGMSAVFQEISSGKPVTAGLR;RPDYFNHMK;YYPLGPVWGPVGGAPVSQPK;VLAEAFAVAK;NLAIDDCDAR;LELQMGR;KNLAIDDCDAR;WVVENQVGK;	13
uORF	PH02Gene35189|m.133310|uORF|+|PH02Gene35189:444-551|11544422|11544529	GGLIGLNYR;	1
uORF	PH02Gene18397|m.261246|uORF|-|PH02Gene18397:1-1596|60549076|60545382	FSYCLVDHLAPR;	1
uORF	PH02Gene20224|m.429569|uORF|-|PH02Gene20224:3-1040|104186044|104184211	DRVESCSSACK;VESCSSACK;VESCSSACKDCEQVSEDPPR;QKPWGDCCDMASCNR;DCEQVSEDPPR;VESCSSACKDCVQVSDDPPR;DCVQVSDDPPR;CTDRVESCSSACK;	8
uORF	PH02Gene44752|m.485338|uORF|-|PH02Gene44752:2-1120|6540787|6539461	SMLKMGQIIELSGTQGEIR;MGQIIELSGTQGEIR;LHFHDCFVK;ALVDSFVR;	4
uORF	PH02Gene14792|m.503736|uORF|-|PH02Gene14792:1-1968|32723251|32721193	LYGQSISAVTAGVK;YKQDVDEVNQR;MLHLNQQQPSADGGGEGEEEAYK;DGVEFDGTDLIGNTK;ESEVDMSAFQYVK;YDLDDSDPFWVANSWSPFPK;SLNTQFAAASSTASR;HLMNAVNSLPELTER;QQVPDAPAVYLVRPTPANADR;VAEEIEAQLAK;QQVPDAPAVYLVR;	11
uORF	PH02Gene31510|m.389752|uORF|-|PH02Gene31510:2-574|15376717|15375331	YINGEIIPCTYPTYQPK;	1
uORF	PH02Gene16678|m.315733|uORF|-|PH02Gene16678:2-994|5287|1602	MQDPSFIEEAQLIDVR;VYNVAGGIHAYAVK;EPDEVDK;WLQSQGFR;GQMVPEFEEAAFSAPLNK;FGWHLLQVLSER;KVYNVAGGIHAYAVK;EPDEVDKASLPGFK;ELLVQHLLVGEK;	9
uORF	PH02Gene28260|m.363306|uORF|-|PH02Gene28260:1-3474|18121232|18107136	ECFTLVRPLNNENELQR;KATELADVAR;EQAASAQDEASEWR;MLAAFLR;LRPEFQAGLDELTR;SSTVHVLESLLATER;VNLLDEVQR;LSLVTEMTK;ETAVLKDEIK;QCSNAIQNMEK;DILALYK;RAEALSLQLQSTQGK;SSGFQVAGTHRPCTK;LINEAESER;HGFGAQLLELR;	15
uORF	PH02Gene41090|m.15220|uORF|-|PH02Gene41090:1-1908|36565945|36562360	NVHTALK;VVQLIQQQSVK;IMVTETGWPNK;	3
uORF	PH02Gene24049|m.54300|uORF|-|PH02Gene24049:2-997|8135428|8133850	FPVQPPECAGR;	1
uORF	PH02Gene16850|m.475484|uORF|-|PH02Gene16850:2-577|32584261|32579575	IFASFNDTFIHVTDLSGR;IEDVTPVPTDSTRR;EPKEENVTLGPAVR;IEDVTPVPTDSTR;EGEYVFGVAR;EENVTLGPAVR;	6
uORF	PH02Gene42086|m.81247|uORF|-|PH02Gene42086:1-555|76009184|76008529	LLEEEQMQR;	1
uORF	PH02Gene01874|m.35748|uORF|-|PH02Gene01874:268-462|9002027|9001833	HMTKSIIEK;	1
uORF	PH02Gene07568|m.478689|uORF|-|PH02Gene07568:2-1498|55753040|55748351	SGLSMTDWK;KIDMHPVVK;NFFENTSTVQLNHR;	3
uORF	PH02Gene34338|m.445207|uORF|-|PH02Gene34338:2-1789|25342173|25326046	SGESMENALR;MIIDQLR;YFGTDDYQSSTPFFCDDKNR;VIPGMGEFGDR;	4
uORF	PH02Gene30423|m.34164|uORF|+|PH02Gene30423:18-83|39719317|39719382	MAWQEVR;	1
uORF	PH02Gene33852|m.229493|uORF|-|PH02Gene33852:3-2231|83975186|83967211	EWIESINQEAQR;	1
uORF	PH02Gene06713|m.219852|uORF|-|PH02Gene06713:1-129|9525820|9525692	VMDKTGSK;	1
uORF	PH02Gene15069|m.278274|uORF|-|PH02Gene15069:2-1336|57464051|57460094	ALSIDKDNAPK;LPGYLGEYLALTGAR;SVITGDVYEGIR;WEKDENAK;WNPATLEEVKNEDIDR;	5
uORF	PH02Gene29176|m.325353|uORF|-|PH02Gene29176:2-775|97071407|97069487	MELFADLVPK;GDGTGCTSIYGTK;DFMIQGGDFLK;SGLPQGYK;	4
uORF	PH02Gene20573|m.348763|uORF|-|PH02Gene20573:2-1039|3610173|3606988	NIELEGNFDQIK;DHESDPNLK;YNTAEGCK;FFSTVGCPFGEGCHFLHFVPGGYQAVAK;ISVDASLAGGIIGK;	5
uORF	PH02Gene37078|m.343264|uORF|-|PH02Gene37078:3-1586|71156023|71154342	DLYPEDHFYLQHPYDVHK;	1
uORF	PH02Gene16192|m.417817|uORF|-|PH02Gene16192:2-802|31211215|31210327	SDLLLASNPVHK;AVIPDVDR;SDLLLASNPVHKK;	3
uORF	PH02Gene18175|m.322181|uORF|-|PH02Gene18175:1-897|6404689|6397605	VTVAESKPR;	1
uORF	PH02Gene02803|m.358714|uORF|-|PH02Gene02803:2-2161|77293333|77288846	RNDPEVIDMLPR;STITGDLNR;AFQDYYNELAQLR;LGQMSSASSTALAEEEQAVLIR;SGLGYTIVRPGPLQEEPGGQR;	5
uORF	PH02Gene49481|m.138676|uORF|-|PH02Gene49481:1-1023|59265101|59261613	IITLEGMDR;	1
uORF	PH02Gene37601|m.277771|uORF|-|PH02Gene37601:3-2615|12600733|12591364	VDPYSVPK;ETSNANDSSQK;EKAEASMEMK;	3
uORF	PH02Gene10089|m.236185|uORF|-|PH02Gene10089:3-980|14032751|14025735	DAEETADEDYLAK;YADNQPIVPWGPR;ATEPPITPIYNEYGEVEGR;AYDTVMMQQLQYR;	4
uORF	PH02Gene00457|m.167976|uORF|-|PH02Gene00457:1-702|67327161|67324827	MGEGLSMSQK;	1
uORF	PH02Gene18952|m.446460|uORF|+|PH02Gene18952:2-610|226115|226723	AGEFPGAAESQSQSQSQSGR;	1
uORF	PH02Gene19424|m.335263|uORF|-|PH02Gene19424:2-271|116734128|116727733	RGSALSPPLR;LAGAAGVETGFGVR;	2
uORF	PH02Gene05642|m.504920|uORF|-|PH02Gene05642:2-742|51124059|51122385	SIAQPYEFTVGSLPGK;	1
uORF	PH02Gene47331|m.430971|uORF|-|PH02Gene47331:3-1646|4684810|4681165	YMMMAGNEGVVK;	1
uORF	PH02Gene46352|m.285421|uORF|-|PH02Gene46352:1-2928|6643406|6625753	FGLANLLELR;	1
uORF	PH02Gene43076|m.423696|uORF|-|PH02Gene43076:1-642|81378649|81372690	NLHLYQFR;KNPYSVNIILAGYDK;TDEDKVMLLDSHK;VQFTEFIQK;GELATALR;VMLLDSHK;LMGASGEPGDR;	7
uORF	PH02Gene01489|m.71413|uORF|-|PH02Gene01489:3-845|82168448|82167422	YPDFAYNAQGGR;IDILPEALR;	2
uORF	PH02Gene24767|m.328602|uORF|-|PH02Gene24767:1-4707|47884737|47852826	ADELSLHR;	1
uORF	PH02Gene46117|m.400444|uORF|-|PH02Gene46117:3-1247|5274958|5269451	EGKDVTITAFSK;MAVPQVEDIVR;DVTITAFSK;SNYMSAGQINVPIVFR;GPNGAAAGVGAQHSQCYAAWYAHVPGLK;AVPMAATA;	6
uORF	PH02Gene31034|m.15319|uORF|-|PH02Gene31034:3-2582|44830369|44822847	LVHGDVFRPPR;YARDDDDLETLER;ALDMTYSVK;DVSEESGWK;TIPRPIPEK;NWSGAPNNPCR;	6
uORF	PH02Gene24144|m.396150|uORF|-|PH02Gene24144:1-540|42792003|42790122	HAASGFSAK;	1
uORF	PH02Gene20409|m.438530|uORF|+|PH02Gene20409:3-335|109327107|109327439	SAASSADDGGELHSR;	1
uORF	PH02Gene39428|m.433269|uORF|-|PH02Gene39428:712-816|41418598|41417187	MILNTADGVIR;	1
uORF	PH02Gene46378|m.340678|uORF|-|PH02Gene46378:1-3831|43842196|43836513	GSGGVEYLQK;	1
uORF	PH02Gene11748|m.408110|uORF|-|PH02Gene11748:3-719|62453152|62437673	DGDEISLESLK;	1
uORF	PH02Gene48974|m.464235|uORF|-|PH02Gene48974:2-1888|55497897|55487542	EIPDAYER;VQPDEAIYLK;ELVENLSVLR;FIVEKPFGR;LLLDAIEGER;FSNLVFEPLWSR;	6
uORF	PH02Gene24143|m.399882|uORF|-|PH02Gene24143:3-1247|42835527|42830319	NHPWFLK;IPDHVHISAECR;	2
uORF	PH02Gene35697|m.361650|uORF|-|PH02Gene35697:2-445|3404981|3404313	VAVITGAASGIGEATAK;	1
uORF	PH02Gene01964|m.475133|uORF|-|PH02Gene01964:2-1918|15302941|15300831	LHEVIDPTLLSGK;LYACEDSSLCR;	2
uORF	PH02Gene41015|m.237814|uORF|+|PH02Gene41015:3-305|36332689|36332991	ALLSSPLLR;	1
uORF	PH02Gene31598|m.402725|uORF|-|PH02Gene31598:1-2103|73958557|73954111	GCLLVGPPGTGK;KIGQVAIGGPGGNPFLGQQMSSQK;LVAYHEAGHALVGALMPEYDPVAK;SYLENQMAVALGGR;DLKEISKDEISDALER;IGQVAIGGPGGNPFLGQQMSSQK;EISKDEISDALER;DYSMATADVVDAEVR;APCIVFIDEIDAVGR;NPDKYTALGAK;LELQEVVDFLKNPDK;GAGLGGGNDER;LELQEVVDFLK;AKAPCIVFIDEIDAVGR;VAEEVIFGQENVTTGASNDFMQVSR;GQAGGLTFFAPSEER;	16
uORF	PH02Gene16088|m.237672|uORF|-|PH02Gene16088:3-1142|20036646|20032854	FQAELQTQQGAHK;SVATILTYPLIR;	2
uORF	PH02Gene21267|m.199883|uORF|-|PH02Gene21267:3-782|84582728|84572786	FCQATGYGGTVQR;	1
uORF	PH02Gene30098|m.136040|uORF|-|PH02Gene30098:1-3924|5692501|5688493	AQGDTAYGANLEAR;FPAAVAVQVTK;TDAFSAATTSVR;NAYFDEYDYR;GGSFGGPEAK;VEDQLSVGK;LGATPEETVAAQVLYR;LSGQITVR;ELGEGSSSGSPVSGLSSTR;VAILESSEAAK;SNLFSPSELAVTAEPNEEMTEEEKK;KLHDKVELIR;LHDKVELIR;HGEDASSLAGFDIQTVGR;IIDTPGLRPNVMDQGSNR;AATGASPDGNITVASQDGSR;SKTDAFSAATTSVR;LMNPVALVENHPSCR;ILSEANSLLK;SNLFSPSELAVTAEPNEEMTEEEK;LSLAEGIR;SHIIQQSIR;EIVGNVDGVQIR;LALVASTGAMR;ALQLEAEGK;AFSLENAR;	26
uORF	PH02Gene10130|m.21851|uORF|-|PH02Gene10130:741-788|14905668|14905621	MVRVLQFFIR;	1
uORF	PH02Gene29892|m.296451|uORF|-|PH02Gene29892:3-1466|83799266|83792767	EFEEGCSTPPAR;QNSVSSGSLIR;	2
uORF	PH02Gene19410|m.322577|uORF|-|PH02Gene19410:2-1270|77116303|77112714	AALEDNIK;ALQETNAR;KAEEIFGPDNK;	3
uORF	PH02Gene44425|m.173209|uORF|-|PH02Gene44425:2-856|111213984|111210130	VLVPGPAQEIPK;VVLIGDSAVGK;GALGALLVYDITK;AVTSAYYR;TLLIDHK;KVLVPGPAQEIPK;NIVIMLVGNK;ENLFFLETSALQATNVENAFQTVLTEIFKIHSK;	8
uORF	PH02Gene33806|m.374702|uORF|-|PH02Gene33806:3-2669|47822736|47811470	YIEEGGLTGER;LAFLEQIAER;	2
uORF	PH02Gene27818|m.500272|uORF|-|PH02Gene27818:1-405|65622347|65618696	FPTTNQTR;SLCPGEWVEK;	2
uORF	PH02Gene28567|m.50951|uORF|-|PH02Gene28567:3-1739|106430488|106412507	TEDFIVDTLK;	1
uORF	PH02Gene23718|m.149256|uORF|-|PH02Gene23718:3-1277|50567044|50564588	FVIWTESAFK;QIGAYADAEK;KLEEVYGTFDAPSQK;VAVASALAATAVPSLVLAR;AKDSVGIRPGK;LNPYFGTAR;RQPYAVSR;APIRPDIVR;GPLIVYGTEGSK;DSVGIRPGK;AGHQTSAESWGTGR;LEEVYGTFDAPSQK;GFVLPRPK;KGPLIVYGTEGSK;AGQGAFGNMCR;PKMANADLGRIINSDEVQSVVNPINK;NVAAVLK;LNLLDLAPGGHLGR;LSSEEAAK;	19
uORF	PH02Gene43150|m.454771|uORF|-|PH02Gene43150:3-632|17094229|17090322	DIELVMTQASVSR;IEDLSSQLQTQAAEQFK;AADGDIVTAIMELTN;	3
uORF	PH02Gene49113|m.246005|uORF|+|PH02Gene49113:1-408|25312342|25315274	TLIDLTGVK;	1
uORF	PH02Gene33353|m.444704|uORF|-|PH02Gene33353:1-1089|52310284|52307729	FDESSDTLFYSVPR;IVGMGMNEDELKR;NPVLTEYVVQDLNVNPK;	3
uORF	PH02Gene49336|m.53899|uORF|-|PH02Gene49336:3-881|89179203|89169187	EVEDLFYK;TIYVGNLPGDIR;VELAHGGR;VMVTGLPSSASWQDLK;IPPRPPGYAFVEFEDPR;	5
uORF	PH02Gene43669|m.407841|uORF|-|PH02Gene43669:115-399|97916330|97915959	TGNPVYLHIVQR;KPEPDEADRPLK;EHVEWNFEK;	3
uORF	PH02Gene18955|m.456300|uORF|-|PH02Gene18955:1-2946|159559|153073	VPFFADDEESPATPK;	1
uORF	PH02Gene49380|m.505466|uORF|-|PH02Gene49380:1-1374|4852475|4850735	NQNKPVILIGHSFGGR;VMAEILEANR;SGLDVYHPIILVPGLSCPDLEAR;	3
uORF	PH02Gene07632|m.465999|uORF|-|PH02Gene07632:2-1951|40292814|40281290	DIKPDNLLLDR;	1
uORF	PH02Gene14832|m.246531|uORF|-|PH02Gene14832:1-888|127264431|127261583	TIGDLGIIPLYSWYHK;YVQAPLAYPR;	2
uORF	PH02Gene10329|m.173798|uORF|-|PH02Gene10329:1-1371|86843592|86838386	LNPDGSAVNPQAFQQHIR;IHVAPIK;DIPSHIRDEEK;ALLEVETR;AFVDSGAQSTIISK;GVAIGVGQSEIIGR;LVELGFDR;SIDENWEAALEHNPEAFAR;KHQCIIDLK;EMQNSEK;	10
uORF	PH02Gene48998|m.223807|uORF|-|PH02Gene48998:3-839|5095|2649	GQFASPATCKPSSYSR;SACLAFDKDEYCCR;	2
uORF	PH02Gene49245|m.367304|uORF|-|PH02Gene49245:1-51|27956927|27956877	FSLSLCR;	1
uORF	PH02Gene48563|m.15627|uORF|-|PH02Gene48563:2-1243|50559128|50556165	HCDNNEVLK;NLSSSSSFASTSK;	2
uORF	PH02Gene30860|m.43956|uORF|-|PH02Gene30860:1-1515|37167822|37157267	VLPPIYCVGPLVGK;	1
uORF	PH02Gene32741|m.146423|uORF|-|PH02Gene32741:2-967|62737831|62732035	LSHPDHVLVK;DAKDPETLANLIVCNLHLGK;	2
uORF	PH02Gene17963|m.212491|uORF|-|PH02Gene17963:1-1029|2287955|2286342	GFGVIDNIK;ASCPAASGPPGDNNLAPLDTTTPNAFDNAYYR;QTVSCADILAVAAR;	3
uORF	PH02Gene18804|m.454162|uORF|-|PH02Gene18804:3-905|54712920|54711306	GSLEETVQNAIK;	1
uORF	PH02Gene14518|m.388724|uORF|-|PH02Gene14518:3-2108|49610645|49593571	EYILGELSK;HNEAAAICDK;LLVEDIGALKPTILCAVPR;IFSGLQAK;STLFNLAYK;	5
uORF	PH02Gene34940|m.41097|uORF|-|PH02Gene34940:3-746|41093471|41091049	AAAAMSSSKLSR;	1
uORF	PH02Gene30106|m.133813|uORF|-|PH02Gene30106:2-853|5508665|5499948	VLVQVNTSGEESK;	1
uORF	PH02Gene01383|m.314991|uORF|-|PH02Gene01383:217-273|46986300|46986244	ILPMGSPLFK;	1
uORF	PH02Gene36463|m.369067|uORF|-|PH02Gene36463:3-1526|62719500|62716736	KLDSSTAEEVDESANVIQK;IQTPGNPR;AVDPDVAR;VAAVTGPSSIR;	4
uORF	PH02Gene17894|m.329499|uORF|-|PH02Gene17894:1-1143|9882321|9876134	NGTFHTEQAIEYGTNMVGGVTPK;TQKPVVAFIAGLTAPPGR;IGIMPGYIHK;LIGPNCPGIIK;IGIMPGYIHKPGR;KGGTEHLGLPVFNSVAEAK;LIGPNCPGIIKPGECK;	7
uORF	PH02Gene22717|m.91643|uORF|-|PH02Gene22717:2-1180|2429683|2426431	VGLFPDVIER;WPTAPSGMEMPVVEVR;GLIPLVVPLSESPAGNLTSLLR;	3
uORF	PH02Gene23929|m.383962|uORF|+|PH02Gene23929:3-218|50866940|50867266	KTGGISVYPFTSSIR;	1
uORF	PH02Gene50470|m.76318|uORF|-|PH02Gene50470:1-1239|52883450|52878586	EHSSVVAVVGK;AFPSLMETLLHER;VILGDRPVQITLR;VASQLDVLPGAEFR;	4
uORF	PH02Gene15442|m.154493|uORF|-|PH02Gene15442:3-2090|8952999|8950834	AFKEERPLSEVVDPTLLGEVHAK;ASAYVVGK;VVPGHGPAVAVR;AYYYAPDEK;LVAGAHK;EERPLSEVVDPTLLGEVHAK;AFEAEAAAIGR;ILLDDELR;IPEANTGLNPGAAAEAGRPPK;YVHGCIK;	10
uORF	PH02Gene36905|m.134752|uORF|-|PH02Gene36905:3-1457|76143177|76137520	AVAVPYDGEDKNGFLK;KAVAVPYDGEDK;ELVDEIK;FKDPENTTLIILDK;AVAVPYDGEDK;PLSPYPNYPDLKPPSSPSPSTP;KAVAVPYDGEDKNGFLK;	7
uORF	PH02Gene04006|m.10761|uORF|-|PH02Gene04006:3-1532|32107025|32105038	YIDPTYMIR;	1
uORF	PH02Gene48682|m.21391|uORF|-|PH02Gene48682:2-1039|35525293|35522233	GVNLSGLDLSK;	1
uORF	PH02Gene30697|m.515129|uORF|-|PH02Gene30697:2-772|52887976|52877389	AQKPAATNGTNMEPVEKPSVPPPK;	1
uORF	PH02Gene01711|m.313078|uORF|-|PH02Gene01711:1-51|22207721|22207671	HQIITSSPTAAK;	1
uORF	PH02Gene12168|m.69468|uORF|-|PH02Gene12168:2-523|51817318|51814315	IMFALTSIK;LMTVVANPR;FSNIVCK;VPDWFLNR;ADIDMNKR;FSQVVSNALDMK;	6
uORF	PH02Gene16216|m.62953|uORF|-|PH02Gene16216:1-1410|87494171|87486257	VVEQEKPK;FPYVYPDPESR;CIFLTSPNNPDGSVINDEDLLK;	3
uORF	PH02Gene16553|m.434176|uORF|-|PH02Gene16553:1-3468|55520612|55510427	INLVDLAGSER;	1
uORF	PH02Gene46059|m.512155|uORF|-|PH02Gene46059:1-462|24780227|24779241	VISTDGGK;	1
uORF	PH02Gene46726|m.410662|uORF|-|PH02Gene46726:3-548|88392144|88388947	DHPYDPAHDSVLSR;	1
uORF	PH02Gene31425|m.398579|uORF|-|PH02Gene31425:2-661|77890904|77883392	ALKDLEEK;	1
uORF	PH02Gene01282|m.198742|uORF|-|PH02Gene01282:2-706|35542147|35541350	ANTNLSAVLNLELDGEKR;SAKANTNLSAVLNLELDGEKR;	2
uORF	PH02Gene24356|m.245306|uORF|-|PH02Gene24356:2-787|72991596|72988197	KLEHFVCSDCVK;DVDSYTIR;KDVDSYTIR;	3
uORF	PH02Gene40930|m.138816|uORF|-|PH02Gene40930:2-1609|40434574|40432541	LPPTAYSALR;	1
uORF	PH02Gene21297|m.160497|uORF|+|PH02Gene21297:2-418|102527506|102528149	KLEVISMSR;	1
uORF	PH02Gene29102|m.497957|uORF|-|PH02Gene29102:1-669|113756700|113753382	DILSNLK;ENPVLIYMK;DLLADIAQK;AHTNWPTFPQIFIK;	4
uORF	PH02Gene16284|m.487657|uORF|-|PH02Gene16284:2-1138|1182210|1176868	YQNNKPSTPMR;SFIEDSHAGIK;LVVPNSSCGGIIGK;ISPQDNNYVGLHDR;LVTVTGPFDNQMR;GDFMAGTSDR;NITEIIQASGAR;	7
uORF	PH02Gene05574|m.374945|uORF|-|PH02Gene05574:2-2014|51622052|51620040	GWALDESK;	1
uORF	PH02Gene33836|m.345559|uORF|-|PH02Gene33836:3-1589|18111330|18097004	VPGFDGALPSK;TAADSHTFLLK;LHLNPYSWSK;AIIYSGDHDMCVPFTGSEAWTK;	4
uORF	PH02Gene23061|m.174853|uORF|-|PH02Gene23061:1-879|105158581|105156854	TECADQLVGLAPCLQYVQGQAR;DKDDPNLGIK;CLCVLVK;	3
uORF	PH02Gene33720|m.511763|uORF|-|PH02Gene33720:1-714|81768442|81766000	ALSQDVEK;YYSGEEDGLDMR;	2
uORF	PH02Gene43005|m.514142|uORF|-|PH02Gene43005:1-2364|59431701|59426008	TYTMMGNPEVHDQK;STALEETCSSQTER;	2
uORF	PH02Gene21745|m.350504|uORF|-|PH02Gene21745:3-2480|10327896|10325419	DTSESYFSTFGTR;EAEIEELCR;SLLADADALK;DREAEIEELCR;HAAQLCGVPLR;DLASGPEPLPLPTLR;	6
uORF	PH02Gene46851|m.422314|uORF|-|PH02Gene46851:3-1364|4936586|4929346	KVEPNAHK;DANAALEINPDSAK;	2
uORF	PH02Gene01701|m.451329|uORF|-|PH02Gene01701:2-1090|21601611|21595710	VAHYSEVVK;GTLNVLGSCK;DPQAELLDPAVK;	3
uORF	PH02Gene22087|m.406256|uORF|-|PH02Gene22087:2-1087|17921058|17919811	VVAQTDGNR;VGGLQLLK;GAPTFGTK;AENLDWESTFFVR;TLKDGCDAQGVK;AHTDAGGIILLFQDDR;	6
uORF	PH02Gene48512|m.398405|uORF|-|PH02Gene48512:2-1132|4882663|4881444	VPTVPSLALR;	1
uORF	PH02Gene35800|m.226355|uORF|-|PH02Gene35800:3-1952|21940101|21934901	MNITEFK;ELVDGIVLVSR;LVTELADVGR;VMLEHVGGFADGVAVK;GAYNMMAK;VYDVAIESPLQLATK;GVICSSAGNHAQGVALSAQR;AENLGYEYMSELNNEIYR;GDSYDEAQSYAK;EAVLATFLPEEQGSFK;SEIKDELVYR;TVNLTDNDLAK;	12
uORF	PH02Gene37687|m.83811|uORF|-|PH02Gene37687:1-1584|2806847|2802584	LEVGSETVIDK;NCSSVDNDAK;LQPFANLTSEESYQSR;HVTSPEK;	4
uORF	PH02Gene15263|m.684|uORF|-|PH02Gene15263:2-925|101980441|101978138	TDLVDKR;LQLWDTAGQER;QSFLNTSK;SLIPSYIR;	4
uORF	PH02Gene31043|m.321275|uORF|-|PH02Gene31043:3-500|46335940|46333690	LHMNAVSAR;GYLADMLALVK;	2
uORF	PH02Gene40699|m.196418|uORF|-|PH02Gene40699:3-1598|35271526|35268190	IETSNEDRKR;	1
uORF	PH02Gene43055|m.503123|uORF|-|PH02Gene43055:2-823|58133629|58132723	WVDFFSPDSQSVEWATPWSR;TADNFANATGEQGYPGGK;SDAEFINPPWLDGSLPGDYGFDPLGLGK;SDAEFINPPWLDGSLPGDYGFDPLGLGKDPAFLK;	4
uORF	PH02Gene10746|m.378386|uORF|-|PH02Gene10746:1-708|9799853|9798986	DIAVPSFFSDVFR;	1
uORF	PH02Gene19140|m.444164|uORF|-|PH02Gene19140:2-496|58763121|58761509	QPIQNLK;PVIACSVTSNEGSQLK;ACGVTRPVIACSVTSNEGSQLK;	3
uORF	PH02Gene02211|m.285712|uORF|-|PH02Gene02211:2-3676|40898536|40892554	GFAGDTAK;STVVALIER;QDVGFFDTDAR;GLQLSGGQK;TTVVVAHR;	5
uORF	PH02Gene20132|m.468099|uORF|-|PH02Gene20132:1-1533|13203430|13176822	GTSVVPSGEQFGK;HLEYEQEMK;GNPRPPPQTK;	3
uORF	PH02Gene08577|m.315628|uORF|-|PH02Gene08577:1-795|17642529|17640339	MCLQCGIPK;	1
uORF	PH02Gene13880|m.77057|uORF|-|PH02Gene13880:2-2131|36450988|36440516	GHIQVAELLLK;WNADPDVPDNDGR;NPFDHGVR;	3
uORF	PH02Gene37978|m.316652|uORF|-|PH02Gene37978:2-2353|3417877|3393339	WMTYGEASTSR;EIADMYAQLR;LAQGEYIAPEK;	3
uORF	PH02Gene08361|m.349517|uORF|-|PH02Gene08361:3-1358|100798578|100791682	DFLNEGDTVK;VVSQDLELWLSSVPAK;	2
uORF	PH02Gene29944|m.447547|uORF|+|PH02Gene29944:436-663|47964253|47964480	AAAAGAVGGGEGEELLLR;	1
uORF	PH02Gene40931|m.371176|uORF|-|PH02Gene40931:3-1592|6938659|6934457	MTPGHASLGK;EVVSLGR;	2
uORF	PH02Gene49292|m.372112|uORF|-|PH02Gene49292:1-162|1331593|1329129	LSLPSGTEPK;	1
uORF	PH02Gene18764|m.340548|uORF|-|PH02Gene18764:3-1688|18664628|18652292	LAQYMEVDEATLR;LIDENVSTQLK;	2
uORF	PH02Gene36027|m.426708|uORF|-|PH02Gene36027:3-1349|40920864|40908966	VTPNLAMDEEGTR;MLNLTVLQR;	2
uORF	PH02Gene08255|m.373336|uORF|-|PH02Gene08255:3-911|56174365|56172362	SADVFLWR;	1
uORF	PH02Gene18259|m.146707|uORF|-|PH02Gene18259:268-318|25222209|25222159	EISEIFGSIR;	1
uORF	PH02Gene17257|m.365649|uORF|-|PH02Gene17257:1-1623|11541564|11538169	QGHVAHGGMLPR;TMYPSMDPQR;KTEICQTCCK;DAQADGWER;DQFYAHGEIESIR;AAEELANK;SDFPIICESCLGDNPYVR;ACAFVTYTTR;EYFAEEHDR;TEICQTCCK;AGIDYESSYGK;AHVCSFYVR;	12
uORF	PH02Gene33188|m.54657|uORF|-|PH02Gene33188:3-1310|102768426|102760710	AAVAWGPGEPLAMEEVEVAPPGR;MLPLHPMELFDGR;	2
uORF	PH02Gene47098|m.226576|uORF|-|PH02Gene47098:3-2894|26257692|26247483	SEPNLAQTVHELLNRP;ALASYIK;YAYSNAK;CFPCWDEPAFK;KYAYSNAK;	5
uORF	PH02Gene11932|m.394039|uORF|-|PH02Gene11932:2-3523|26701938|26698321	TTAEMLEK;	1
uORF	PH02Gene08967|m.373979|uORF|-|PH02Gene08967:2-2662|29191436|29186080	AHPDVFNMMLQILEDGR;RVLELSLEEAR;LDEMIVFR;IGFDLDYDEKDTSYNR;MPTLEEYGTNLTK;HAQLPDEAKELDK;AKDIDLQVTER;VPEPTVDETIQILR;HIEKDPALER;NNPCLIGEPGVGK;IIGQDEAVK;SLVTEELK;LAEEGKLDPVVGR;VIMLAQEEAR;HAQLPDEAKELDKELR;LIGSPPGYVGYTEGGQLTEAVRR;KIGFDLDYDEK;VITLDMGLLVAGTK;GELQCIGATTLDEYR;VLELSLEEAR;AIDLIDEAGSR;IGFDLDYDEK;GSGFVAVEIPFTPR;DIDLQVTER;TKNNPCLIGEPGVGK;AQITAIIDK;GELQCIGATTLDEYRK;LDMSEFMER;AGELRDREMELK;AETESGEVGP…	45
uORF	PH02Gene39949|m.463193|uORF|-|PH02Gene39949:2-160|44648324|44648098	EEQANEISDLK;	1
uORF	PH02Gene30726|m.225836|uORF|-|PH02Gene30726:2-1639|12776408|12772066	AYDALDVVDWPEGFFR;FGDPECQVLMMR;AGIPTFGPSSEAAALEGSK;	3
uORF	PH02Gene28943|m.161401|uORF|-|PH02Gene28943:2-457|44141432|44140977	DRPYGHCLVAGLAK;LVNFTHLMPTR;VFEEGTR;AVILLQGR;YTLDVDFK;	5
uORF	PH02Gene47696|m.460996|uORF|-|PH02Gene47696:2-421|98956184|98955596	LIEIAYAFEQATK;	1
uORF	PH02Gene07294|m.183138|uORF|-|PH02Gene07294:3-1883|82225553|82216926	KLGTEQQLWEGSR;PTTTVVPPIK;THGIEEDIADER;SSSTSSAASAAGAGISNVR;	4
uORF	PH02Gene12585|m.223371|uORF|-|PH02Gene12585:2-409|53131264|53127078	IMTQPINLIFR;GDNITLMMNTGK;	2
uORF	PH02Gene04424|m.250865|uORF|-|PH02Gene04424:2-1063|33127893|33124426	NCDFQMER;SDGIFIINLGK;RSDGIFIINLGK;	3
uORF	PH02Gene26317|m.360698|uORF|-|PH02Gene26317:2-1558|19997972|19983230	VELNFLGLPLR;IAEETEK;	2
uORF	PH02Gene47537|m.416692|uORF|-|PH02Gene47537:2-793|66932436|66931645	IDLSGNLLHGAIPPK;	1
uORF	PH02Gene27824|m.50243|uORF|-|PH02Gene27824:3-1157|65433031|65426793	GDASLPGGAVQLR;	1
uORF	PH02Gene06232|m.521123|uORF|-|PH02Gene06232:2-1579|53760172|53752307	QLIMSGDIDSAFK;DPESCLYSCLEK;	2
uORF	PH02Gene24003|m.413090|uORF|-|PH02Gene24003:2-469|122942083|122939574	DGVYMYFEDNAGVIVNPK;IASAANAIV;MSLGLPVAATVNCADNTGAK;ECADLWPR;NLYIISVK;GSAITGPIGK;LPSACVGDMVMATVK;VMPAVIVR;	8
uORF	PH02Gene44958|m.177768|uORF|-|PH02Gene44958:3-1247|74163514|74157516	FADLLASDTLK;	1
uORF	PH02Gene13013|m.466528|uORF|-|PH02Gene13013:1-1608|8181283|8177498	FGVTAEHSDSWDR;EISGAVQLPGSK;FAEVLEMMGAK;AGAEEIVLQPIR;LISIPYVEMTLR;	5
uORF	PH02Gene05807|m.11602|uORF|-|PH02Gene05807:3-521|6677074|6675489	LPGGYPFEPPK;	1
uORF	PH02Gene15337|m.45352|uORF|-|PH02Gene15337:170-463|38637091|38629857	EADEHVPTAVGGRPR;	1
uORF	PH02Gene44303|m.379626|uORF|-|PH02Gene44303:3-626|39593822|39587405	LLQNMSPPK;	1
uORF	PH02Gene14617|m.265515|uORF|-|PH02Gene14617:2-2911|97667437|97664528	AAVVHDWLR;	1
uORF	PH02Gene45006|m.470864|uORF|-|PH02Gene45006:1-1413|74768738|74759506	GAASNPGQK;DAESCVNAVEESVR;	2
uORF	PH02Gene25314|m.75011|uORF|-|PH02Gene25314:2-1162|6594758|6590911	YGVSGFPTLK;DLDDFVK;AGEDYDGGRDLDDFVK;IYVNSAK;	4
uORF	PH02Gene35226|m.502852|uORF|-|PH02Gene35226:1-657|41994390|41993637	AGLLSAAER;	1
uORF	PH02Gene19438|m.266665|uORF|-|PH02Gene19438:3-1550|116338940|116334307	LYGQSAK;VNPYNAVIGLGHSGGK;GQAANLGALK;DVAFLHNEQLFAVAQK;DSGGQDYK;KYEVVHSYAAR;EKEVQALLNK;	7
uORF	PH02Gene00867|m.395976|uORF|-|PH02Gene00867:1-1341|110323692|110321293	DALNEALTAEVQR;	1
uORF	PH02Gene01452|m.158078|uORF|-|PH02Gene01452:1-1725|45132991|45126017	TDSSLIQFNR;LGEGAFGVVYK;IIDLGAAADLR;SGTETEGGFTEAQLQELR;ILGDVQDLPK;DIKPQNVIFSEGSR;QLLFALDGLHSTGIVHR;KLGEGAFGVVYK;NVLASLLR;	9
uORF	PH02Gene42064|m.306448|uORF|-|PH02Gene42064:2-1582|8496000|8487677	SALDPDEIEEEQRER;EWLDTTDLK;SALDPDEIEEEQR;INMEFQNFVNK;TITDDPQK;VDIMYGNIK;LNLNWRPILK;HAFFQPAEK;	8
uORF	PH02Gene31306|m.329453|uORF|-|PH02Gene31306:1-672|66626006|66625225	NLWILCR;RDYIEGTAYK;DYIEGTAYKADPASDEAK;WYEIASFPSFFQPR;DYIEGTAYK;	5
uORF	PH02Gene32680|m.359584|uORF|-|PH02Gene32680:2-1969|19307661|19302734	VVWGYVDR;ILGQPSLIR;NMLFYGPPGTGK;IDEVLEFPLPGEEER;AIEEEIQAQR;	5
uORF	PH02Gene10623|m.67452|uORF|-|PH02Gene10623:3-1514|5209764|5205175	TGSSTYDYRSSSGGGTVVLDDCNFHESVHLDSFDIDR;KIVGGSEHTLR;IVGGSEHTLR;VTALIEEAGPSR;LTFSQESHGNITK;SYLSGNPEIR;RLEWNLK;LPPLGPAAMFMQGTK;	8
uORF	PH02Gene05370|m.240878|uORF|-|PH02Gene05370:3-320|148794|148232	LVYQYTNK;	1
uORF	PH02Gene33433|m.399566|uORF|-|PH02Gene33433:3-1172|33043678|33040217	MSNELAALGIPVK;	1
uORF	PH02Gene03648|m.86320|uORF|-|PH02Gene03648:3-845|67803594|67802752	CSGAHVIEFLR;YLDQFGK;	2
uORF	PH02Gene26446|m.23836|uORF|-|PH02Gene26446:3-1832|47671902|47667203	GWAGIHAIPR;GWYHLFYQYNPK;SVVESFGAGGK;DPTTAWYADGHWR;	4
uORF	PH02Gene32844|m.204981|uORF|-|PH02Gene32844:1-1377|34567093|34561917	VLDTPIAENSFTGMGVGAAMK;GLAEMFGDLR;VLIVEECMR;LDPTVCVFGEDVGHYGGSYK;YHVMQAAK;SENPVVLFEHVLLYNLK;EALIEEMK;GYDPEVIDIR;TGGIGASLR;SLKPFDLHTIGNSIK;	10
uORF	PH02Gene26018|m.389536|uORF|-|PH02Gene26018:3-887|4219398|4214404	LAMGEFFGIKPPEK;KVEDPDMLEK;	2
uORF	PH02Gene16649|m.141212|uORF|-|PH02Gene16649:2-3172|449489|439641	LTEDVQEFDSK;	1
uORF	PH02Gene12532|m.496003|uORF|-|PH02Gene12532:3-2405|17504925|17480621	SDTVNTSLFDK;KVQFIYDLPTR;CLDPIPLEPPILDK;	3
uORF	PH02Gene48929|m.195825|uORF|-|PH02Gene48929:1-1281|33793115|33790227	LKSEGHYIIASDWK;ESDAWPAEPQDAYGLEK;EKAPAAFCR;FHNIYGPFGTWK;LATEELCK;TGAAYGEYTYEALER;NSENTLIK;LGWAPTMR;TGAAYGEYTYEALEREPYWPTEK;FFYASSACIYPEFK;NEHMTEDMFCHEFHLVDLR;FEMWGDGLQTR;SEGHYIIASDWK;SFTFIDECVEGVLR;	14
uORF	PH02Gene48919|m.406820|uORF|-|PH02Gene48919:2-1411|36300128|36295239	VGETNEPGMYR;GIGHAVNPSNSLVLK;LGYTGISLSK;LLVLVDDLAVR;GVYSTSFK;KGVYSTSFK;VPDVYGVFQFK;LASPPSLTGSAISLVSVMQAR;	8
uORF	PH02Gene50373|m.14125|uORF|-|PH02Gene50373:2-790|59343605|59338319	VIAPSAFK;TTLQDVLEQK;TTIGPQCMLAEGSQLGDK;SDLMDAHLYAFK;VNSIQAYCDINR;SCAYIASK;	6
uORF	PH02Gene08437|m.483384|uORF|+|PH02Gene08437:2-142|50075777|50075917	RESMDKR;	1
uORF	PH02Gene01936|m.43930|uORF|-|PH02Gene01936:2-637|16276520|16275793	KVVAKPK;TGSSAHAIAK;	2
uORF	PH02Gene07816|m.126835|uORF|-|PH02Gene07816:2-904|47510760|47505781	NVSVEGSWDNWK;	1
uORF	PH02Gene07074|m.511390|uORF|-|PH02Gene07074:3-2582|7535140|7527693	ENPENNPDCTTVYVGNLGHEVNRDELHR;ENPENNPDCTTVYVGNLGHEVNR;SAALAIMTLHGR;VNWAYASTQR;SSFGFVDYYDR;HIYGQAIK;	6
uORF	PH02Gene09538|m.513866|uORF|-|PH02Gene09538:2-1525|32545651|32536798	GGTSIEDLAEKYPDMIIK;SGLQGGVHIVK;CDVIASGIVNAAK;MLGQILVTK;CDCTLLEINPLAETADNK;QSSIEQIKK;DTTQEDPREVAAAK;AEEAEGLASK;GGTSIEDLAEK;LHGGTPANFLDVGGSASEGQVVEAFK;KLYELFCK;ILTSDDR;GITDEDAAK;LNFDDNAAFR;SQILAGGR;QSSIEQIK;	16
uORF	PH02Gene28962|m.2653|uORF|-|PH02Gene28962:2-2239|61396221|61390837	LLPYAVDCGTK;VISPVNCAR;IISLCGWEPR;	3
uORF	PH02Gene28774|m.73687|uORF|-|PH02Gene28774:3-1568|100766801|100763077	KLGGAKPVVSEGGSGIITAGR;LGGAKPVVSEGGSGIITAGR;PVVSEGGSGIITAGR;	3
uORF	PH02Gene23953|m.417799|uORF|-|PH02Gene23953:2-787|4941460|4939200	QGFLPVNDNQDGYSFLYPFGWQEVVVQGQDK;	1
uORF	PH02Gene34965|m.515245|uORF|-|PH02Gene34965:2-754|131415730|131414855	SELLLNSNPVHK;	1
uORF	PH02Gene26788|m.99596|uORF|-|PH02Gene26788:2-808|9097213|9093761	SGDYMASLALVHSQCR;GLSLYYLDRFEEGAEQFR;QGDVAGSLAEFDR;	3
uORF	PH02Gene02450|m.303751|uORF|-|PH02Gene02450:196-348|4120688|4120536	DLPTSLLVR;	1
uORF	PH02Gene14783|m.272597|uORF|-|PH02Gene14783:3-899|16455906|16453508	VTALDMAASGVNPAR;	1
uORF	PH02Gene14415|m.125453|uORF|-|PH02Gene14415:1-837|99543895|99542745	ALQNGGVGR;	1
uORF	PH02Gene20343|m.329246|uORF|-|PH02Gene20343:3-788|79534462|79531085	FVQVYEATDFR;	1
uORF	PH02Gene20957|m.383474|uORF|-|PH02Gene20957:2-2218|54921035|54917064	ATCFAYGQTGSGK;	1
uORF	PH02Gene07855|m.287624|uORF|-|PH02Gene07855:2-991|74964788|74961051	ALAPLREEGVLILGSGSATHNLR;	1
uORF	PH02Gene39179|m.366827|uORF|-|PH02Gene39179:2-919|5826013|5821398	LTIINNLLQYHPESSEK;LGALLDTMK;LNSSLSQVLVNCLR;	3
uORF	PH02Gene47661|m.367119|uORF|-|PH02Gene47661:3-1055|16163382|16161002	EQLPPGILGPIK;	1
uORF	PH02Gene12021|m.2725|uORF|+|PH02Gene12021:3-41|86334141|86334179	HLPPCAMPRASR;	1
uORF	PH02Gene26357|m.422119|uORF|-|PH02Gene26357:2-1165|86622888|86619080	NVLSTFSS;KNVLSTFSS;GQLTSEAGR;KLAPEYER;HLAPTYEK;YGVTGYPTLK;EFLSAASDK;HKDLAEK;	8
uORF	PH02Gene03278|m.207270|uORF|-|PH02Gene03278:1-1116|44501152|44494622	LADGLFLESCR;AVTLIPGDGIGPLVTGAVR;ENTEGEYSGLEHEVVPGVVESLK;YAFEYAYLNNR;HQDVDIVVIR;HLQFPSFADR;GGLATPVGGGVSSLNMQLR;	7
uORF	PH02Gene01690|m.315650|uORF|-|PH02Gene01690:2-736|20980387|20974713	NLHLNLDR;GFREEPSSSRPLAGR;	2
uORF	PH02Gene50857|m.268602|uORF|-|PH02Gene50857:2-898|9735|6950	FAIGGEDGHLR;IDEGVPLVNLTR;DASSLESVGPQK;VVISTSHQWGAELTK;LVFEEYTVR;CLAFSTDGAK;MEVSHWSK;	7
uORF	PH02Gene26803|m.112001|uORF|-|PH02Gene26803:3-2027|25818547|25815989	LLPEMEVEEATKR;	1
uORF	PH02Gene02643|m.125999|uORF|-|PH02Gene02643:1-3864|14569328|14563676	SIYHMMMK;	1
uORF	PH02Gene36556|m.29382|uORF|-|PH02Gene36556:3-1145|99770526|99767499	AVVDSAYEVISLK;CFDEETLEGIR;	2
uORF	PH02Gene25221|m.305285|uORF|-|PH02Gene25221:2-1636|3883782|3874520	EIQLEDEDLSR;	1
uORF	PH02Gene19770|m.183789|uORF|-|PH02Gene19770:3-509|72183668|72181363	LIDDAEGQYR;DTLNWAVHR;NFQHPDPYIVPWAPGGTK;HLFYQDASDLR;HVEDLDVIDR;NPPPPEGIEIIYNYGK;	6
uORF	PH02Gene34224|m.8130|uORF|+|PH02Gene34224:270-629|528793|529941	VVEREDNPNPR;	1
uORF	PH02Gene15271|m.36593|uORF|+|PH02Gene15271:311-415|102150947|102151051	AQTWAGVGK;	1
uORF	PH02Gene14603|m.32031|uORF|-|PH02Gene14603:3-776|97828023|97825246	WVNGTWDLSR;FHLPEAEK;RFHLPEAEK;GGAVDWDAVIDAEAR;	4
uORF	PH02Gene46661|m.305030|uORF|-|PH02Gene46661:2-580|25473333|25471940	LEVFDEDK;VVQDLILK;TIYPVGVNYLGGESHVSWK;KNPNPVWNEVLK;NPNPVWNEVLK;	5
uORF	PH02Gene27499|m.161840|uORF|-|PH02Gene27499:2-1489|19761145|19752299	VLDFVESR;MPACNVQLLGAK;LPKPLPVPDSEPK;NLAGFSTATSQFR;	4
uORF	PH02Gene27232|m.505089|uORF|-|PH02Gene27232:3-896|100476849|100474721	IVDPFAK;TTDNYMLR;FIPEVIGK;KWQTLIEAHVDVK;TCYAQASQIR;NVLTNFWGMDFTTDKLR;WQTLIEAHVDVK;LMEVHGDYKEDVGVK;NVLTNFWGMDFTTDK;LMEVHGDYK;LRAEDVQGK;ATSSIFPLQNVFIR;VFEVSLADLQNDEDQAYR;VFEVSLADLQNDEDQAYRK;LFCIGFTK;	15
uORF	PH02Gene37309|m.293246|uORF|-|PH02Gene37309:2-688|21910722|21909946	SDVVQVDEVGYDNCDK;GHSYAFQLK;	2
uORF	PH02Gene11103|m.472166|uORF|-|PH02Gene11103:2-1141|29165254|29159992	KPVDLVTPFHNSVK;ETSVVTTR;	2
uORF	PH02Gene15252|m.452942|uORF|-|PH02Gene15252:3-1973|82385468|82381446	DFDAVVPVSAR;	1
uORF	PH02Gene12407|m.197139|uORF|-|PH02Gene12407:270-461|70605508|70604490	KEEASELTPFDPTK;KEEASELTPFDPTKK;VVIQDPSDEVDKLAEK;VVIQDPSDEVDK;KVVIQDPSDEVDKLAEK;KVVIQDPSDEVDK;	6
uORF	PH02Gene17105|m.210712|uORF|-|PH02Gene17105:1-948|5899154|5895188	SAFAAAEQK;MAAEEQQK;ITMGTSMVNEK;AATDVGTMTK;VPVGGDNAVHK;HGFTSTAGAK;	6
uORF	PH02Gene01752|m.144026|uORF|-|PH02Gene01752:1-1398|11442616|11438847	GVYYYAAGDAVR;LSTVVPSSVTGEVNYELADADLAFK;GQRPAHVEYGMGGVGEEGAVLVQPDADGR;	3
uORF	PH02Gene05691|m.54135|uORF|-|PH02Gene05691:2-1177|52028110|52026473	GFHGISDDHEVFLSLPAR;	1
uORF	PH02Gene30737|m.67500|uORF|-|PH02Gene30737:1-1119|41911656|41908291	LVQETGLQLK;LPGDTASILK;LVDIREEILR;LLEAHVACLR;VAIAAHPLYER;QINNWFINQR;	6
uORF	PH02Gene42856|m.185140|uORF|-|PH02Gene42856:1-1737|28293529|28287304	GQYTDAAAK;MQQQLMSNPDLVR;LSKEDAVK;MSPDDLAR;AQQAMSSLSPEDLDR;LGMQGMSPELVK;	6
uORF	PH02Gene10967|m.478623|uORF|-|PH02Gene10967:2-1180|101513189|101511646	LSSLVGEDQAR;	1
uORF	PH02Gene03572|m.283785|uORF|-|PH02Gene03572:1-1758|72960853|72956208	KGAVFNLLCGETDNVVMK;GAVFNLLCGETDNVVMK;FGTRDEPDYEVYLHR;KIPQAICICPTR;SWADVEEEEEAK;IPQAICICPTR;VLISTDVLAR;IEDYFQHK;DEPDYEVYLHR;	9
uORF	PH02Gene33921|m.183651|uORF|-|PH02Gene33921:3-719|55341501|55338656	WVEYAEK;	1
uORF	PH02Gene31482|m.343754|uORF|-|PH02Gene31482:2-349|12944325|12943978	KPLFFYVNLAK;IQVSNTK;	2
uORF	PH02Gene04807|m.374111|uORF|-|PH02Gene04807:2-658|90164593|90160660	AQMVVQVEAVR;LSELVNDAYKDAHQR;AGIFGNMQNLYETVKK;AGIFGNMQNLYETVK;LSELVNDAYK;KAQMVVQVEAVR;	6
uORF	PH02Gene33503|m.387778|uORF|-|PH02Gene33503:1-603|73694566|73689758	AIPNQQIIGK;	1
uORF	PH02Gene47823|m.464329|uORF|+|PH02Gene47823:1-417|3603585|3604001	TTLAQLVYNDPR;	1
uORF	PH02Gene13564|m.34516|uORF|-|PH02Gene13564:3-1460|38940012|38937108	GLPEPSLKPIWAR;ALVHYYPVAGR;SVVEISLDSIKR;FLDWMSGGAK;SVVEISLDSIK;DQHASVAAMR;LGFAASTR;EELLPRPPPEVR;DAIPNPPKPPLGPPPSFTAFNFEK;	9
uORF	PH02Gene08820|m.286368|uORF|-|PH02Gene08820:3-470|1792057|1788400	DEGGVLVGQSTDGHQLTIR;	1
uORF	PH02Gene20410|m.475040|uORF|-|PH02Gene20410:2-1087|109326795|109316749	DLSSPVSSSVR;DSVPAAGR;	2
uORF	PH02Gene33116|m.337717|uORF|-|PH02Gene33116:3-584|22757679|22755218	STYQVAALPLNAR;TTIMLADLQDFKK;ASGASYSSVVK;FVSESVEEQTEQVMK;EAVQTEK;APAALGPYSQAIK;KVNEIYAK;ANNLVFVSGVLGLNPETGK;TTIMLADLQDFK;	9
uORF	PH02Gene05770|m.406366|uORF|-|PH02Gene05770:1-2106|7688378|7686273	DDGLPQTMGSSSALK;DIADVMLR;AGYAPELCQVYGEVR;	3
uORF	PH02Gene15478|m.500632|uORF|-|PH02Gene15478:2-1378|16285357|16281584	VAPPERPAAR;WYGDAMEVMLEHAR;	2
uORF	PH02Gene20304|m.73836|uORF|-|PH02Gene20304:2-1039|31974258|31970908	VQSLLQDIK;GIANFMTVVK;NNLELVLLTTPTTPTER;GTTFEDVISMVK;	4
uORF	PH02Gene22543|m.300847|uORF|-|PH02Gene22543:3-2384|18280113|18256947	TLHDACDQLLVEK;LYLIRGMVQQR;VALSSGSQGQK;VEVLGEQLSR;	4
uORF	PH02Gene33365|m.253261|uORF|-|PH02Gene33365:2-721|52718953|52711994	KAIEWCASK;GNIPYYETSAK;AIEWCASK;EDYNVDNAFLSVAK;GADCCVLVYDVNVNR;VIVLGDSGVGK;LALEHER;	7
uORF	PH02Gene20657|m.291286|uORF|-|PH02Gene20657:2-2281|18569845|18562123	EGVVIYGGPIAHDTLK;GPVGVDGLLTTR;	2
uORF	PH02Gene24637|m.227214|uORF|-|PH02Gene24637:1-447|59832982|59832416	QAMSDAGAPEK;	1
uORF	PH02Gene38301|m.118281|uORF|-|PH02Gene38301:1-1488|2280438|2274408	GKIPLIGCGGVSSGEDAYK;AGPGILGVNLGK;	2
uORF	PH02Gene40952|m.333403|uORF|-|PH02Gene40952:2-703|5366307|5358563	HVLLPVTDR;HVLLPVTDRNPYLSEGTR;NPYLSEGTR;	3
uORF	PH02Gene17157|m.41049|uORF|+|PH02Gene17157:3-332|38867765|38868183	GQMRRPWSPR;	1
uORF	PH02Gene04923|m.365587|uORF|-|PH02Gene04923:2-1087|21404677|21401295	VSHGAAFR;LDGIEAEGEAR;	2
uORF	PH02Gene41986|m.500968|uORF|-|PH02Gene41986:1-2127|41417531|41415324	LTVLSLR;VPRPYDLEDLLR;APTHAVLHDEGVDLPR;	3
uORF	PH02Gene48112|m.84415|uORF|-|PH02Gene48112:1-579|28408073|28407397	LVASSPAFR;	1
uORF	PH02Gene00462|m.56066|uORF|-|PH02Gene00462:1-1662|67155215|67149398	LEVTNAELAK;	1
uORF	PH02Gene38366|m.89347|uORF|-|PH02Gene38366:2-1375|19293076|19289382	SLVGAENPVLVSAAEQIFGAGGK;	1
uORF	PH02Gene22095|m.341829|uORF|-|PH02Gene22095:2-778|2805350|2804301	LLVPAGYNR;ADASYDSGVYAR;ADVNTGVQDQR;	3
uORF	PH02Gene20940|m.416637|uORF|-|PH02Gene20940:3-689|55455167|55446696	STSEYEPEVASSNR;	1
uORF	PH02Gene26850|m.50461|uORF|-|PH02Gene26850:1-2010|43740606|43732677	YSNSETVVYVGCGER;	1
uORF	PH02Gene24380|m.136535|uORF|-|PH02Gene24380:3-1322|35751494|35727993	GDEDVGVK;LGGNAMLVDAEHAFDPAYSK;VVEVYGPESSGK;	3
uORF	PH02Gene02274|m.357285|uORF|-|PH02Gene02274:3-1808|13286631|13283899	LCTVTQVEELK;	1
uORF	PH02Gene34456|m.232541|uORF|-|PH02Gene34456:3-527|691727|691109	HVLLAIR;	1
uORF	PH02Gene30511|m.501557|uORF|-|PH02Gene30511:1-2259|70350331|70347951	EELGTAYLTGEK;	1
uORF	PH02Gene22021|m.465713|uORF|-|PH02Gene22021:1-522|17633672|17630470	QVCPLDNSEWEFQK;	1
uORF	PH02Gene44112|m.209861|uORF|-|PH02Gene44112:1-624|79858597|79849514	GTFFSGGSEGEVEDEK;	1
uORF	PH02Gene25162|m.376890|uORF|-|PH02Gene25162:3-1220|52534990|52532929	EVAAFLGHVGAK;	1
uORF	PH02Gene38642|m.47041|uORF|-|PH02Gene38642:1-1251|530751|526804	VFDISMFK;	1
uORF	PH02Gene40791|m.505769|uORF|+|PH02Gene40791:1200-1427|31096780|31097370	FQEAADNYVR;	1
uORF	PH02Gene23752|m.445280|uORF|-|PH02Gene23752:2-1384|74534327|74532541	NTSSHQDAVEKPK;MFYGPGGPYALFAGR;GQIYDVTQSR;KPLLMAIK;	4
uORF	PH02Gene06857|m.264658|uORF|-|PH02Gene06857:1-846|87050628|87047081	YQDPAEADK;QSVQHEEYK;TIDSVLAR;	3
uORF	PH02Gene35411|m.418235|uORF|-|PH02Gene35411:3-377|97827719|97826790	GGLRQEGASLLR;	1
uORF	PH02Gene21754|m.251051|uORF|-|PH02Gene21754:1-462|2494651|2493333	YFNIAENEGEEED;GSVSFVIDCTKPVEDK;	2
uORF	PH02Gene40465|m.203392|uORF|-|PH02Gene40465:3-1694|5226177|5221472	HEYMGFENLCK;	1
uORF	PH02Gene22137|m.2889|uORF|-|PH02Gene22137:2-745|103137070|103131257	GNIPYFETSAK;VIILGDSGVGK;	2
uORF	PH02Gene39061|m.254771|uORF|-|PH02Gene39061:2-3823|96485983|96480015	SAYFPVK;FLGLRPPK;LGETFNETAIPLR;YFDTIPVTSAICVLR;IDEIESLMPIMDMR;LPQDVSDEIEEDPTGGK;QAMLCLSSR;TNVDMVTGQLSDTR;GAFSAEER;TQVEEVPLALCQFQGR;GVLIVAAATHR;DVIDGDLCEQFPSLPADMQR;IVPGQLLAVDPK;FGNIYFAR;ALCIAALEK;LFPCIVSHR;YLAVIESDK;IADELDRTPGEILK;LTISSPLEAHK;VHQETFGK;LLAGVGSVLR;ILRPGLAISEMAR;SLELLHK;QDMSGDVACLAIAPVPEGR;	24
uORF	PH02Gene21535|m.68|uORF|+|PH02Gene21535:3-506|12261360|12262273	LLDLIVHSLYSHK;	1
uORF	PH02Gene36175|m.183213|uORF|+|PH02Gene36175:2-268|38351822|38352088	PAAGGSATAPPPPAGGR;	1
uORF	PH02Gene11493|m.239223|uORF|-|PH02Gene11493:1-2874|12367050|12361213	CDSGTMGTK;VSDFGLVK;	2
uORF	PH02Gene39002|m.496789|uORF|-|PH02Gene39002:1-1269|88527772|88522644	QISEAYEVLSDPQK;LPVSLADLYK;EIIDASGR;TIYDQLGEEGLK;QISEAYEVLSDPQKR;	5
uORF	PH02Gene46986|m.346794|uORF|-|PH02Gene46986:222-1034|6463174|6461172	MEQAAASAFSNIVMSR;	1
uORF	PH02Gene02567|m.383441|uORF|-|PH02Gene02567:2-1765|17018709|17016066	TGWIMHEYR;	1
uORF	PH02Gene42476|m.412689|uORF|-|PH02Gene42476:2-1693|14315520|14311482	NVQAALASLGLADAVK;LAHASYAVNDYYQR;LQAALDYACGHGADCSAIQPGAR;ASWCVANAAVGDAR;ANAQAYNGNLISR;DLTPQLVPAMK;LMVTLPNEELASAAK;VSTPIPFTALK;VLSSLANTGIK;DPSYALQWATSNVK;AYYPATQIHGVAVGNEVFDQAK;VAHASYAFNDYYQR;	12
uORF	PH02Gene43495|m.427166|uORF|-|PH02Gene43495:1-843|41075121|41072782	EGVIQHSTINNLAIGR;KSGGLGDLKYPLISDVTK;SFGVLIPDQGIALR;YPLISDVTK;TLQALQYVQENPDEVCPAGWKPGEK;SGGLGDLKYPLISDVTK;GLFIIDKEGVIQHSTINNLAIGR;	7
uORF	PH02Gene38136|m.505313|uORF|-|PH02Gene38136:3-824|68619031|68616549	RPDFEER;ATFVGPGFTR;AHVTHPELK;VRPVAEEEMFK;	4
uORF	PH02Gene31988|m.245055|uORF|-|PH02Gene31988:2-883|93045937|93041762	DNLTLWNSDMADDAADAR;TEVSEQSLK;	2
uORF	PH02Gene14419|m.116351|uORF|-|PH02Gene14419:2-1066|99663372|99657840	GQVPGPQGSFVFVK;HGFSGMPASHGASLSHR;NVWVYQIDPAR;AQGVPLKR;	4
uORF	PH02Gene00836|m.498814|uORF|-|PH02Gene00836:3-2057|109762277|109756572	LGPIGWDMAAKGIRR;	1
uORF	PH02Gene47806|m.264561|uORF|-|PH02Gene47806:1-1731|37823323|37814154	LYGVPLTDLDSIR;	1
uORF	PH02Gene43695|m.120775|uORF|-|PH02Gene43695:3-1037|20662529|20659585	GDGSSIFVLFK;GIFSSIENAASSVAK;LKEALYGTER;FSGPLATTSVSTNAK;VEEISQTIDSENFTVQNCIK;EALYGTER;TISGQPPLKIPIR;	7
uORF	PH02Gene21028|m.221977|uORF|-|PH02Gene21028:1-1176|35730299|35727506	EKNHYNQQPVR;	1
uORF	PH02Gene45376|m.264733|uORF|-|PH02Gene45376:1-522|53869165|53867385	ATAAVTLR;QFVLEVIHPGRPNVSK;KQFVLEVIHPGR;KQFVLEVIHPGRPNVSK;STGFGLIYDNLDAAK;QFVLEVIHPGR;	6
uORF	PH02Gene12459|m.344513|uORF|-|PH02Gene12459:2-475|20443491|20442892	GDIGSASQEF;	1
uORF	PH02Gene08893|m.60091|uORF|-|PH02Gene08893:3-680|1485528|1480512	MLSFYAPGWCGEVR;	1
uORF	PH02Gene36970|m.144338|uORF|-|PH02Gene36970:2-928|106044853|106033314	GLCGGINSTSVK;GLWQPFTALLGDAPSVDVK;KNVIVAITSDK;NVIVAITSDK;NVEYDALR;VGDLDSYEIEGGETK;NPINYTQIAVLADDILK;	7
uORF	PH02Gene13729|m.466565|uORF|-|PH02Gene13729:3-1985|46283960|46279845	GGGFGDSGFGR;INVEGSDLLGGGFDSFGSGGGGFGR;SGGGFGDSGFGR;	3
uORF	PH02Gene09374|m.502507|uORF|-|PH02Gene09374:3-2183|42680439|42674068	VVSEEVER;VPALASVIVEALK;IYADGLVK;SILGSGMSNK;LCSSLEPILR;EGVGTIGELIFTDNSSWIR;LSLPLFTGGK;	7
uORF	PH02Gene34755|m.79577|uORF|-|PH02Gene34755:1-879|49926347|49917412	HLVAVQTDEGK;AVEAGEDAASGPGKGEK;INIKDDVSAVK;AEDDYDYLFK;VVLIGDSGVGK;NEFSLESK;DHTDPNIVVMLVGNK;GAVGALLVYDVTR;AVEAGEDAASGPGK;	9
uORF	PH02Gene05609|m.355628|uORF|+|PH02Gene05609:3-209|50481493|50481699	CLTSNTDHPRKAR;	1
uORF	PH02Gene15183|m.90418|uORF|-|PH02Gene15183:2-1078|93890935|93880254	CTGYRPIVDACK;IVASNTGSGVYK;	2
uORF	PH02Gene27528|m.218598|uORF|-|PH02Gene27528:1-1152|42418168|42414162	VPQVGLIAVNDGIILR;MLDYNVLGGK;ELNLEAVFHEYER;GLSVIDSYK;	4
uORF	PH02Gene31958|m.205413|uORF|-|PH02Gene31958:2-1189|16017721|15993719	ENPGCLFIATNR;	1
uORF	PH02Gene03075|m.64257|uORF|-|PH02Gene03075:1-2064|88994089|88987000	AIYQVAK;SRGEDDEDFQITEYQAQR;YYDQAVEVDPAAK;	3
uORF	PH02Gene36198|m.213311|uORF|-|PH02Gene36198:1-1734|48089363|48083053	SAAPTVVK;EKGEQPVMFSHLGPPK;	2
uORF	PH02Gene40187|m.185879|uORF|-|PH02Gene40187:3-551|2467162|2466245	VNGAPIELIRPEMLR;TAVAVAYCK;ALVAYYQK;TAVAVAYCKPGR;TSQIYAIR;AFEPIMLAGR;	6
uORF	PH02Gene17998|m.157125|uORF|-|PH02Gene17998:3-668|1431253|1429715	WCEGDNQR;MVNNIYLNFDALHGDK;HSLGQSHPVR;	3
uORF	PH02Gene06030|m.42037|uORF|-|PH02Gene06030:1-3591|3702881|3694770	TGGLYDTVFDVDDDKDR;SMSTLASEPDILIK;KTGGLYDTVFDVDDDKDR;VGGLGDVVTSLSR;VMEQDWSWNRPALDYMELYHSAR;YGSIPIVR;	6
uORF	PH02Gene18261|m.141276|uORF|-|PH02Gene18261:2-616|25431298|25428558	VVNVTAGVK;	1
uORF	PH02Gene04172|m.322289|uORF|-|PH02Gene04172:3-1385|63190669|63186642	GVYDGHDVAVK;QNLRPEIPR;LLDWGEDGHR;RKEEAAASDR;	4
uORF	PH02Gene24652|m.424028|uORF|-|PH02Gene24652:1-1110|59470487|59469168	ASCISFK;NLDFLEMWR;CFGYMVSK;TIKVPEGFDYELYNR;ASNPFVNLKK;YIYTIDDDCFVAK;KYIYTIDDDCFVAK;VPEGFDYELYNR;GYPFSLR;YIYTIDDDCFVAKDPSGK;	10
uORF	PH02Gene08095|m.272449|uORF|-|PH02Gene08095:3-911|14059457|14057663	GIHGSDSGAYDAEGR;	1
uORF	PH02Gene21257|m.288791|uORF|-|PH02Gene21257:3-2141|84320407|84317350	PKIQNPLAGEPR;	1
uORF	PH02Gene30056|m.346539|uORF|-|PH02Gene30056:2-1036|58768426|58763907	LQTHYQNVESLLSIYEDVIVK;YGLVHISAGDLLR;YSPPENEEIASR;VMIAGAPASGK;AEIAAGTENGK;	5
uORF	PH02Gene34767|m.338957|uORF|-|PH02Gene34767:2-718|5412525|5411208	GLTTQLLK;RQALAFIYEK;	2
uORF	PH02Gene37328|m.37981|uORF|-|PH02Gene37328:1-2067|54643088|54636903	FLEILNSVELAHSDELK;IEVMDDLKK;	2
uORF	PH02Gene46597|m.133094|uORF|+|PH02Gene46597:2-958|11740488|11741444	PAASSSSSSPR;	1
uORF	PH02Gene24090|m.14133|uORF|-|PH02Gene24090:2-2077|1841306|1835843	VLACLYEK;KLEEVLEVYEQR;	2
uORF	PH02Gene42839|m.40838|uORF|-|PH02Gene42839:3-1775|25752144|25750098	AAEALALAEIK;	1
uORF	PH02Gene10509|m.368243|uORF|-|PH02Gene10509:3-3536|36469390|36461762	ACTLTGSSDPCYIEAYHLADPTDGR;NVDLGDETTTMICK;NLVSQDPVQSSVTVGVSHFER;ASDESITK;TAATEILSAPSSAVCK;ALQAAVLQEWHQLCK;LVDGEGALAVR;RGQKPVQGTDVISLFEDAR;TALCVDLFAK;LCHIYDTR;QSSALLQALQQCAAGR;	11
uORF	PH02Gene09332|m.350119|uORF|+|PH02Gene09332:1-528|20449513|20451167	GFIQMYLLLTMEK;	1
uORF	PH02Gene19952|m.366270|uORF|-|PH02Gene19952:2-2416|100004769|100000976	EIEPALKK;QFNTIPGLMEGTAKPDYANCVK;YIEAGASEHAR;AFITAFR;TDALDAAGNTTAAIGK;AADVGADLVGK;VVDVLSPK;DTSGPSLNILIK;FTIFNFGAQK;AAVIGDTIGDPLKDTSGPSLNILIK;AADVGADLVGKVER;KYIEAGASEHAR;ERTDALDAAGNTTAAIGK;AAVIGDTIGDPLK;	14
uORF	PH02Gene16290|m.142898|uORF|-|PH02Gene16290:2-1753|1074842|1068926	GDKTDEDGVPMLLK;IPGCSNDFVLVK;EAVIEQEK;	3
uORF	PH02Gene19990|m.426784|uORF|-|PH02Gene19990:93-230|39383240|39383103	MEQGPLIPR;	1
uORF	PH02Gene14698|m.481263|uORF|-|PH02Gene14698:1-1023|52188075|52183909	VLDEFFISTAGK;DFDKVEMILQALEYEK;	2
uORF	PH02Gene30745|m.217266|uORF|-|PH02Gene30745:2-2368|31511400|31501994	QVDSAAVFHNASTR;SENEADVAAAQDAGYEK;LIGLVTTR;IDYPAACNAMETLLVHK;DEIADLLK;LVNSSFADLQKPQMELDGK;NASLWEPSK;ADLLVLLSDVDGLYSGPPSEPSSK;YGSAHTDCIVTTDDK;IGTLFHK;KLVNSSFADLQKPQMELDGK;IIHTYIK;VIPIFNENDAISTR;	13
uORF	PH02Gene12201|m.288382|uORF|-|PH02Gene12201:1-1986|4075620|4069061	ILQGLVDK;EQDPSSVNSEGLSR;FYCQNAGHSPITIFSSR;DEAELAK;CGLSNELNDVDEPSR;KEYDDASSK;	6
uORF	PH02Gene17413|m.213579|uORF|-|PH02Gene17413:2-1501|44686217|44683381	AFLAGRPLPESFE;NEYSWNK;SGIPVLVYSGDQDSVIPLTGSR;	3
uORF	PH02Gene13093|m.288554|uORF|-|PH02Gene13093:2-1192|19231154|19226046	GVASTDVFGVPIEATVQR;	1
uORF	PH02Gene48890|m.149088|uORF|+|PH02Gene48890:993-1172|60450196|60450464	EVLLQGTSHPLK;	1
uORF	PH02Gene19838|m.454274|uORF|-|PH02Gene19838:2-1168|40372354|40368302	DWREDGIVSPVK;EDGIVSPVK;YNGGLDTEESYPYQGVNGICHYKPENVGVK;	3
uORF	PH02Gene08453|m.382580|uORF|-|PH02Gene08453:2-2218|49675597|49672131	AVLVDHALANGEAEK;VFLAISQGK;EAVYSYADDPCSANYPLMK;SPGEECNK;LINTGVTPCLPLR;IAGIEGGFFK;AAAELTGSHLDEVKR;TAEAMDILK;LVDPMLECLK;EELGCVYLTGEK;HLEENLK;TKDGPALQVELLR;EVNSVNDNPVIDVHR;FEILEAITK;VAFENGTAPIANR;LAIANIGK;ITKFEEELR;FIREELGCVYLTGEK;AVLVDHALANGEAEKDASSSVFSK;DGPALQVELLR;KVDAAEAFK;KVNEMDPLLKPK;	22
uORF	PH02Gene48294|m.251199|uORF|-|PH02Gene48294:1-1422|3058549|3049211	SDYKDEFVEK;LASPSEPQLPPK;LGLMSCFVK;AAVSALQNQPIVNAVIDGDDIIYR;FIASEGDTVTPGTK;GLVVPVIR;LKDSQNTFAMLTTFNEVDMTNLMK;MNFADIEK;	8
uORF	PH02Gene29987|m.269178|uORF|-|PH02Gene29987:1-990|24044510|24040821	AQNMETWPYFNQVTANLRPLNPR;GELEITYLDEELR;	2
uORF	PH02Gene17879|m.117829|uORF|-|PH02Gene17879:3-1565|10191664|10188039	NIQVVDSSNNLK;	1
uORF	PH02Gene20028|m.518812|uORF|-|PH02Gene20028:2-1111|48536967|48534707	FSPNTFQPTIVSGSWDR;YTIGGDLGGGEGHNGWVSCVR;LWDLSTGVTTR;QIVSASR;LWNTLGECK;YWLCAATQDSIK;VWNLTNCK;HIVQDLKPEVPTSK;CTLEGHGGYVNAVAVSPDGSLCASGGK;	9
uORF	PH02Gene41987|m.334906|uORF|-|PH02Gene41987:2-1003|4212|2149	TMAITDQATALR;AEAVDASISPR;LLIICSPSNPTGSVYPK;	3
uORF	PH02Gene14212|m.59636|uORF|-|PH02Gene14212:1-1914|50724174|50710793	SISLLTPADVVK;ADDHAELLK;	2
uORF	PH02Gene23418|m.199371|uORF|-|PH02Gene23418:2-1096|11637134|11632187	QATAQVLASQK;ILDQAVLEMNDDLTK;AAEQAADDWYR;VMTMESQAEALGQLATDDLEGK;AQLALQK;SQLDQQK;SYADNASSLR;	7
uORF	PH02Gene24616|m.79999|uORF|-|PH02Gene24616:2-1930|25670157|25659456	YYLNNFADGTK;YFLLNDK;ICGHIHFER;TNCVDCLDR;LYDLGDEFK;	5
uORF	PH02Gene05790|m.405329|uORF|-|PH02Gene05790:2-631|6936283|6934116	KVSVYPYEK;DHTLFSLIDGLVK;VYPGNNVGMGK;	3
uORF	PH02Gene01388|m.264096|uORF|-|PH02Gene01388:3-908|46904409|46903504	ASESAHEVSK;	1
uORF	PH02Gene20310|m.463725|uORF|-|PH02Gene20310:2-553|32221229|32219248	RKPMALIK;KDAPAGEKPEPVR;TFNQVEIKPEMIGHYLAEFSISYKPVK;DAPAGEKPEPVR;KPMALIK;	5
uORF	PH02Gene42734|m.173434|uORF|+|PH02Gene42734:2-724|50101678|50106031	FDEHDGPVR;MGTILDRFDEHDGPVR;	2
uORF	PH02Gene32746|m.89034|uORF|-|PH02Gene32746:2-2683|62664093|62658344	TNEEAEEALK;	1
uORF	PH02Gene50861|m.215292|uORF|-|PH02Gene50861:3-356|9405|8613	NVIHGSDSVDNAKK;PWEAAPGTIR;RIIGATRPWEAAPGTIR;IIGATRPWEAAPGTIR;CDYAVEVGR;	5
uORF	PH02Gene46751|m.287063|uORF|-|PH02Gene46751:3-896|35163037|35126195	EFDTSYVGFMK;	1
uORF	PH02Gene19927|m.389971|uORF|-|PH02Gene19927:3-1088|100521197|100517399	VPVSGAIILDDTYER;IDDLLPASDDAISR;KEISEISWHR;SKDEEDHTCAVR;AWIATHPPPLYQK;EVLEETGCDVSK;	6
uORF	PH02Gene36077|m.28208|uORF|-|PH02Gene36077:2-838|71979199|71976944	KTGTAVASMR;VGDRCEVEPGAK;TGTAVASMR;CEVEPGAK;YTISDEAYNK;FFECPQGHGAIVR;	6
uORF	PH02Gene08614|m.295494|uORF|-|PH02Gene08614:1-846|47387496|47384053	LDEALYNIQFEQHWLEAQTDR;ISDKFEFIVQK;	2
uORF	PH02Gene18649|m.329874|uORF|-|PH02Gene18649:341-508|4344284|4344117	MSLFLSFQK;	1
uORF	PH02Gene06847|m.203155|uORF|-|PH02Gene06847:3-632|39385|36512	PFGSGPPGDRPR;GGAPAEFQPSFR;	2
uORF	PH02Gene06675|m.318699|uORF|-|PH02Gene06675:2-1594|28516407|28505835	EVIEAEAEVEALKDK;DYDAEVSR;KGDALVTYLK;AWVPQNDVSGK;	4
uORF	PH02Gene08399|m.447814|uORF|-|PH02Gene08399:3-884|101552290|101538222	LVVQHYEIWR;LLEENSFR;	2
uORF	PH02Gene44219|m.296143|uORF|-|PH02Gene44219:3-992|35218989|35213684	FLVDQLVAAGR;	1
uORF	PH02Gene36848|m.145199|uORF|-|PH02Gene36848:1-933|20065668|20062263	VLLVDGGDIDKK;ELGQYEDLVAR;VTNFHNEDK;VLLVDGGDIDK;	4
uORF	PH02Gene40170|m.514665|uORF|-|PH02Gene40170:1-1746|20176205|20164437	SGGDDAKPSGGAASK;TVLLAVAPVTTQDLVSR;KSGGDDAKPSGGAASK;	3
uORF	PH02Gene00515|m.279146|uORF|-|PH02Gene00515:3-254|55660276|55658037	THLLPLLQSEQNR;	1
uORF	PH02Gene19792|m.66110|uORF|+|PH02Gene19792:101-1393|64303538|64306016	KPTSGGYGGGR;KKPSGGGGYGGGR;KPSTGGYGGGGGR;KPSSGYGYGASSGGSHGGR;RPPSGVGGYGGGR;HESGNDESEGGGIGDYLK;KKPSGGGYGGGR;HQEEEEEEGKYK;KKPSTGGYGGGGGR;KKPTGGGGYGGGR;PSGGGSGDLASSAK;RPPQHRPSGGGSGDLASSAK;VAGAAADILHAASK;YEDEDEYR;YEEDDEYKKPSSGYGYGASSGGSHGGR;KKPTSGGYGGGR;KPSGGGYGGGR;KPTGGGGYGGGR;YEEEDYKK;	19
uORF	PH02Gene45564|m.61491|uORF|-|PH02Gene45564:1-582|37509520|37508710	ALISKPQPK;	1
uORF	PH02Gene40460|m.369731|uORF|-|PH02Gene40460:2-1180|69336046|69321594	ALDATLSGVR;ELLSDENPPLYR;	2
uORF	PH02Gene14067|m.253700|uORF|-|PH02Gene14067:2-847|88287180|88284133	DRGPLPASQVVR;VGSAADWSNHF;TANEVTILIEAYR;GPLPASQVVR;AGCGNSFAPFPK;GCFYTTSGGLQSFEHPLNEMK;	6
uORF	PH02Gene31125|m.187658|uORF|-|PH02Gene31125:2-1834|99317726|99308500	LALLPAPVETVEPAPEFVK;LVTVPEALEEVR;ALAMFSGK;ETGDLQTLSDVDIK;	4
uORF	PH02Gene38069|m.139961|uORF|-|PH02Gene38069:3-881|4553048|4550122	DAVTVAVPLLK;	1
uORF	PH02Gene08936|m.440335|uORF|-|PH02Gene08936:1-1692|30829512|30826540	KIFDILYK;ILVDGEEKK;ILVDGEEK;WHAPLIDNPNYK;KPEDWDER;CEEAPGCGEWK;LSHVYTAILKPDNEVR;VTETDAVGSSGDKEDEKEDETEETAAPR;YVEHHLK;TIPDPDDK;VATSILEK;KATFLSADDFEPALIPSK;FPPSVPYDK;ATFLSADDFEPALIPSK;IADIPFLEPYK;DGTVVLQFEVRLQNGLECGGAYLK;TIPDPDDKKPEDWDER;IDNPKCEEAPGCGEWK;	18
uORF	PH02Gene35253|m.310861|uORF|-|PH02Gene35253:1-735|8898405|8888726	VFDLVVEDMNNR;FAMVCSSNMNR;	2
uORF	PH02Gene46250|m.462784|uORF|-|PH02Gene46250:2-430|4273495|4271409	VVGGAQGNLVSPTR;DGGSGGELLYCGATSFDTMGR;KVVGGAQGNLVSPTR;APAAAAAAEGEEK;	4
uORF	PH02Gene19125|m.321438|uORF|-|PH02Gene19125:2-1213|59056673|59054413	SVSDHGDTK;ELLQLLLPVLK;GVFQPNDDK;DSPIQYFTSGGGSK;	4
uORF	PH02Gene37642|m.151104|uORF|-|PH02Gene37642:1-1905|1031557|1025514	IFPPLSEGQQIIR;GMCYSLQSR;YLLELLK;NMPGTIMAMGR;YVMEDLHK;ATAVSDEPK;VSDQVPFLADLKPSGK;SQGASQAVLYGVGLTDADLR;FNTVGVSDAISMGTR;ECALLTDGR;VIDVDLTEEQLEER;IFPPLSEGQQIIRPLDNPIK;EAGMVGFR;STGHIQILYGNLAPEGSVAK;GGPGMPEMLTPTSAIMGAGLGK;KPQVGVSSVWYEGNTCNMHLLR;	16
uORF	PH02Gene00493|m.149994|uORF|+|PH02Gene00493:1-303|66411264|66411566	VGLIFGGR;	1
uORF	PH02Gene03744|m.330703|uORF|-|PH02Gene03744:2-577|65583485|65580444	QEELDDGFR;EIPSQVVYEDEK;	2
uORF	PH02Gene22484|m.481897|uORF|-|PH02Gene22484:1-1062|34644031|34642893	THAELDLTR;GLVGSAILR;IQGMGWKPK;QSDVEAFFAAELPR;LVWDSSKPDGTPR;	5
uORF	PH02Gene06905|m.328637|uORF|-|PH02Gene06905:2-673|26993788|26992361	LLPDGTPDVHYR;	1
uORF	PH02Gene35132|m.319615|uORF|-|PH02Gene35132:144-245|99949337|99949236	MPTNISR;	1
uORF	PH02Gene16884|m.42181|uORF|-|PH02Gene16884:2-586|33784010|33783426	GGGCKEEFVGWEK;CYEATAALR;AMAEDLEAAK;	3
uORF	PH02Gene24216|m.510264|uORF|-|PH02Gene24216:3-878|20623727|20614108	TALAMGADR;	1
uORF	PH02Gene13382|m.510605|uORF|-|PH02Gene13382:3-3320|3147074|3141682	VMVYCGLHDNPK;	1
uORF	PH02Gene01526|m.504775|uORF|-|PH02Gene01526:382-561|80777225|80777046	MLRAHKIIGVR;	1
uORF	PH02Gene45725|m.10109|uORF|-|PH02Gene45725:1-2655|34531018|34521534	FLLDFLEPFAQR;	1
uORF	PH02Gene42333|m.23980|uORF|+|PH02Gene42333:1-333|35940327|35940659	FPSPPFSPASLTK;	1
uORF	PH02Gene01376|m.476866|uORF|-|PH02Gene01376:1-975|47307189|47304088	VMLASSLDHVVVATDDER;	1
uORF	PH02Gene07311|m.360403|uORF|-|PH02Gene07311:2-805|23911846|23908588	DKEGFLHK;AVYDGSLFLK;	2
uORF	PH02Gene28353|m.145637|uORF|-|PH02Gene28353:1-1530|31522148|31514769	LHFFMVGFAPLTSR;	1
uORF	PH02Gene24973|m.203597|uORF|-|PH02Gene24973:2-661|28511275|28509455	LGDLGTYVVNK;	1
uORF	PH02Gene22288|m.19340|uORF|-|PH02Gene22288:3-1052|29222654|29218693	DAIQQQGR;GQILDTVAEIQER;TKVDELEKDNLSNR;VDELEKDNLSNR;MDDFQVLR;	5
uORF	PH02Gene22124|m.366004|uORF|-|PH02Gene22124:3-626|103525084|103521862	LILITHPR;	1
uORF	PH02Gene47572|m.55741|uORF|-|PH02Gene47572:1-1359|84591802|84586924	EKLPSELPRPTTIPFQPR;	1
uORF	PH02Gene32502|m.67297|uORF|-|PH02Gene32502:3-485|5640599|5640117	TGSAGLFLSRPEPER;	1
uORF	PH02Gene29774|m.305345|uORF|-|PH02Gene29774:2-1732|65527928|65516450	TETYTDTK;TLNCLPIANIEHFR;GSNQLVIDEADR;MSLLQPAAR;TATVLVR;SASTALNSK;KTETYTDTK;ELQGMESYCIK;DAVTDLSLHYLAK;SLHDALCVIR;LGYADLVEEVSVGESK;DDVRGANMAAAGAVADAVR;DVERDEIEFITK;IDDIVTVR;IAVIQFQVSPPK;NYILGMVK;	16
uORF	PH02Gene27834|m.133226|uORF|-|PH02Gene27834:2-901|74547340|74540527	ICEVTEVLPK;	1
uORF	PH02Gene16053|m.221209|uORF|-|PH02Gene16053:2-388|27968183|27963815	GNNVLYISTSK;YGDAFIR;LNSGVDYR;	3
uORF	PH02Gene03911|m.450731|uORF|-|PH02Gene03911:2-763|63288964|63287369	LDDLYVDSFEIK;AWMDIYTPVYEHMK;QDTPDVSNLQK;	3
uORF	PH02Gene12007|m.337113|uORF|-|PH02Gene12007:2-835|35891834|35888504	VPAIVFEQENGQEGGNKR;	1
uORF	PH02Gene32254|m.299315|uORF|-|PH02Gene32254:1-921|42963690|42962403	KAAASEVPVER;AAASEVPVER;	2
uORF	PH02Gene07132|m.3196|uORF|-|PH02Gene07132:129-233|6284631|6284527	PGLTAPSNYAEEPPR;	1
uORF	PH02Gene19940|m.286271|uORF|-|PH02Gene19940:3-1595|100277231|100270161	FKEISAAYEVLSDEK;LKDFAGSIANGAAK;QGVPTLNKPSIR;	3
uORF	PH02Gene43754|m.7300|uORF|-|PH02Gene43754:2-1237|1894853|1893360	QFVDNFR;VCNMLTMQEFHR;KLWDISEK;WHVVMACR;LLFPPFQR;AGMPLDVLVCNAAIYR;ALAETGK;SGVYWSWNK;GFVSEEESGKR;AGMPLDVLVCNAAIYRPTAR;GFVSEEESGK;QPTFTADGNEMSVGVNHLGHFLLSR;	12
uORF	PH02Gene46578|m.133518|uORF|-|PH02Gene46578:1-969|4163210|4159828	ASALIQHEWR;ASALIQHEWRPK;KADLIFGEIQSQIK;ANSDSNVITTVTIDELATPGLK;SLFTISAEVDTK;ALAVGADVSLDTATGNFTK;DYQTDHK;VGIAVALKP;HALDPLTLVK;ADLIFGEIQSQIK;TIFSFAVPDQR;NNNITVDVK;	12
uORF	PH02Gene26770|m.329601|uORF|-|PH02Gene26770:3-2690|42404255|42401568	LAPDACFWK;	1
uORF	PH02Gene37453|m.448079|uORF|-|PH02Gene37453:3-1613|39752038|39741332	DWAQEGQK;SSITTSNSSLHEQHDCPR;ERDECYKPILEELNR;ELLFHLGLK;SSITTSNSSLHEQHDCPREDAK;	5
uORF	PH02Gene21224|m.96506|uORF|+|PH02Gene21224:320-556|99272792|99273028	APLGAVLGQLSR;	1
uORF	PH02Gene33361|m.367546|uORF|-|PH02Gene33361:2-3610|52552508|52548811	DIVTLHK;	1
uORF	PH02Gene05874|m.511490|uORF|-|PH02Gene05874:3-344|2284555|2283168	EGTEAAPR;THTLCVR;KYNWSVK;STCSSCGYPAAR;	4
uORF	PH02Gene15893|m.361557|uORF|-|PH02Gene15893:2-691|3432160|3431368	ENLALLEGQLK;	1
uORF	PH02Gene37161|m.60844|uORF|-|PH02Gene37161:3-1172|41335799|41328662	DKAVESLCR;ELSSDSSQHVR;YMVANQLYELCEAVGPEPTR;LAAGEWFTAR;ESDIVDWFIPVVK;	5
uORF	PH02Gene09708|m.164984|uORF|-|PH02Gene09708:94-150|8582629|8582573	MISNFTIK;	1
uORF	PH02Gene38838|m.160804|uORF|-|PH02Gene38838:1-1977|48012902|48001903	EVFLDRPEQEDVPTLIDR;DNVFIISNPK;QGVIETVAR;KDNVFIISNPK;	4
uORF	PH02Gene41823|m.54812|uORF|-|PH02Gene41823:1-75|97073428|97073354	RAGMSVGLSGVALLQQV;	1
uORF	PH02Gene36286|m.120724|uORF|-|PH02Gene36286:3-746|97937750|97936705	ATGVYTEAEAVAVDKFK;ATGVYTEAEAVAVDK;	2
uORF	PH02Gene12896|m.43746|uORF|-|PH02Gene12896:2-1750|43724783|43716327	SGNFELVTK;SYQQALAEVQVSQK;EIIYDIGPLPK;YLMYGDISAK;LLLEANPK;	5
uORF	PH02Gene17731|m.95109|uORF|-|PH02Gene17731:3-1799|35785701|35775052	VVAQNLSPELTLVEK;	1
uORF	PH02Gene41918|m.301289|uORF|-|PH02Gene41918:2-1996|74345137|74336731	DTSSGDNEK;RPVNPIDVSR;	2
uORF	PH02Gene33140|m.52346|uORF|-|PH02Gene33140:1-1278|72422263|72418251	LLGACEGDFMEK;VFSEVGSK;VFLQADEEK;KPADFIQMFK;FSETEHEFR;GIFIPPLPEK;EKPVEESTPEYEK;TNLPEFEGPEK;YSDFEWLHDR;ELGQSLADFGK;QALDLFINR;SEMLSVKLQR;	12
uORF	PH02Gene09585|m.277420|uORF|-|PH02Gene09585:3-746|12409889|12401835	AGAEVIGISGDDAASHK;KEWSVPSDLFGTLPGR;HIDETLK;GSVPPNFTLK;GVVQYIYNNQFQPEK;EWSVPSDLFGTLPGR;KAGAEVIGISGDDAASHK;KGVVQYIYNNQFQPEK;	8
uORF	PH02Gene22185|m.330119|uORF|-|PH02Gene22185:3-1169|33933357|33930493	AGCDVTVWNR;SLGLADQDFSAVIEALK;LALALAESVSQSVPTVAAANELYK;VGFLGLGIMGTPMASNLIK;	4
uORF	PH02Gene25011|m.77773|uORF|-|PH02Gene25011:1-576|46952258|46949858	SDIPDIDK;LEHPLER;SDIPDIDKK;	3
uORF	PH02Gene36988|m.465025|uORF|-|PH02Gene36988:2-1315|46985509|46981931	IMYGDYFK;LVVDFLAEHFGLPLPPPSQAHGK;QQLDELQK;	3
uORF	PH02Gene37934|m.303125|uORF|-|PH02Gene37934:2-1924|95282322|95277528	TCTGVLASHPLSR;LYTGNYDQYVQTR;FGYTPDNLIYK;KAAAAAK;LINQVAHEIWVCENQAVTR;LPPPVLQFVEVK;FGHGSAK;NLDFGVDLDSR;	8
uORF	PH02Gene42789|m.252024|uORF|-|PH02Gene42789:3-3482|38474700|38470920	RPGYDHNKK;AGAMNALVR;VCYVQFPQR;KAGAMNALVR;GTYGYGNALWPK;SDAYNAGEELR;LPMLVYVSR;	7
uORF	PH02Gene46614|m.194251|uORF|-|PH02Gene46614:1-3468|57169558|57157337	SYSECQDLANR;YLGWTLNDK;AIGELVYDHLIAQNIK;NLEDELVLK;GLVEDNYSSK;LVLADTVSK;LAGSYVGAAR;	7
uORF	PH02Gene24659|m.94598|uORF|-|PH02Gene24659:3-1517|92615853|92605346	SIHAYVAR;	1
uORF	PH02Gene13620|m.297095|uORF|-|PH02Gene13620:1-1674|11602311|11597905	ATAFGLMK;NEGFVEVLAAQQSPENPNWFQGTADAVR;DALIPSGTVI;AYGNNIGGYK;ETDADITVAALPMDEQR;ETDGYFIK;SGIVTVIK;LIDIPVSNCLNSNVSK;KPVPDFSFYDR;	9
uORF	PH02Gene28550|m.451223|uORF|-|PH02Gene28550:2-55|106737122|106737069	SIISNDVK;	1
uORF	PH02Gene45505|m.196019|uORF|-|PH02Gene45505:1-1644|48887068|48879419	QLFAVLQGAR;	1
uORF	PH02Gene19416|m.342989|uORF|-|PH02Gene19416:2-1633|116926232|116920369	IQSQLAQASTK;EAGWTPDQWGHSK;TYNSPDTIYYK;NMNEHPDAWPFK;	4
uORF	PH02Gene16548|m.362504|uORF|-|PH02Gene16548:2-1792|9658748|9646762	GYNINVPWEHGK;	1
uORF	PH02Gene36193|m.290339|uORF|-|PH02Gene36193:1-885|47859894|47856480	SQAQDFR;EHMQYCVDHPEEISK;IELLVDKTENLR;LPASNNK;AATAAANSLNR;LKEHMQYCVDHPEEISK;GVMMENIEK;QIPIAFLDR;	8
uORF	PH02Gene14119|m.416492|uORF|-|PH02Gene14119:1-1065|57347385|57344026	KVYELPGQK;	1
uORF	PH02Gene48347|m.249885|uORF|-|PH02Gene48347:1-1356|6720582|6719227	KPDVLLVSK;SLIELDK;ISQMPATSK;	3
uORF	PH02Gene27665|m.172164|uORF|-|PH02Gene27665:2-895|7319961|7305836	LDAVNAEDYFCR;ILESYTIK;VEAIEAAGSR;WYYRPEESIGGR;	4
uORF	PH02Gene08515|m.451457|uORF|-|PH02Gene08515:2-676|37079821|37077302	ELLTLDEKNPR;RIFEGEALLR;IFEGEALLR;LQTIVFK;ELLTLDEK;QLVNIPSFMVR;VQYALSR;HIDFSLTSPLGGGEPGR;LVGEYGLR;	9
uORF	PH02Gene35586|m.471681|uORF|-|PH02Gene35586:2-1654|52646050|52630624	KGENQTNAELMK;ACGAVIVNRPEELQESDVGTGAGLFEVK;VEKVPGGQLEDSR;HANGENAWVGIDGR;KQAPGASSAPK;DVLNEVER;GLSDLAIHYLSK;IAMPVDVNDR;NYHPTVICR;GASKDVLNEVER;SSSVEGVEK;NLCAQILK;NLQDAMSVAR;TAIEAACMLLR;EIDIAHPAAK;KIGDEFFAFIVDCK;ALDDAIAVLDK;VPGGQLEDSR;TMTQLQGK;QAPGASSAPK;WPYEAAALAFEAIPR;KIGDEFFAFIVDCKDPK;ACTVLLR;KIWDSYSVK;IILLDCPVEYK;TLAQNCGLNVIR;	26
uORF	PH02Gene39257|m.275920|uORF|-|PH02Gene39257:1-1608|54965245|54963553	LHPPVPLLVPR;	1
uORF	PH02Gene05158|m.250444|uORF|-|PH02Gene05158:2-613|25934222|25930062	QNLAQVTGSIQK;	1
uORF	PH02Gene12956|m.493187|uORF|-|PH02Gene12956:1-501|82057634|82053086	EQQDFENACPISE;KEQQDFENACPISE;	2
uORF	PH02Gene05303|m.163648|uORF|-|PH02Gene05303:1-480|22014404|22013827	ACLTFCNK;KACLTFCNK;	2
uORF	PH02Gene11101|m.473020|uORF|-|PH02Gene11101:1-786|29135955|29133497	ENSNANIAK;VKPEYQESEEQYR;	2
uORF	PH02Gene00405|m.366809|uORF|+|PH02Gene00405:1-429|68530125|68532158	KVAGGAQGNLVSPTR;IPAAAAAAAEGDEK;MRPLVGVDIR;	3
uORF	PH02Gene04488|m.468024|uORF|-|PH02Gene04488:3-710|24282334|24280219	ALALPGICR;	1
uORF	PH02Gene47030|m.230944|uORF|-|PH02Gene47030:3-2585|46182399|46174797	YQLVSLANEFSR;SLGLNNPPAVPK;MTAVQEATLPIILK;DLEFVNTVQEGSEETHSQVK;LKDHMENTPGFATR;GLILVSSDVSAR;QTLLFSATVPDEVR;	7
uORF	PH02Gene22942|m.391956|uORF|-|PH02Gene22942:3-1508|46785743|46773077	NLAETLLR;TEGYSGSDIR;	2
uORF	PH02Gene05602|m.371725|uORF|-|PH02Gene05602:2-217|50411704|50411489	PLQAGAVSSSSSSLPSFSR;	1
uORF	PH02Gene00216|m.263433|uORF|-|PH02Gene00216:1-1104|55207859|55205284	AHQVVEDGYEFFADR;	1
uORF	PH02Gene29751|m.444499|uORF|+|PH02Gene29751:544-684|2862392|2862716	AMWLYPKVVGFNPPER;	1
uORF	PH02Gene46192|m.209877|uORF|-|PH02Gene46192:2-850|64420885|64417780	TYVVRPK;	1
uORF	PH02Gene22445|m.467648|uORF|-|PH02Gene22445:1-567|101331381|101328556	VVTATPVPGR;EDNNLSLVEYELVNVAE;	2
uORF	PH02Gene27812|m.161825|uORF|-|PH02Gene27812:2-2566|65795499|65779515	ESYASSGK;QDIDVELHGEDENWVR;FNDVYFNR;SNSAELQK;ELTTNSQLAPR;EIVDVPEDILK;QLDENPK;	7
uORF	PH02Gene00084|m.340227|uORF|-|PH02Gene00084:1-1248|52073370|52071683	EAAEMNK;STNLDWYK;QTVAVGVIK;LPLQDVYK;EVSSYLK;GFVASNSKDDPAK;KVGYNPDK;VETGVIKPGMVVTFGPSGLTTEVK;KDPTGAK;EAAEMNKR;MIPTKPMVVETFAQYPPLGR;EHALLAFTLGVK;MDATTPK;YAWVLDK;IPFVPISGFEGDNMIER;GPTLLEALDQINEPK;GFVASNSK;NMITGTSQADCAVLIIDSTTGGFEAGISK;RGFVASNSK;RGFVASNSKDDPAK;EAASFISQVIIMNHPGQIGNGYAPVLDCHTSHIAVK;PGMVVTFGPSGLTTEVK;IGGIGTVPVGR;VETGVIK;SVEMHHEALQEALPGDNVGFNVK;QMICCCNK;YYCTVIDAPGHRDFIK;YYCTVIDAPGHR;YDEI…	30
uORF	PH02Gene06460|m.407300|uORF|-|PH02Gene06460:2-2473|93675070|93655786	NHIKEETIER;ILTEQVQIVR;	2
uORF	PH02Gene17513|m.455058|uORF|-|PH02Gene17513:454-702|29088368|29088120	MATLLLASLPSQREK;	1
uORF	PH02Gene38513|m.106647|uORF|-|PH02Gene38513:1-621|48441239|48440619	AVAVASTATESPK;ALTSLALK;	2
uORF	PH02Gene30015|m.328285|uORF|-|PH02Gene30015:2-649|2408943|2401832	ASANTGLIR;	1
uORF	PH02Gene02844|m.357734|uORF|-|PH02Gene02844:1-1275|77982523|77980307	MLEEAGASLVAVHGR;EELNAQSK;	2
uORF	PH02Gene44982|m.336133|uORF|-|PH02Gene44982:3-1391|20141151|20114009	GSEIGDFLTMHPGVNCISFTGGDTGIAISK;KAGMVPLQMELGGK;GLISCVTGK;EHKTPIAECLVK;AIMISDAMETGTVQINSAPAR;DAVSEVVR;STVINLPSPSYTMG;GPDHFPFQGLK;INSVEEGIHHCNASNFGLQGCVFTR;VGPPEDDSDITPVVTESSANFIEGLVMDAK;GATFCQEYR;IAWEEPFGPVLPVIR;AGMVPLQMELGGK;LLVSDSFPGNER;SGDLVSYTAEEGVR;	15
uORF	PH02Gene18600|m.140140|uORF|-|PH02Gene18600:3-596|84435313|84430519	FGTPVVMSEEEK;FGTPVVMSEEEKR;DNSKPDAATVAGTA;FGTGSSNEK;	4
uORF	PH02Gene33960|m.91214|uORF|-|PH02Gene33960:1-1314|54827222|54821357	ISFQASQDLSSLK;QHGWTDGGK;EAQVSLQK;	3
uORF	PH02Gene46598|m.125090|uORF|-|PH02Gene46598:1-1053|14732418|14727692	LAVPPGSAAVMLK;HEEPSYVPDFVPGEVLANFGVSK;IAYVEDVADGLEK;EQDLNAALKR;FGFDDAFNYKK;KFEDEMAGYLK;NLYVSCDPYMR;FGFDDAFNYK;QYVTGFPTEDDMELVTAAVR;APAALIGLFSGR;IAVCGMISQYNLERPEGVR;EQDLNAALK;ITGCYVVGSAGSDEK;	13
uORF	PH02Gene28249|m.22253|uORF|-|PH02Gene28249:2-2368|23986409|23971244	LPSGELFTGSSDSTIK;SDDPYVVADK;VAVQTVLK;DEQSQAQILSAALEIAEDDTQDVDSK;	4
uORF	PH02Gene26530|m.432963|uORF|-|PH02Gene26530:1-480|36924064|36923472	LLCSFVVTPR;	1
uORF	PH02Gene02518|m.348476|uORF|-|PH02Gene02518:1-1209|95692777|95688517	FIQSEGALGLYK;QIPYTMMK;YYSDIAGPEYAQK;CNMQIDPTK;FGFYEFFK;GWVPTLLGYSAQGACK;KYYSDIAGPEYAQK;VQTQPGFAR;	8
uORF	PH02Gene26908|m.169126|uORF|-|PH02Gene26908:3-1583|56287124|56281421	AGGIPDIIPEDQEGK;PMWMIIK;	2
uORF	PH02Gene16208|m.512453|uORF|-|PH02Gene16208:3-3680|87630366|87624136	KLEEWQNDLDTK;SLEIEGK;LKDTEDEMDAK;HAIDLNESK;LYFETER;EREVLVEDR;KITDAQSLEASLEEK;QKFEEEWEQLDEK;ERELEEK;SNSLSEETEDLR;ATIEAEKDK;LEEWQNDLDTK;SNSLSEETEDLRK;LQMDHER;ITDAQSLEASLEEK;LHAADAK;QCVADLEK;AEQSSEQQVEK;KAEQSSEQQVEK;AEIAEVK;	20
uORF	PH02Gene02215|m.473477|uORF|-|PH02Gene02215:3-965|40995163|40988579	LQEIQDEIER;TYSFSDDGTTTVK;VLEVEQK;	3
uORF	PH02Gene00180|m.34196|uORF|-|PH02Gene00180:1-1608|54297208|54291995	GDMSKSGAEK;	1
uORF	PH02Gene34615|m.310486|uORF|-|PH02Gene34615:3-2042|34995694|34982336	DLFADAENEQR;AMLLVEQVK;GSPLVTCLLEGPAGSGK;IVNGPEVLSK;DGTGVHDSIVNQLLTK;NYSGAELEGVVK;TGGSAEAIYAGK;LLEYVAIGPR;DLLDEALLRPGR;KDLLDEALLRPGR;	10
uORF	PH02Gene30437|m.478002|uORF|-|PH02Gene30437:3-830|43965759|43963249	LEPLAAEK;	1
uORF	PH02Gene12862|m.268382|uORF|-|PH02Gene12862:233-397|60198346|60198182	EVGFDEESVR;	1
uORF	PH02Gene06364|m.197310|uORF|-|PH02Gene06364:2-1585|51088670|51087005	IIIFTTNYK;	1
uORF	PH02Gene48695|m.288983|uORF|-|PH02Gene48695:3-1703|33072529|33060612	GVLNIVHGTHDVVNNICDDEDIK;ASFAGDLNFYGK;TITQQWK;DAWGDVFR;IPLTTADEFR;ADQHVDVTNPATQEVVSR;AGVQFFTQIK;LVQSGVENGAR;LLIGGEFVESR;	9
uORF	PH02Gene11097|m.162250|uORF|-|PH02Gene11097:1-648|28998342|28991927	QLILAILENQNLGK;	1
uORF	PH02Gene40352|m.385729|uORF|-|PH02Gene40352:3-3218|68078656|68067502	EALTPQAMQLALQR;AALSLAVK;	2
uORF	PH02Gene22807|m.425436|uORF|-|PH02Gene22807:2-1483|60147690|60143423	GIAYLHEGLEPK;	1
uORF	PH02Gene02887|m.94642|uORF|-|PH02Gene02887:2-535|53878286|53875524	NVIHGSDSIENAR;GDFAVDIGR;HYADLSSK;GLIGEVISR;	4
uORF	PH02Gene38723|m.260860|uORF|-|PH02Gene38723:2-3007|90164742|90148186	TMAYTNHTVLPEALEK;AFATYIQAK;VESEEAEEAEKEEPEYELDPFAK;WSLDIMQK;FCNPELSTIISK;ILDNVDLPDSIAK;DFPSYIECQEK;AGDSLNWEDFPSK;YGTADISLLK;TIHEYAK;SVASDRDVQGSVSPEEELPSVLNSIDSSAIASNIK;AYEANLNAEK;VVEGTDGR;QDVFNSFYEMWPTK;RAGDSLNWEDFPSK;ICHILYPGDESPEGK;MSILNTAGSPK;FADNEDLQSEWR;DGQEEVAENWLEMGNPWEIVR;KFADNEDLQSEWR;VAVQMNDTHPTLCIPELMR;ADYFLVGK;VVSETMEEKVESEEAEEAEKEEPEYELDPFAK;	23
uORF	PH02Gene49511|m.46623|uORF|-|PH02Gene49511:1-1413|20596608|20594613	NVQAALANLGLADAVK;	1
uORF	PH02Gene06083|m.191009|uORF|-|PH02Gene06083:3-1619|4760824|4751927	SMEEEFSSPILSEVQK;LHNPWTELK;DPDSISR;FGGAEIHPVAAFIGGVASQEVIK;IGRDPDSISR;EAVESSYK;EHNVIESKPDHFLDDLR;	7
uORF	PH02Gene09505|m.110030|uORF|+|PH02Gene09505:2-238|112893495|112893731	RAMLASSASATR;	1
uORF	PH02Gene45030|m.476898|uORF|-|PH02Gene45030:1-462|4577252|4575748	TLIEAMEK;	1
uORF	PH02Gene36561|m.503473|uORF|+|PH02Gene36561:116-196|99873688|99873768	PSSSSPFPLLPDMR;	1
uORF	PH02Gene40868|m.444858|uORF|-|PH02Gene40868:1-609|57197717|57188408	DAISSNSIPAFR;ALASSSMAAAQPWTR;	2
uORF	PH02Gene41288|m.439702|uORF|-|PH02Gene41288:2-1291|1914376|1908241	LTGQNPDLSK;WVCNEHEK;DFDAFDLR;	3
uORF	PH02Gene22979|m.38674|uORF|-|PH02Gene22979:1-1743|381628|377972	DVIIAAETGSGK;	1
uORF	PH02Gene35289|m.495365|uORF|-|PH02Gene35289:2-1000|103090851|103088161	TTDVSFTLDDGTGR;	1
uORF	PH02Gene41827|m.78302|uORF|-|PH02Gene41827:2-1687|106475822|106464971	LHPSTPLSLPR;	1
uORF	PH02Gene05270|m.42594|uORF|-|PH02Gene05270:3-743|20871241|20867548	AVYDGSLFVK;	1
uORF	PH02Gene41993|m.386932|uORF|-|PH02Gene41993:3-1295|27643210|27634007	SHPWFLK;	1
uORF	PH02Gene19736|m.422021|uORF|-|PH02Gene19736:3-1562|33542071|33536746	YQYLASNQVYR;SLLKHDQLAEVIDTFLLK;	2
uORF	PH02Gene44363|m.346598|uORF|-|PH02Gene44363:1-723|43451646|43443591	QVPDIIVNNAGTINK;TVLITGVSR;SAAAEVAPYCASK;	3
uORF	PH02Gene16213|m.216974|uORF|-|PH02Gene16213:1-900|87505986|87502870	ELKETLQDILGK;QIKVPEALYGGTGNYASALFLSAAK;VFDMSIK;FVDLTMAHK;ANVLDKVESEIR;VPEALYGGTGNYASALFLSAAK;KSPVFSQFIK;	7
uORF	PH02Gene34738|m.459172|uORF|-|PH02Gene34738:1-1089|20072237|20060860	GETLPPYYISGLPK;AIFETKPVLEK;LAATNHK;TTSLPVVK;EYFNEENIYITK;	5
uORF	PH02Gene41957|m.419247|uORF|-|PH02Gene41957:1-1911|24981684|24976408	FISGVEESGK;KPEETAVIK;	2
uORF	PH02Gene21256|m.373586|uORF|-|PH02Gene21256:3-3062|84315711|84306311	AVAYCDR;ILKEEGNWTEK;	2
uORF	PH02Gene08991|m.362246|uORF|-|PH02Gene08991:2-1285|28588898|28587513	EFLCEENR;TVFLDENQYYVSHLEGR;	2
uORF	PH02Gene49466|m.387116|uORF|-|PH02Gene49466:1-1308|2727961|2725340	IIGSYGAR;ALTFAQCTK;GTLYDGETR;LAESGAFNLQNTVSR;GVDVAVEALGK;GQEDLCESFFAYNR;QDLPQIVK;TLGATHTVNAAK;	8
uORF	PH02Gene15074|m.205586|uORF|-|PH02Gene15074:2-442|57406372|57405826	EFHMQDEDAGRPYR;	1
uORF	PH02Gene18459|m.312749|uORF|-|PH02Gene18459:3-575|83655443|83648840	AAQTGGISEK;	1
uORF	PH02Gene41952|m.387516|uORF|-|PH02Gene41952:2-2188|31146277|31139464	VIGQIGDAFLSYDR;DYLDSASR;	2
uORF	PH02Gene18142|m.352870|uORF|-|PH02Gene18142:2-1009|32283589|32267368	LAQCFQWVK;	1
uORF	PH02Gene04056|m.444085|uORF|-|PH02Gene04056:3-1709|30974860|30970783	LACANWASHLEPAAAEGLAR;	1
uORF	PH02Gene36533|m.139475|uORF|-|PH02Gene36533:1-585|18672415|18668680	GLDVDTLYVSHIQVNQAQK;YLEDVIAHK;EEPVKKEPESQIAAR;FILDLLK;KEPESQIAAR;RYLEDVIAHK;NAESNAEVK;ETAFALR;	8
uORF	PH02Gene31528|m.226393|uORF|+|PH02Gene31528:2-391|6334615|6335977	IDTLSPTASAAR;	1
uORF	PH02Gene47372|m.507310|uORF|-|PH02Gene47372:2-820|41076428|41069547	DFTSSDPYVVVR;	1
uORF	PH02Gene03773|m.184228|uORF|+|PH02Gene03773:2-436|85969045|85969479	PAKLAIGRQYITHSHQESSSGFAEILR;	1
uORF	PH02Gene31188|m.53887|uORF|-|PH02Gene31188:1-1149|73135282|73130901	VMELVSPR;	1
uORF	PH02Gene00883|m.368441|uORF|-|PH02Gene00883:1-1407|110723512|110717374	IEDCYIVSGDDCIAVK;	1
uORF	PH02Gene08690|m.206051|uORF|-|PH02Gene08690:3-515|19284041|19283162	FLKAGKYAER;	1
uORF	PH02Gene32277|m.99631|uORF|-|PH02Gene32277:2-853|14999924|14998442	LLVVCQEGLR;AGLVTVQGK;AEVNFVDGDEAKR;	3
uORF	PH02Gene27025|m.185984|uORF|-|PH02Gene27025:1-774|55978255|55973394	AGYVPQEEVAIYQSK;	1
uORF	PH02Gene26162|m.427518|uORF|-|PH02Gene26162:3-110|12428885|12428778	ISAQTQAYTQR;	1
uORF	PH02Gene05987|m.89949|uORF|-|PH02Gene05987:2-712|2939563|2937486	SDCVIHTHK;AGACSTCAGK;	2
uORF	PH02Gene08814|m.278936|uORF|-|PH02Gene08814:3-2546|1710274|1707653	GLHYLHTGAK;RQQLTDK;GSFGYLDPEYFR;HFSFAEIK;	4
uORF	PH02Gene07300|m.512987|uORF|-|PH02Gene07300:1-438|24216451|24201102	VTDDRECLK;EQAEQQQSK;TDQAQDAK;	3
uORF	PH02Gene45146|m.18705|uORF|-|PH02Gene45146:1-1065|97026373|97019630	WTDGLILK;KWTDGLILK;VVIDAFR;AVQEEDELPPEK;QTTSNVGHLNKPSIQALIHGLNR;HYYSIAINYR;MLLNLHK;LINPQTMMLGQEPR;AVAVVIDPIQSVK;	9
uORF	PH02Gene02270|m.184960|uORF|-|PH02Gene02270:2-544|13243271|13242729	HNGNISLDDVIEIAR;ALKEPERDR;EMSGTVK;VSVVPSAAALVIK;DLQQEITDGEVEIPSA;IGPLGLSPK;VTGGEVGAASSLAPK;EILGTCVSVGCTVDGK;LDPSQVVDVYVR;EILGTCVSVGCTVDGKDPK;	10
uORF	PH02Gene28230|m.412467|uORF|-|PH02Gene28230:3-2699|82586897|82577923	SILNDFSR;LLSTPNNR;LSAFSQDK;AADIIQYLER;DSSTELLLK;	5
uORF	PH02Gene22876|m.98590|uORF|+|PH02Gene22876:3-2171|98731758|98736867	EINAQESPLK;LCDFGLAR;	2
uORF	PH02Gene20078|m.299793|uORF|-|PH02Gene20078:1-1665|479198|475868	HGEQTAVYFYVSK;GALGPFGLLVLANR;GWASLQSIPR;ASMDDDRHDYYALGR;DADHAGIAMTYK;SSQANDIVK;HDYYALGR;ILVDHSIVESFAQGGR;	8
uORF	PH02Gene47280|m.401211|uORF|-|PH02Gene47280:1-936|103796077|103794709	GKEHTQVGAGFDR;	1
uORF	PH02Gene38647|m.195445|uORF|+|PH02Gene38647:480-566|476920|477006	MQRSFELSCR;	1
uORF	PH02Gene47869|m.470513|uORF|-|PH02Gene47869:3-1505|59198123|59188728	AMGSYVAHLQK;DGGLTSYTGSPK;	2
uORF	PH02Gene41131|m.170167|uORF|-|PH02Gene41131:1-822|98410449|98407780	VDNEYDYLFK;NEFCLESK;SDLNHLR;GAVGALLVYDITK;IVLIGDSGVGK;	5
uORF	PH02Gene44872|m.70518|uORF|-|PH02Gene44872:1-1932|59158759|59155198	SIESYYQESGR;	1
uORF	PH02Gene14020|m.352714|uORF|-|PH02Gene14020:2861-2911|35939131|35939081	MHIFIFR;	1
uORF	PH02Gene14279|m.24745|uORF|+|PH02Gene14279:2-259|118981284|118981541	SGILSFPSSPSQTR;	1
uORF	PH02Gene07151|m.127697|uORF|-|PH02Gene07151:2-826|9305283|9302821	DGVEFHVDK;IPSAPGGHVK;	2
uORF	PH02Gene16914|m.373424|uORF|-|PH02Gene16914:3-968|29345686|29342022	GGEGCGACYK;	1
uORF	PH02Gene10756|m.954|uORF|-|PH02Gene10756:2-706|9538297|9536330	ENRDELFAK;	1
uORF	PH02Gene42383|m.347616|uORF|-|PH02Gene42383:3-1100|61687310|61684248	GSCTFGDR;NIELEGTFDQIK;ESESFQMGVGSK;	3
uORF	PH02Gene07928|m.463376|uORF|-|PH02Gene07928:2-2092|15826458|15822493	SVLVIHNIAHQGR;DDVPVIGFIGR;TVEGAWGLHDVIR;LYDPVGGEHANIFAAGLK;	4
uORF	PH02Gene06085|m.278858|uORF|-|PH02Gene06085:3-839|4784297|4781221	NIEQHASDNVNK;GQALADEYGIK;LLLIGDSGVGK;TITTAYYR;TNLNVEQVFFSIAR;ADMDESKR;FFETSAK;	7
uORF	PH02Gene34094|m.159121|uORF|-|PH02Gene34094:1-1974|91172076|91164753	DALAETDKITLETAK;VGYDNLIGEIIR;	2
uORF	PH02Gene30427|m.99384|uORF|-|PH02Gene30427:1-2058|50940943|50935843	VYVGPFIR;ELFAEFGTITSCK;YQNTNLYLK;VATDASGESK;SGAANIFIK;FNNVYVK;MVGSKPIYVALAQR;NLSETTTEDDLK;ALEMLNYTPINGKPIR;VAEAMDVLR;	10
uORF	PH02Gene00270|m.305988|uORF|-|PH02Gene00270:2-1018|70955257|70952967	FLPVVEGK;VNDDKDIPIIEAK;KFLPVVEGK;ATDEPGVDPFAQR;KEDLEDVAGMASSATASGGK;	5
uORF	PH02Gene48620|m.386724|uORF|-|PH02Gene48620:3-785|64564045|64561505	GEVITFEGTMVPSR;	1
uORF	PH02Gene05921|m.192828|uORF|-|PH02Gene05921:3-1247|15236973|15232304	VLASIPFK;LSANILTPTTK;	2
uORF	PH02Gene21052|m.169794|uORF|-|PH02Gene21052:1-3642|85130415|85122435	LGHGDKEPR;SLTAQLK;LGHGVDCDVAQPK;	3
uORF	PH02Gene25632|m.18968|uORF|-|PH02Gene25632:2-1423|76822134|76813843	AAFVLPAFAK;VQLHVGDAVEFLR;SPYQEVLIFESSTYGK;EGPPVNFLSPVNPIEK;ELEAYCSSIER;FYNSEMHR;	6
uORF	PH02Gene32355|m.169028|uORF|-|PH02Gene32355:3-1199|27260940|27253007	IAAPVLFVCGDGDPLCPVETVR;MDASLGAR;VACHGYNVLVPDLFR;	3
uORF	PH02Gene25343|m.41751|uORF|-|PH02Gene25343:2-1534|69750149|69739339	SADSGHYVGWVK;KEEEILK;DDADWSTLGVK;LMMIGTADEIVK;SQLYTLTGVPPER;QLTGIYDLIAVLTHK;YLTVQFVR;KQLTGIYDLIAVLTHK;GNGVDQASHNLTVATR;ELFGIDLVSR;WIEFDDDNPSIR;GGILKDDADWSTLGVK;	12
uORF	PH02Gene19809|m.41085|uORF|-|PH02Gene19809:2-1729|63951067|63946539	RIPIPELFAR;IDAVDASTVKR;VATESSLAAR;DTGLFGVYAVAK;IPIPELFAR;EQTTYYAK;VTEEDVIR;YASPVPAHADHTAILAAPETR;RLEHPDPR;HMGSELVQR;AAINDIAESIMAFNTNYK;VLDKDVPR;IDAVDASTVK;VTTLPNGLR;	14
uORF	PH02Gene37444|m.452900|uORF|-|PH02Gene37444:1-858|31266958|31263252	MFAAFTGQPLDIVQQWTER;QVGETIYAR;VMIHQPQGGSEGNVEEVR;VMIHQPQGGSEGNVEEVRR;	4
uORF	PH02Gene04794|m.123958|uORF|+|PH02Gene04794:2-97|89466695|89466790	SLSAISPASISLSLIIQEVK;	1
uORF	PH02Gene32437|m.202345|uORF|-|PH02Gene32437:2-1135|93362655|93361331	GYEVIDSIK;	1
uORF	PH02Gene01729|m.203362|uORF|-|PH02Gene01729:1-2586|11899253|11889814	VFHEYYVEYGHK;EHADYLK;LIEHELK;AHPYAPVDDSLTLQGPLCR;VCEENNEPEGK;SLTPDSIEGK;ELIAGPDPPILPSSSSLR;	7
uORF	PH02Gene41811|m.338744|uORF|-|PH02Gene41811:2-1558|96811911|96810126	AAASLGGATGHGKPR;	1
uORF	PH02Gene29550|m.438483|uORF|-|PH02Gene29550:1-522|19359485|19355098	ECSGVEPQLWAR;LDGLTEAQIDKK;FLFCQSSPASAPAR;LDGLTEAQIDK;NPSLPVLVR;	5
uORF	PH02Gene46733|m.268311|uORF|-|PH02Gene46733:145-219|65354014|65353940	DFSGATISAPFGCR;	1
uORF	PH02Gene03507|m.367129|uORF|-|PH02Gene03507:3-1103|87263696|87261005	AHQVVQDGYEFFADR;	1
uORF	PH02Gene36438|m.83062|uORF|-|PH02Gene36438:2-1279|25591577|25583568	VLVNYAR;IINIASVVGLTGNAGQANYSAAK;LEAPVVVVTGASR;ILSTIPLGR;WGTIDVLVNNAGITR;AALDKWGTIDVLVNNAGITR;EADVESMMK;	7
uORF	PH02Gene05649|m.93718|uORF|-|PH02Gene05649:3-1649|51257347|51248849	AMLLGVEK;IQAWEDHQK;DMGTEMTPIASQEPSR;	3
uORF	PH02Gene48843|m.307090|uORF|-|PH02Gene48843:3-1406|67034273|67029169	ADTLDPALLRPGR;MNLSDEVDLEDYVSRPDK;FDAQTGADREVQR;LVFQVCTAK;AVAHHTTAAFIR;KIEFPLPDR;KIEFPLPDRR;FDAQTGADR;EAVELPLTHHELYK;GVLLYGPPGTGK;ELLKPSASVALHR;VIMATNR;HMEFVEIQEEYVKDEQK;ENAPAIIFIDEVDAIATAR;	14
uORF	PH02Gene40486|m.236366|uORF|-|PH02Gene40486:3-689|50644924|50643498	LQTLQDALCNTR;	1
uORF	PH02Gene27784|m.54583|uORF|-|PH02Gene27784:1-1059|2612151|2609272	EMYVTPPDTDIYSIPR;YHVSEPPVEHLRDPLYK;	2
uORF	PH02Gene37160|m.221688|uORF|-|PH02Gene37160:3-731|41273465|41257144	NILLLDSEGKR;NILLLDSEGK;	2
uORF	PH02Gene47045|m.196770|uORF|-|PH02Gene47045:3-710|99693156|99690340	DGTISVASAFAGHQEAVQDR;	1
uORF	PH02Gene14743|m.72253|uORF|+|PH02Gene14743:287-337|34139666|34139716	LWATNEVR;	1
uORF	PH02Gene21062|m.476488|uORF|-|PH02Gene21062:2-715|85373844|85372787	AAAEVCEDCIPGLR;	1
uORF	PH02Gene27381|m.342687|uORF|-|PH02Gene27381:3-1040|114130360|114128766	YYNNDATIAPGLLR;	1
uORF	PH02Gene26116|m.480980|uORF|-|PH02Gene26116:1-879|53160141|53159263	TLGLLLLR;HMNLVLGDCEEFR;GEEVVSMTVEGPPPPDESR;	3
uORF	PH02Gene46407|m.15290|uORF|-|PH02Gene46407:2-1258|43925764|43923164	ISVDSSEQQK;PTPSGTVTPVSGILSR;LDTPTSEVSMSTAR;	3
uORF	PH02Gene05587|m.185582|uORF|-|PH02Gene05587:2-625|51793977|51791886	EADVDGDGQINYEEFVK;MKDTDSEEELKEAFR;DTDSEEELK;DTDSEEELKEAFR;MKDTDSEEELK;EAFSLFDKDGDGCITTK;DQNGFISAAELR;VFDKDQNGFISAAELR;DGDGCITTK;LTDEEVDEMIR;	10
uORF	PH02Gene29684|m.280499|uORF|-|PH02Gene29684:133-183|19809255|19809205	MSPLPIDLSR;	1
uORF	PH02Gene17476|m.250055|uORF|-|PH02Gene17476:1-1035|38000565|37994500	DIGEIYQQEQDLEK;EFDSMTR;YEDAADLFDK;GILLNAGICQLCR;	4
uORF	PH02Gene22425|m.266416|uORF|-|PH02Gene22425:3-1775|101827885|101816890	CIDEGTHPR;QIINSGPIIASQLLLVDEVIR;SAALHMNINAAK;LVEGLVLDHGSR;FLVDGFDVAK;YTFVENVKNPR;KPDEPIDLFMVEIMHMR;SCTILIK;GLQDVLK;GPNDHTIAQIK;HLIDNVK;TAVAQDDTSGDGTTSTVLFIGELMK;GIDPPSLDLLAR;	13
uORF	PH02Gene01838|m.29106|uORF|-|PH02Gene01838:3-500|9697946|9694585	FQASYATVLK;NISTSLSAK;GSVWVTMK;	3
uORF	PH02Gene08199|m.48771|uORF|-|PH02Gene08199:1-1227|9265573|9260383	AALAEAGVSPDDLACVCYTK;GPGMGAPLQVAAAAAR;	2
uORF	PH02Gene40198|m.330871|uORF|-|PH02Gene40198:1-747|55425350|55417036	GFTAVENLIK;VGTGESLPWTQQQIDR;HPAFQAALPDRQPDAPSST;	3
uORF	PH02Gene11597|m.99751|uORF|-|PH02Gene11597:2-412|126772983|126772573	AGALCARVDRGR;	1
uORF	PH02Gene09125|m.151698|uORF|-|PH02Gene09125:47-115|92215428|92215360	MRIMLVR;	1
uORF	PH02Gene06822|m.115954|uORF|+|PH02Gene06822:2-130|86379202|86379330	SLSFPLPASFR;	1
uORF	PH02Gene24975|m.235224|uORF|-|PH02Gene24975:1926-1988|28490161|28490099	ALTMSCLTGNLK;	1
uORF	PH02Gene19726|m.417003|uORF|-|PH02Gene19726:3-425|34021356|34018128	LQCQSCK;GKDSLSAQGK;DSLSAQGK;	3
uORF	PH02Gene47484|m.315414|uORF|-|PH02Gene47484:2-1726|29221943|29212464	AEVADVSEAVR;	1
uORF	PH02Gene14178|m.507780|uORF|-|PH02Gene14178:2-3901|5793599|5786155	ADVLHEHLK;CGLDAVK;	2
uORF	PH02Gene17434|m.134175|uORF|-|PH02Gene17434:744-806|72304958|72304896	MQLMSSAAAVK;	1
uORF	PH02Gene02281|m.515508|uORF|+|PH02Gene02281:176-283|13542568|13542675	MDPSPYQPTSQR;	1
uORF	PH02Gene37651|m.130643|uORF|-|PH02Gene37651:2-1363|870601|865890	LDENGLQQCNR;	1
uORF	PH02Gene47490|m.183995|uORF|-|PH02Gene47490:2-1516|43467|39762	AYVPLSVK;IDLTGPIVK;PSISAVSSFK;	3
uORF	PH02Gene38856|m.268485|uORF|-|PH02Gene38856:3-1595|21074240|21070022	QDDGAQPQNLNR;SNYAEMEHVR;	2
uORF	PH02Gene07614|m.476583|uORF|-|PH02Gene07614:1-942|40796992|40794821	GAYVPPSLR;LNGYGYDNLILR;GFGFVNFVHR;VTNLSEDTREPDLLELFR;VVIGPDENGLK;LTMVSTEEIVLERPR;WGELEEDDGGDLDFLLPPR;VYVAVDQK;VEWATPRPN;	9
uORF	PH02Gene27287|m.170442|uORF|-|PH02Gene27287:1-2199|17275168|17271504	LLDELDLLQR;	1
uORF	PH02Gene34281|m.282171|uORF|+|PH02Gene34281:3-479|34971704|34972356	AGGILGAVR;	1
uORF	PH02Gene40119|m.442309|uORF|-|PH02Gene40119:3-1640|2361723|2354116	VNPILDWSYR;SFRPAYMLSDGR;	2
uORF	PH02Gene31519|m.210089|uORF|+|PH02Gene31519:813-944|6540773|6540904	MAVQQSTRGR;	1
uORF	PH02Gene37499|m.502318|uORF|-|PH02Gene37499:2-3151|18766513|18758094	SEPLGLGGGLQPK;	1
uORF	PH02Gene04241|m.24420|uORF|-|PH02Gene04241:1-1851|61896248|61894398	LDDEISLVAR;EQIPFANFTK;WKLDDEISLVAR;QFLTLNALNEFDPK;VTTTDDPVIR;DGSQLDLLSVNETAQEQLPENK;LVDAKPPPR;DHYNHSILTVMGYKPR;SIHSWDIVVQR;PSVDIQPDWTMR;YVLVKDPAKPQVR;NPAGPAALAAASR;	12
uORF	PH02Gene04080|m.476958|uORF|-|PH02Gene04080:2-1183|116871623|116867516	NWLEPLPDGSLPNMNIR;DDDLDADFSQR;	2
uORF	PH02Gene09038|m.296409|uORF|-|PH02Gene09038:2-2455|113318053|113303229	TVIAANHPEFSSMR;SDCILSLSIPLHEATNK;DMGYLYFFQR;FVMEAGWVPK;LAHGMLSGK;WAIFNDNK;ELDHNTNFDWNR;TEMTTAER;GVQPGEELLPEGASGDNK;KFVMEAGWVPK;TFPDYLVLQMR;	11
uORF	PH02Gene29966|m.452590|uORF|-|PH02Gene29966:1-621|56441283|56440391	GSGDDGSPVIFLK;	1
uORF	PH02Gene00567|m.50370|uORF|-|PH02Gene00567:3-1220|57121854|57117080	EAAAEHLEER;	1
uORF	PH02Gene06078|m.57554|uORF|-|PH02Gene06078:3-2150|4668060|4663585	KEQVFSTYSDNQPGVLIQVYEGER;CMEPVEK;MYQGAGADMAGGMEDDAPAAGGSGAGPK;VIPGPGDKPMIVVQYK;ATAGDTHLGGEDFDNR;ELEGLCNPIIAK;GEGPAIGIDLGTTYSCVGVWQHDR;STVHDVVLVGGSTR;FEELNMDLFK;LVNHFVQEFK;IINEPTAAAIAYGLDKK;PMIVVQYK;EIAEAYLGSTVK;MKELEGLCNPIIAK;NSLENYAYNMR;ITITNDKGR;QFSAEEISSMVLIK;LSKEEIEK;EQVFSTYSDNQPGVLIQVYEGER;TTPSYVAFTDSER;NAVVTVPAYFNDSQR;NTTIPTKK;FSDAPVQSDIK;IINEPTAAAIAYGLDK;VQQLLQDFFNGK;SEDEEHKK;ITITNDK;SINPD…	31
uORF	PH02Gene26284|m.98033|uORF|-|PH02Gene26284:2-2185|60934020|60918294	NLSQQCLNALAK;AMPNILMLR;AMPNILMLRPADGNETSGAYK;	3
uORF	PH02Gene11840|m.251353|uORF|-|PH02Gene11840:1-828|95002564|95001737	VLAGAAAAGR;	1
uORF	PH02Gene30105|m.266718|uORF|+|PH02Gene30105:1-597|5550486|5551621	ASARMTTTGATVRAGR;	1
uORF	PH02Gene24421|m.361512|uORF|-|PH02Gene24421:3-476|68990976|68988529	LLFMSFTVYQR;	1
uORF	PH02Gene23046|m.101359|uORF|-|PH02Gene23046:3-1148|104239586|104229524	VALCQLSVTADK;FQELAMLYAAR;RGDLYQLVDVQR;SLQITLVGGSISER;IHLFDIDIPGK;SGNNLYNTCCVFGSDGK;KIHLFDIDIPGK;GDLYQLVDVQR;	8
uORF	PH02Gene01839|m.15786|uORF|-|PH02Gene01839:1-1422|9693537|9690600	QAIPFLESLVVADVAGLK;TGYTGEDGFEISVPSENAVDLAK;SHSEIVSNSGENIGEVTSGGFSPCLKK;MIDINGCACFLTR;DLAHIGEHMEAFNK;RVGIFSQGPPPR;GGAIDDSVVTK;VTDQHIYLVVNAGCR;NIAMGYAK;ANGSLFDVSHMCGLSLHGR;DGTGTLTVFTNER;SHSEIVSNSGENIGEVTSGGFSPCLK;RAEGGFLGADVILK;VGIFSQGPPPR;MVPFAGWSMPIQYK;AEGGFLGADVILK;DKDLAHIGEHMEAFNK;	17
uORF	PH02Gene02789|m.415145|uORF|+|PH02Gene02789:697-738|76949992|76950033	MVLVALVK;	1
uORF	PH02Gene36101|m.214695|uORF|-|PH02Gene36101:1-1545|41871225|41864895	FKGEETPPAHIGASR;VLHMDRNDYYGGDSTSLNLNQLWK;VCGVTSEGETAK;VPSTDMEALK;FQGGSPYIYPLYGLGELPQGFAR;LSAVYGGTYMLNKPECK;NDYYGGDSTSLNLNQLWK;	7
uORF	PH02Gene03342|m.149510|uORF|-|PH02Gene03342:3-1037|22468204|22465175	LKTEFPELLSIK;ANVCGTLTLADVCR;PNVDWCETHR;EEDTPNFVGSFYSK;GIPFAYGAGR;AMVEELLK;NYENVCTLR;SNNELDCTK;MPISSDLSNPR;	9
uORF	PH02Gene42412|m.62315|uORF|-|PH02Gene42412:3-494|100632817|100618933	GGYQAVPAQDYEAGVR;	1
uORF	PH02Gene39986|m.421247|uORF|-|PH02Gene39986:3-1673|44057094|44048468	KLMAGSANTVK;TIEVQNPATGEVLANVACMGSR;IYGDIIPPTLPDR;LMAGSANTVK;IYGDIIPPTLPDRR;EALGEVNYGASFIEYFAEEAKR;NSGQTCVCANR;ILVQEGIYEK;WYDLIISHK;YGVDEYLELK;EEVFGPVAPLVPFK;	11
uORF	PH02Gene33067|m.317046|uORF|+|PH02Gene33067:2-64|13593550|13593612	CLLYPDASAPKMETK;	1
uORF	PH02Gene48516|m.118952|uORF|-|PH02Gene48516:2-1216|4976847|4975544	LTEAYTPSLPR;	1
uORF	PH02Gene48183|m.369346|uORF|-|PH02Gene48183:2-1993|23564907|23551954	AEDVLTHK;AQSGVMTAETGTYR;	2
pORF	PH02Gene30408.t2	VSECVKAGDVASARR;	1
pORF	PH02Gene31378.t1	IAIIDHDKK;IWSHSFEFR;IAIIDHDK;VALGHGGDLSLTSR;LSAVPSSYCSGQLDPLK;GGIPICFPQFGTHGNLEQHGFAR;	6
pORF	PH02Gene07258.t1	KFDGETVTEVVRPSVAR;DREEELADGDAAEK;DYIPLPNPK;	3
pORF	PH02Gene06871.t1	IMPHLLNLYGSCATAR;HATFEDPLMR;ETVSFPLVGR;IVEYTIQENEIGPGK;VEILIDNK;DFEIYAR;SAFYTLPK;	7
pORF	PH02Gene26495.t1	EPAAPPPAAASAQTAAAPK;	1
pORF	PH02Gene14729.t1	SFIMDLEK;QGVPGSESTSEVSGPK;IINTLCSDR;AVLVQIANPVHGK;GKDLEVIQAEIR;VVALDPHFAK;	6
pORF	PH02Gene24452.t1	TVSQTDHK;	1
pORF	PH02Gene16619.t1	DFTGEFFR;FGALATAFSPGDENK;	2
pORF	PH02Gene32359.t1	LFIVTEEHMR;VGMDPDVGDSK;RGDLDTLR;	3
pORF	PH02Gene27863.t1	SAGAGFETQAASAAQAQVGTLPSAAAQPVGQPAAVGGSR;EGYGSGGGGGSTGWNSR;FAYGTGVK;YAAQSAYGGGGGR;	4
pORF	PH02Gene36070.t1	ATFSSMPPSSQQYIK;AAAALWQPPEEGLR;ILMGLLK;	3
pORF	PH02Gene37570.t1	CVGGSTK;LSGNAGSSK;QYEWHAGDASK;	3
pORF	PH02Gene22041.t1	VFAHQDILDMAK;GVEVTDGVIEAPNSIVFPQAENR;	2
pORF	PH02Gene07626.t1	MDVGLSTSCVQR;	1
pORF	PH02Gene33354.t1	EGAVVAQEATAR;VAPKPESR;ILVTSDADDGCAPEWR;	3
pORF	PH02Gene08206.t1	WLAETQVK;	1
pORF	PH02Gene34213.t1	LNKPVSLDK;AYVLGALVKPQFTR;VPLYGGGPTLTAGAGGK;SQKPQIVMK;	4
pORF	PH02Gene02077.t1	IVNVSSDFGLLR;DFEAGALEAHGWPTGFSAYK;QELNDINNLTEER;LDDLLDK;HAIEALLPLLQSSSEGR;GIGFEVCR;MEGAISNPPNTR;TDMTLNSGLLTPEEGAR;	8
pORF	PH02Gene19750.t1	SSSSSEDGSVK;	1
pORF	PH02Gene10722.t1	MDGGGGGAAYALR;	1
pORF	PH02Gene25653.t1	DGSVSSIFQ;LAANLLTEAGSDR;DLVVVSPDVGGVVR;	3
pORF	PH02Gene23843.t1	VLTQATGLEAER;	1
pORF	PH02Gene49219.t1	LSFKDIDEVILVGGSTR;ELQDAVAGGSTQAMK;IVDWLAGNFKNDEGIDLLKDK;LKELQDAVAGGSTQAMK;AKMELSSLTQTNISLPFVTATADGPK;MELSSLTQTNISLPFVTATADGPK;LKTPVDNSLR;DIDEVILVGGSTR;RDTIDTK;TPVDNSLR;SEVFSTAADGQTSVEVNVLQGER;IAGFEVLR;	12
pORF	PH02Gene15801.t1	EKPTGQGSTPSTPSSGSGMR;AATSAASAAGAGGSTAAAGLK;	2
pORF	PH02Gene41397.t1	SVPSVAAAPQCTK;	1
pORF	PH02Gene31992.t1	NAGDVGSASLTVPTNAYR;	1
pORF	PH02Gene24872.t1	QLASSQVPR;	1
pORF	PH02Gene15433.t1	ELGHGEVQK;STDNLHDK;ADFTAAGVDQLGER;	3
pORF	PH02Gene49999.t1	DVPILEEVVVIR;	1
pORF	PH02Gene34342.t1	VPGVTDVQLKPR;QAIFADIEK;GQQMIAANIEGLVK;IATPEAQLGLPELTLGVIPGFGGTQR;DIYADAFGTR;	5
pORF	PH02Gene40506.t1	AAAAAGEGAGEAAALEPK;MVAAQLEAQNVNCR;	2
pORF	PH02Gene44187.t1	QISPATVSGK;IFDSQMAAIYQEK;TAQLSGVSDTVQSPVK;SIDEHISLLK;DLNKPSLSSEPSKPAVLHGK;DGNHIVVAR;SIANTQLDMSPSMK;NMSTIEDSDVKK;DACITFQQR;VSSSGLNK;GFGVSPQNMGGIFR;ELTPSVTSSMAK;SSVFTSGGSVPVK;SSGSPTSSIVESYTSR;SNTLTFK;SLLAEPGAEPSSAQADR;ISSDLPFR;ESAGPSQGLEQK;TLPGESGGGSTLTTK;NMSTIEDSDVK;HLELPGQMK;SNPFGSSFSTSDNK;GVLGSAQPVGALGGSENSK;ANQNLTNQLVELER;IVPTAAESAVVTSTGK;LGTLFDTEQDLSK;SLLAEPGAEPSSAQADRDQHGSTDAK;ISDPSDLPHK;NEAS…	34
pORF	PH02Gene21315.t1	NQLAVAEDTVITGETK;	1
pORF	PH02Gene27284.t1	DVMQLLR;FSEASAK;MHPELPDDNVAPK;TSGSVAAVEGLQSR;LTMVLDR;SESQECGMLENDEQK;	6
pORF	PH02Gene20103.t1	FMPGGASAGVDPK;LGPSTHCVVVGSADVAR;DPACWEDPLEFRPER;MVASALPGDMAEAAR;	4
pORF	PH02Gene46182.t1	IAPQLIQFGK;VNILAAEGIQK;NGALILQVPGGSAAAK;IFPSGPLFPTEK;	4
pORF	PH02Gene17171.t1	GVECGHGGPFGAVVVR;	1
pORF	PH02Gene42459.t1	NNQQPVWYFNDK;YNDPIYVK;SALHVFFGEDGK;TSFLESWK;	4
pORF	PH02Gene38482.t1	YFCPVCGAPK;FRPYQPAVVK;DCGYIYSDR;	3
pORF	PH02Gene47635.t1	LKEIEGIIDGR;	1
pORF	PH02Gene05099.t1	QLVLPEGTEVCGSSK;	1
pORF	PH02Gene35962.t1	GILAMDESNATCGNR;YISGAILFEETLYQSTVDGKK;AGAYDDELVK;DKATPEQVAAHTLK;VDKGLVPLTGSNNESWCQGLDGLASR;TLLVTGPSLGR;YISGAILFEETLYQSTVDGK;ATPEQVAAHTLK;YAAISQANGLVPIVEPEILLDGEHGIER;GLVPLTGSNNESWCQGLDGLASR;	10
pORF	PH02Gene01657.t1	ANYDQTIQNSEPSSSGK;SKDPKDPAASADAAQSSQECSAR;ESQWTEWSR;AEQAAGSTLSDR;TEWVPLKQEGEK;SGATPQKPR;ELLEVPADFSK;NDDTFQR;VLNPGADHTPGTGSSQSR;KVGNANDNPVK;SALEVGGHNVTSPVSEPR;GDSPCEK;HYVADQANK;EQDTSSGSLTTSETQDK;GDLNAHLQDK;LAVLEQHQDSVDNLK;EVDTSEEPSSAK;NVGVDDTNISTGDDSK;VEGGLHK;KYVPSMDK;IRPAHPATMSK;VGNANDNPVK;KSNYMLESVAEK;	23
pORF	PH02Gene15261.t1	IAGEGVAPGR;	1
pORF	PH02Gene26711.t1	LLQFPAVEAR;VVIFSDAGPDTR;VLQEFTEIR;DAITLLDIYYR;YGDTEEVWLDGAK;SGDPFGQDWVPAECDVSIR;VAAAGGFGR;STVTIGHIIPEYSR;	8
pORF	PH02Gene47638.t1	AQSEMLK;GSYDFIGLNYYTTNYAQAAR;NIWDTFSHTPGK;SSYWLAGFLER;GEIGITQVSHWFEPYSYSNADR;AIQEGVNVK;CSPYVSK;GFIFGTGSSAIQYEGAVNER;IADGSNPDVGNDFYHR;HLEFVHK;DYVEYADLCFK;TKYQAAQK;AGVDFYNSLINEVIAR;SCGAGNSATEPYIAGHNLLIAHAEAVHLYR;	14
pORF	PH02Gene42524.t1	DCPSSGSNVK;SGHIASECK;TVCWNCK;NEALCHSCNK;	4
pORF	PH02Gene38670.t1	RHEELVPR;ESQNSSGQIVLDYTK;TQEAEPNESQSSVQR;TPGKPTPYEPGTCAK;	4
pORF	PH02Gene01061.t3	SMGYSSTTPR;DAIETEAEVK;AAAAAGDHGK;	3
pORF	PH02Gene25362.t1	VDWDKWQDEDDEDLGVGDFGDMDFSK;GQEAPAAAAGVAKP;LNLKPEGHFSFLAK;	3
pORF	PH02Gene44221.t1	SVEDVVAVLEADYQR;	1
pORF	PH02Gene43131.t1	SELEENQMK;WEGDIMDFK;LEAIDASTAEK;WEQEQISSMK;AASASSSSAAAADK;LMTGDLTPLDGMVR;	6
pORF	PH02Gene43611.t1	KVVDETWGANK;AGSVFDNILICDDPDYAR;	2
pORF	PH02Gene24536.t2	LGQQQPDGSYK;VTFGVLFNDDR;	2
pORF	PH02Gene17340.t1	VSVWDWDNR;ALPSVAPLPTPTESK;AWQDTGMLSEAVLHSQAHGR;	3
pORF	PH02Gene05620.t1	SGGGGAGGACFK;SYGGSWGGGR;GFGFISPDDGGEDLFVHQSSIK;AVDVTGPDGSFVK;	4
pORF	PH02Gene28072.t1	LLDIHSK;VSLDGEFLQETLAR;VYWDQALELAPLFNK;	3
pORF	PH02Gene43152.t1	TLPGASSPLQVK;NVTDAEMTDLFSK;	2
pORF	PH02Gene30166.t1	NEVFNLSEELNEVQR;VQNTNSIDAGAPR;KLEEELATAK;AILDNEVEAR;MFQEEEASLR;QISSSGSQNTK;EVNDKEEYIR;	7
pORF	PH02Gene35681.t1	VEILDQALLRPGR;	1
pORF	PH02Gene22196.t1	IAAAAAGR;VFSDDDKSDHGGGGR;ASISPSEASSR;IVPRPTDK;FAPPAAVEDHFAQMR;IAASSSGGGSSR;GGDSWDEPFPSSAAAAAAAVGGGR;KPQLPKPEIPPVADPTNR;LFLFPANPESSSSLGSLLDDSPK;DMPVGTDAASYR;	10
pORF	PH02Gene39082.t1	DPMAVSADDFFK;	1
pORF	PH02Gene26535.t1	IEEWPQR;VDVTAPEQCPPEGK;MGLDDKEIVALSGAHTLGR;	3
pORF	PH02Gene27586.t1	GEQPNQK;GEGQKGEQPNQK;SSAFVEGADYDSYEAHECPAEK;VDTNVQSIIVDLPVR;MSLKGDGHLR;TPVDAGDTLSDQSAK;ATQLRPFADPAADDMAR;ELLPNAAQDDKK;	8
pORF	PH02Gene02314.t1	LNCGASASATDSDGR;	1
pORF	PH02Gene04901.t1	DAIETDAEVK;	1
pORF	PH02Gene09555.t1	ALEQLDAAVSKGDAPAVVQLQSAIK;FNGGGHVNHSVFWK;GDAPAVVQLQSAIK;YAGEVYENAAA;NVRPDYLNNIWK;KLSVETTANQDPLVTK;VATFTLPDLPYDYGALEPAISGEIMHLHHQK;	7
pORF	PH02Gene21575.t1	AAGQTSPNPMVGCVIVR;VGVEEALCR;DVGGLASLLNNFQEEK;TPPCTEALINAK;ATALPISR;	5
pORF	PH02Gene43996.t2	DGQTHIK;FPEVSFAYDER;VLPTFVSLFPNK;TAAAVDPDVVLAHK;VAGLHDK;DSGEVLCMNR;PYSYANYPANQVSR;ISIPNSAPSAVYEDQTQQSQALLYR;LSGDYNPLHSDPMIAQVAGFTR;ELHFVYHR;GAGGFSNSSRPYSYANYPANQVSR;	11
pORF	PH02Gene10812.t1	SQVEGSCPGTVSCADILAIAAR;DLVALSGAHTIGAAR;NAAPNANSLR;	3
pORF	PH02Gene28608.t1	DPLFYAHHANVDR;FDVFVNAGEDHVAVGPGGR;YQDVPMPWTTAR;MPAMYTDQSSQLFDPR;TRPAAHSTSADYIAK;	5
pORF	PH02Gene34649.t1	WGEPASAA;LLPEWQFK;	2
pORF	PH02Gene15793.t1	PLHEDIAR;ASSHFPTPLEVSDKDEVAVGR;MDPEVPLVIPEINPEAMANVR;AHAESVNLQFEKPLHEDIAR;AHAPAAIASGAVVVDNSSAFR;	5
pORF	PH02Gene18123.t1	TVSTGNIDSTSLK;TSDCSGSSMSDMFK;FSERPPR;	3
pORF	PH02Gene26744.t1	NTINDDK;MYQGAGTDMPGGMEEDAPAAGGSSGPGPK;VIPGPGDKPMIGVQYR;SSSVGEK;	4
pORF	PH02Gene27669.t1	AVIIANPR;MQLQAESCPSNR;MQLQAESCPSNRDPR;FLHIIENSPVYPVIYDSK;	4
pORF	PH02Gene12817.t1	YSGDTFDASATPSGASYSK;KPGLSAYAEDPR;VVPAELR;SPAAFGGGR;LSVNDAQSTYPGVQK;VKPSDFEQAAER;	6
pORF	PH02Gene31403.t1	ICIAGGDPMLVESPTEPK;YADGIFDPHFSR;QTVGDNSPLPLTPDYAGSVVR;FEAHYIDNLVGNK;YVTIMEDHR;AVEGLAVAGDGR;IDNFDQSSL;YVTIMEDHRK;SDVGVLDHDSGSFSK;AGSSLYGIADLASLR;SPINFVDR;TQLWVGCFSEK;LLWVETRPEEGGR;EAAEPSGEK;AAAPYGSWESPVSAAAVSAAGK;MHPHASGSGIEK;	16
pORF	PH02Gene20989.t1	DMVVESHDYGYAVR;AVVDEGER;KVPGDYGPPVVGALR;VPGDYGPPVVGALR;DFVVLIAR;	5
pORF	PH02Gene46646.t1	VLFGSDGTSR;MFGEGLTLLGDR;KVDLQTGK;LRPVDGPPDGSVEK;VLVQHQMDGR;	5
pORF	PH02Gene31454.t1	ISDENLALMR;TVLNQLYEMNPPSYR;LMETVIWPTDDTNTEK;	3
pORF	PH02Gene44755.t1	VVADKETDR;IVSSTGALALSEIPK;AAQMGLK;VIGVDTSGSGVK;LTVEPSSGGDQSVLDADIVLVSAGR;IPYTAGLGLDAIGVETDKGGR;LAAASAGDDGEWEDMR;FSNLEIDLPAMMSQK;SLPGVTIDEK;FVSPSGVSVDLIDGGSTVVK;ASFAHHGIK;IPYTAGLGLDAIGVETDK;ASGVAYQVGK;KIVSSTGALALSEIPK;	14
pORF	PH02Gene22280.t1	QCEVDYIVAR;VSTSYEK;GQLTILPER;TVGNVIDPLDTIK;MLTAEGIK;TVGNVIDPLDTIKEYGTDALR;	6
pORF	PH02Gene24616.t2	LSQLYDQIEDYLK;HFHDLQK;EIAAPIK;KILESQLR;VLPCNNSLSTSSAEQK;KYGAVVAVDLVNTHGGEGR;MDVVNDASPSPK;QDAMDLLQGHYISSVSR;	8
pORF	PH02Gene31097.t1	SLEATVDALLAGR;GSVQEVSVQK;SSEETDALEEAR;	3
pORF	PH02Gene24691.t1	EREEAEGISR;LHFVEDR;IQVIDLPDFSK;FSSSEVYIVTTK;ELAGIEFPSER;IYGLGTGPK;	6
pORF	PH02Gene32568.t1	TPTTANPPMDYPSGDSDHVSK;HIVQIYSYHGGDDIR;	2
pORF	PH02Gene02514.t1	SSSSSSSSASDAVPFEKPR;	1
pORF	PH02Gene12760.t1	TSVMGASYR;YAVNSVSFVNADTPLK;LNEPFLLSWNGIQQR;	3
pORF	PH02Gene00385.t1	ELSKPAYMSHEGAMAPPMGSR;ETESYQTGLSSK;MEGAATAAAAAR;LCENFMK;TLNLGNPAVSAPAR;SRETESYQTGLSSK;HEPLPPATMGPPAGNFGASATAK;APVDHAAVTNSHPASTGK;	8
pORF	PH02Gene28170.t1	AWWDAILAR;	1
pORF	PH02Gene02780.t1	EGQMHVFEHWPEPSVNDEK;LALDPNDK;MVEGECR;EAIGGITK;DTSEKEEIR;LALDPNDKYQIQTK;FEQLELNDTEPGKR;THGAISEFVNPK;VTGHVENK;NLQLLSPDEVELAK;HAAFVLVAGGLGER;LNSSYPGGLASYIQNAR;GYNVNSLTVPR;GNPYHSATSGEMAIYR;	14
pORF	PH02Gene31229.t1	ESSGGGGAGAAAAAQR;LYATEMAKVLDPTGVLCAGR;	2
pORF	PH02Gene02559.t1	QSQATILQK;TQYISPLNTDAAK;SSVDDDLDEHPK;PASAPNAER;	4
pORF	PH02Gene39546.t1	SLSIFGDSAPR;QIIPVFDKIPEEK;GDGGMQSQLVNR;DAEFLSK;TPNTTNSLSGYK;SADILGQLLASEENVER;	6
pORF	PH02Gene35779.t1	SGLDVNHPIILVPGLSCPDLEAR;	1
pORF	PH02Gene00777.t1	HVLFTEAK;	1
pORF	PH02Gene33337.t3	ISPEDETIAEILR;LTMEGGGTNLPK;IANAKPEEFAAMK;SLRDDPATISAPDGLSK;MGGPSSAPQR;GVVIEEVAEEDTSEPSSSQR;AAQQLNQTRPEEMLDMTER;	7
pORF	PH02Gene34690.t1	LEGLVSQAR;	1
pORF	PH02Gene23777.t1	VVNSIAFSYIDHDGEKR;TAGPWGGSGGER;IGPWGGNGGTFQDIR;VVNSIAFSYIDHDGEK;IKLDSSEFVK;RLESITIYR;EVSGTFGTYEGSTVITSLK;GTLFTVPVQDNGSVVGFFGR;	8
pORF	PH02Gene32367.t4	DNTGYDLK;LEAFLLR;VAVANVDWMGK;SMEDGLVADGVIAQDISQASNFWR;GSCQIGGNISTNAGGLR;EGISEASVK;SPEAVQLMASIK;YSDNILAQIEPYVYEWTAAHR;LPSTNVAFLSCDDYISCQK;NPAYSVLNSDDVSYFK;YDLSIPVEK;KDNTGYDLK;LYDIVEEMR;GASQLLLLPK;LLDPNTILNPYK;GSISAEHGLGLMK;SASEVSK;	17
pORF	PH02Gene10326.t1	YLGGSGDPAYPGGPLFNPLGYGTK;TAMMGVVGMIAPEILGK;	2
pORF	PH02Gene40713.t2	SAVVAVAADPADPDQAR;	1
pORF	PH02Gene13155.t1	DFWQVDDR;YGNVFYWK;EKGEDASIEAAVMAISR;VLAQNYPDTPGLAIK;LCQEIEDLEKETGYK;LCQEIEDLEK;	6
pORF	PH02Gene07103.t1	AVNQVWQVGSSVIGEAPQK;LGAALHWTYDESK;	2
pORF	PH02Gene05398.t2	ELNPSLGSGSSPSGPYSK;	1
pORF	PH02Gene18096.t1	KESTPSVSEEHSIMNK;VEKGDSFLNEAK;DQSSAVPTASVRPVSR;VAPSVHVQPALK;GFGTQDIR;SSAAASASAGSQQVGIR;TAPSTQSAGPSHRPASQEGR;QQQLQPQQQQTR;GPVVSSVPR;APSVMEK;ELDLSSSASGITAVPSESR;IMHECISK;ESTPSVSEEHSIMNK;GEREEAEADKTEEEGEVK;SSVEITR;KDAVGSSQPNSANPHVPSQVK;GGGGPSGGQPPFSSNR;SVKDDAITLGPQGGLAR;KYVVGNVSDEEQAK;SGAHTVTITAPPGK;QKDNEVVSGVTVCNK;ISPNFSEDKISSDSTENESR;LEDFRPQHLK;LIEGGEEPGYLVR;ADAAGSSDLYNAYK;ISSDSTENESR;VGGDGVGHVEAK…	34
pORF	PH02Gene44088.t1	DRNLELCQAMRK;	1
pORF	PH02Gene00295.t2	QHQAEEEASVPSSISAK;TLGDIILQK;LDSGIIELYK;DAEVSTEGRPPVK;LPLGADADAVADAAK;	5
pORF	PH02Gene30719.t1	SAHPGLESYHVSYDTR;EKDDMPFCP;DHPSCTAQPDLAAAAAASCR;HFVIPSHR;RPWDDATDVFVHDVDRPVEDR;VTDADDLISLR;	6
pORF	PH02Gene42260.t1	LEDDEAHVADKIDAVLNASGN;VDATVADFDAHFEK;GVPTLMR;DPAHPWR;LEDDEAHVADK;LYAADDDGGK;AYVGDKPTWR;	7
pORF	PH02Gene40543.t1	HLESVINKDPNLHK;LKIDQNHADLK;HLESVINK;DYGESVLK;IDQNHADLK;LLNQLAAAR;LSLHDPVLPLNIEASSK;AITQAVLDSK;	8
pORF	PH02Gene00608.t1	ELTDAITPHAQQLFDANPNLEK;AMTNQAALSADQAR;	2
pORF	PH02Gene29293.t1	DRGEVISTK;IGDYVDVK;	2
pORF	PH02Gene06349.t1	IAGDVGGHPDTSYNPNVLPVVDGVTIK;NVWGQNIR;TLNTAAFAR;	3
pORF	PH02Gene10999.t1	SHVIVMGATNRPNSIDTALR;DVDLSALGK;NIGVKPPK;ETVVEVPNVSWHDIGGLENVKR;ETVVEVPNVSWHDIGGLENVK;RGDNPEAMEEDEVDDIAEIK;LAEDVDLEHIGK;GDNPEAMEEDEVDDIAEIK;	8
pORF	PH02Gene38126.t1	MQQAATHINDPYIDDYYHQACLAR;SVSKPLDQEPMLAAR;LTEIGNEPK;TSSSPQQDAQAQYNPNEPILGPK;SAAETTTK;NAPLSPNDDLVFLR;TSSYPQQEPQYNHTEPIPVPK;QPVLDAEQGLDNK;	8
pORF	PH02Gene05324.t1	EAVLLGVK;SPKEEESDAAVR;	2
pORF	PH02Gene27478.t1	VADADPVAIDDLQR;TPEGADVESEAAAALAR;	2
pORF	PH02Gene37777.t1	NMAAAEGALGSR;VTVISGLSGADR;TDFPYSSVTSVVVVPR;RVTVISGLSGADR;	4
pORF	PH02Gene08114.t1	KELANDIESLK;ELANDIESLKK;ASSDETSTSAASGDELIADLK;KELANDIESLKK;ELANDIESLK;	5
pORF	PH02Gene20679.t1	AYGNYDLPK;	1
pORF	PH02Gene25776.t1	AGTDGVGDVDIPGLR;	1
pORF	PH02Gene13566.t1	ITSSDSNAALYFNK;AISPETVFITSSGSWK;TPHSNASPEQPALLDLL;AAEDAFLDLVR;STLAWDEDWGPTK;HADLIINK;HPGVLHVLQALDETK;	7
pORF	PH02Gene08479.t1	AVYAETVQTTR;NEGLIMEESK;NSSNDWQLSK;	3
pORF	PH02Gene29401.t1	LSEGHLTLAR;KDDDLSEEDLALK;FEDLASALR;GASSTLDSAR;	4
pORF	PH02Gene22300.t1	DAGLVDQPK;	1
pORF	PH02Gene31606.t1	IHGTQATYER;LNGEVLCGMPNTSYCADR;AHVPYGIDLPR;RVAILDVPPIGCIPGAR;NAYVFWDK;VAILDVPPIGCIPGAR;IEMAAAVATSMPSLK;FTNGYNLADILAQHVGFR;MSPPAYLSLTPSAR;YSIGSTYNVLSDIIANPLPAGIK;	10
pORF	PH02Gene17234.t2	AYEESGSAEK;CPIPGIQEPASR;LGDHLSAR;VDSIKPLFEEAR;SEIDTEVVEK;AIDNNIWQAR;TTYIDALK;KEVENFK;	8
pORF	PH02Gene17950.t1	SGSGDATPTEGDQVVLHCTTR;NVSATADSGEAVTNADR;	2
pORF	PH02Gene36829.t1	KPGAPQNVR;VAVTPLDLESAK;	2
pORF	PH02Gene33717.t1	TDNQTIEASK;GSASLLNTWDSVSR;SEVNTVQR;LTQEANAK;	4
pORF	PH02Gene13102.t1	GELEIPAAEVLGSAEPDAAR;KAEEAEAR;RPPRPPEPETEDDLDPAPPLDLER;	3
pORF	PH02Gene20510.t1	NSPLEVIVVNDSGGVR;WPGAAAQGSGDPLEDYCNTNPETDECK;VLITAPAK;KVLITAPAK;AVDDQTISVDGK;KNSPLEVIVVNDSGGVR;	6
pORF	PH02Gene01690.t3	EEPSSSRPLAGR;	1
pORF	PH02Gene11246.t1	ISVTTTQSAVK;SLAVQTSK;SVLHMVEK;EEVVLHEEPPLIR;ASGGAATSTAAAGGGGTK;LVSVQYYLER;MLDIMHK;CSESTPTAHDADAEEFLR;SALDAAEVAAGEHR;DLCFALLHADK;VLEDDVALVR;IPAGPNSSVNNK;YVQDVNNAGIMSK;SSGDSDSVK;AMLHALEK;NSLSTQAK;GAVSMFGKPNEASR;	17
pORF	PH02Gene27371.t1	VLNLEVMDK;ILMVGLDNSGK;QDIQGALKPAEIAK;AELHNLLK;	4
pORF	PH02Gene09422.t1	YAYGQEVYQQGADGGYAR;	1
pORF	PH02Gene16793.t1	TTEQVNGAMASCQALK;GPAATQIGK;LQEYLEMVK;GPAATQIGKPAVHMSSVDLK;LLAQLVETEINRR;LLAQLVETEINR;KTANVPDVTIISEHSVVR;LIGFLGGTDGLLAQK;TANVPDVTIISEHSVVR;PAVHMSSVDLK;KLQEYLEMVK;	11
pORF	PH02Gene22926.t1	VLLPFELFGSK;	1
pORF	PH02Gene15778.t1	GMVHFQYNSGTVAAR;VVGEGETFVIPR;SFQVDGQIIK;VDLAPGGVNPLHSHPR;AGNVEAFPGLNTLGVSINR;AGSTDNPFGSSLK;	6
pORF	PH02Gene13604.t1	MINPQFADK;VILSPVDSVANTYR;QSTVAASYSK;FSGGTTTAR;ALLPEGTPLEFQR;	5
pORF	PH02Gene31274.t1	EWFGHYIK;PANESSSSSQLAAPANSSAR;KPKPANESSSSSQLAAPANSSAR;SVQGVDLLR;	4
pORF	PH02Gene40375.t1	IAGNPDSMNFNVMALSK;LYELDGR;SQPISHGPSSPDTLLQDAAK;INLVEGSYFDR;QTVGNACGTVGVIHAIGNAASK;	5
pORF	PH02Gene19169.t1	NAWGEAYDHLVAAIK;YGVADGHYEVTR;FALLETIK;EAVPADMWGPEMK;QMFSFLR;	5
pORF	PH02Gene09026.t2	ELLQQDPGMAR;QLHTQMHSK;LNDSESAITSMQTSK;	3
pORF	PH02Gene45812.t1	AVAAATGGAPR;APAYSILDTCFQGR;	2
pORF	PH02Gene13156.t1	ATAENVDEAVR;FLQGPETDKNEVAK;LMRPNELPVSLIR;MAVAGSPLVAPGTPSGGDR;DLTFPSSIPVSLAAK;LSENTELQSAK;	6
pORF	PH02Gene46162.t2	YSEMIINPETPAWCR;NDGTPCDGDVTTDVTR;EAPGMGSPR;GFSGGYHYDTR;IDQCPPWHTFR;IVPESPHFK;YSEMIINPETPAWCRPGR;PARPFAQISR;GYVSAVGDPGMR;EAAASGAGWVFHHK;VAWEAWNFCNEVGR;VTDADNNLR;	12
pORF	PH02Gene14357.t1	SSASGSSSTQEIAVAR;VDLEHNGDSVSELR;SMLPAEPSAVWTVK;GGTLDLLRPDPETGR;KSSASGSSSTQEIAVAR;VANLFDEETPQVFTACGR;DYLVVGSDSGR;FLAVGSYDYTIR;SGFLFAASEFGNHALHQFR;	9
pORF	PH02Gene15185.t1	DQAAAAGDADPWLAESADFSR;VAGYVLLCPLFGGEQR;LGSGQLGVDPAR;LPAALDDAATVISWVR;LAGELPAVVLSADYR;VFVSGDSAGGNIVHHVTVR;DVVYNADR;	7
pORF	PH02Gene32815.t1	GLLPAGIAQFR;IAALSGVSAK;	2
pORF	PH02Gene03574.t1	AAAATWTK;SRPLSDEMIK;	2
pORF	PH02Gene19711.t1	DIMEEEQLGGILDSIHGGNYR;DDDLMEGYR;SGESCAHDILR;VANEVEANNPR;EKDVIQEIFTVVDR;IVDDWIDWNK;FESLPAAFNER;ADFSSSSPAAAGASGGR;LMTTYPSLR;GECLQTIDMNQEHYMEEALK;GGIGVAPEK;ASVTKPNEPGQSLDQVIYK;LDDPALNAVMK;LPGNAILGEGKPENQNHAIIFTR;SDPYFSYAIR;VAYIDEVEAPSQDR;AAFSIKPSK;ATELMSEDSQLMTQCK;HIEDGSLITDLNMR;LIPSDAHK;EMDLLLVPYCK;KHEGITPLDQQDQLFTK;TLLHGGAEYR;	23
pORF	PH02Gene33413.t1	SATKDDPDWVIEQR;	1
pORF	PH02Gene10873.t1	VPCGPSK;	1
pORF	PH02Gene43353.t1	TQLDDSWIEEVR;	1
pORF	PH02Gene35744.t1	ESPGTEDLFLR;	1
pORF	PH02Gene44593.t2	DWHVFAR;	1
pORF	PH02Gene13945.t1	EHQPCIIFMDEIDAIGGR;ESIELPLMNPELFLR;VVSSAIIDK;KIEIPLPSEQSR;	4
pORF	PH02Gene27074.t1	SQNGNSLVDFSSR;DGEIEAVLK;NVDRDLDVYR;SYITALNEDPEQYR;	4
pORF	PH02Gene19128.t1	VVPSPVEYATNEIIDGK;AVGDPGEYDHVAAAVQQR;SPQLDSPATDEGEK;KHIPSENASR;LVNAVEGLK;ILSLVNETK;LQAIAEGSSK;GGLEAGQTVIIGK;VQPTASK;ASPSPPPPPPR;EVENVVVPK;GGGTVATTGSDKDGR;	12
pORF	PH02Gene40731.t1	VTQWNLDFMDHSEQGDR;SSGQIVTWITDPMHGNTIK;TSSPTVVPEKK;WTVESWK;TSSPTVVPEK;	5
pORF	PH02Gene05342.t1	LPVVVTGQDLNLVAR;VATGSYSHLFR;	2
pORF	PH02Gene45536.t1	YKVEDSSVK;LIITHDAINDAR;MTYSDADLFFIDK;QSGGEGMDTK;QAGLNQLSK;VEDSSVK;VQGSSGVPR;DCGNEETSVVK;	8
pORF	PH02Gene48955.t1	DGGLDADSWGR;KAAPAPPTER;EEVLSAK;GGSGPGGPEEFGPSR;GPTHDELLSLPTGPR;RGGSGPGGPEEFGPSR;TEEELVNAR;VSAFGGDSNSR;SYAALPPPPSDSR;KPGVVETAR;AAPAPPTER;ADEADDWGASK;	12
pORF	PH02Gene02819.t1	QSYAELTEVTNK;VVIADSGELPL;HTGPGILSMANAGK;	3
pORF	PH02Gene44663.t1	MHGLLAR;	1
pORF	PH02Gene49919.t1	GCDGSVLLDASDSNPHPEK;LTAPPSQITPAYR;LLFHDCFVR;	3
pORF	PH02Gene36738.t1	LSPDGDLAALPSSPVYR;GFLLVGQPSTGHLLR;	2
pORF	PH02Gene07429.t2	HPDSIFR;QNIVDSETDVR;LVLCCMQK;VLADTLEK;ADCNHAEDIVTVIEAPR;ELVLVGK;GSVGAAGMEAFLQR;TLQSCGWDVAGSR;QPPEVIPQK;SNPCEPPAGCINFR;SSIQQLVK;	11
pORF	PH02Gene35767.t1	YQAATLLK;NILGALK;ETLDVVHR;	3
pORF	PH02Gene15106.t1	NTLLSGSTFDDAK;	1
pORF	PH02Gene29762.t1	FEEELKDR;	1
pORF	PH02Gene40755.t1	SDLPSLVDK;VNPTVPMDR;IIGVDTNPEK;AQPYLFPR;SDVTQWQSK;GSLFGGWRPK;	6
pORF	PH02Gene36505.t1	AQSLMEK;QEAEAHAIEVSK;YGVENTCTSGSTLSK;EAVAAMTAVEAQQQR;	4
pORF	PH02Gene13698.t1	IANCHLK;VAEIAAQLEQYPK;AADLFDSEGQSSQSNTIK;	3
pORF	PH02Gene41089.t1	DFDEPGFLAPTGLFLGPTK;	1
pORF	PH02Gene38194.t1	SPIFLGSYDDVK;MDHEADAYR;	2
pORF	PH02Gene39033.t1	TAGGPTESPSVGVSTDK;TAGGPTESPSVGVSTDKNR;KGPSPGEQASPTPSSAASDVK;	3
pORF	PH02Gene30560.t1	VEFDGSGVGVPGELEK;VNIYYDALDAELR;	2
pORF	PH02Gene18874.t1	DDLRLPTDEALLTQIK;NGHVVIK;	2
pORF	PH02Gene17495.t1	GFANFFK;GKEVLGGVVFQPFEELK;ESSDEEREHAQK;	3
pORF	PH02Gene15481.t1	SAAGASNPIPAK;PQVDLESLVCGGAGAGAGDR;	2
pORF	PH02Gene10188.t1	QQAASISPEVIQMLLR;AQMEADFQR;	2
pORF	PH02Gene47592.t1	DIDPVVQLIK;IGCGLDAIMVDR;	2
pORF	PH02Gene41952.t1	AMDELYK;	1
pORF	PH02Gene13755.t1	EDVSALK;SLQVDSK;KSVEAQEDGSAVPSEGEK;ATFDNMGR;	4
pORF	PH02Gene45284.t1	MAANPGLMGQHAALK;GASTGEEK;	2
pORF	PH02Gene25190.t1	LGKPEIFPASTDAR;VSVLDNFGK;NIYITFVPDEEIGGHEGIK;WEHPPFSGALDEASGR;GIGIYESVIR;PAITPADSSNPWWPVFGEAVK;DGTIDDESRAEL;IDTAQPAPDYAAAVTFLR;IPPSAYTEALER;TLELAAGKPLLLLR;	10
pORF	PH02Gene36041.t1	QLLSEQYELVK;GQFQYEIPEK;FMEDNYDER;NATTFDEFYR;	4
pORF	PH02Gene36964.t2	APMIDNPDFKDDK;YIYAFDSLK;KFGGDTPYSIMFGPDICGYSTK;FEAGWDSR;NPSYQGK;NDKNHLIK;WNGDPEDK;FGGDTPYSIMFGPDICGYSTK;QTGSIYDHWDILPK;KQIKDPEAK;APMIDNPDFKDDKYIYAFDSLK;LLAGDVDQK;WKAPMIDNPDFKDDK;DDKYIYAFDSLK;WNGDPEDKGIQTSEDYR;LLAGDVDQKK;	16
pORF	PH02Gene15428.t1	SIFQQSAHFIIR;TLSGNDPLVIAK;DAHNAGLEIYASDFANDR;LSDFLAYGK;MSELQPVYLTQAIWSR;DSAVLVK;ADHGNPLVISHHGASGDYPDCTDLAYQNAIK;EFADAVVVDRK;LVYTLPLDIGDASASSLADVK;GWFSVDFK;QQQTTYK;ISSPVSDYYLVR;YISSPELGFLQSISGK;DNYLQPFISIVR;SYIWPVTK;EFADAVVVDR;SLGFDVVDSVTTALR;	17
pORF	PH02Gene15007.t1	DAGDGAPYGGSSIGMGPYN;	1
pORF	PH02Gene24524.t1	YGSLSDLSGVQVR;	1
pORF	PH02Gene12074.t1	AVSFEDDSK;	1
pORF	PH02Gene35999.t1	GYNIVGLSQGNLIGR;AVLEYCDDGPPVK;IPTDMANYLK;	3
pORF	PH02Gene05700.t1	GQEIQGECSGYLCIK;CAEAAVVGVEHEVK;GTASGDQPAGASPDK;DVWWQDVVTNFPTK;IGTAEVESALVSNPK;HVETMSELPSGAGK;GIKPILLK;GPVQITWFK;IAMYWEGNEPGQDGK;	9
pORF	PH02Gene00787.t1	QEYHIYMTSDGR;TIPHLADGIHAAVTK;VKEYLPITGLADFNK;EYLPITGLADFNK;VFTLAGLTVR;YYDPATR;VGALSIVCGSAAVAVR;	7
pORF	PH02Gene09133.t1	AEFYGDFEDR;AIDETNVGNR;	2
pORF	PH02Gene15996.t1	VLLEATSK;SKDDGIAK;VAEEELMR;QAQATILDYLHQHEITK;EAAAAAALR;DKISALESGIAEQSQELK;KLQNTER;ISALESGIAEQSQELK;TELVQLR;DVEAQSSK;	10
pORF	PH02Gene21015.t1	FITTADGSAVK;IYDLNHPDAAPR;ACAFSEDTHLLLTGGIEK;	3
pORF	PH02Gene33579.t1	KTEDPEPGR;HFFNEWPHEK;	2
pORF	PH02Gene07271.t1	YSTNAGLAPTTEELHAVVSDILK;EKENASGK;DVILTDEKK;EGQSSNSGALNNK;ESEVPVDK;KTDENLQSLHTLMYGR;GSGQATAEGASEEKK;DVILTDEK;GSGQATAEGASEEK;GVSKPDTEEDEPDMELESK;TDENLQSLHTLMYGR;SKGSGQATAEGASEEK;	12
pORF	PH02Gene22970.t1	KLDHFLCSDCVK;RPSNSYLASPNSDSK;KDVSSYTIK;	3
pORF	PH02Gene31057.t1	ILASPGAHQAPCCFDALGAR;EFCAISPEVPK;AMEDALLVIK;CPYFAPEDGTR;QYIVPQTQSSFPSER;GYINAGFAGIMLEDQVAPK;AGESPAAALR;VPPPGSLPSFQEIK;GPVGFLEGASK;DTLGFNR;VIPGLAGVNIMEMLQGADNLEK;VLVDSEDATGDR;EESIMHIK;	13
pORF	PH02Gene46615.t1	GSDLAYVLR;NLESLSEYAK;LSGQGSEITSSQLK;ASVDHPASEDLK;	4
pORF	PH02Gene03120.t1	SVHDVTFR;GELPCEAGTDNAHGGSR;VVVSSIPQQEFVSAK;	3
pORF	PH02Gene34682.t1	DTILHIQDKPALFR;	1
pORF	PH02Gene04056.t2	CISLDPTCNPESQWFK;	1
pORF	PH02Gene24942.t1	EVLAEKPLLVR;SFINDVILAAK;KDEADEQFGTYR;LQNLINEDPR;GQEELQEPK;TDWDGALR;	6
pORF	PH02Gene41081.t1	NSAPLSGVVSK;SCTQLVK;FDKPEVGQWNK;SSSWESSADK;VLGGTVAPK;	5
pORF	PH02Gene09416.t1	GVSTFANVASGK;LAAENLASPSSLPANDLFHAVR;LKHESNVEHLFVLPGSAR;EQGHSVVLSDADSTFHAIK;AFVPLILSLPSK;VDKAEIGISDSDAGTMESLQK;QVDPTEYK;NTETVFVAGVIK;SSAAEIFAASPDGSLGDLER;HESNVEHLFVLPGSAR;AEIGISDSDAGTMESLQK;VEVTTVFGSAAPPLR;ISGVLGCSVDAGVYDHVVAR;	13
pORF	PH02Gene36014.t1	LEDCNMCLK;KDVLPEVYHK;HANAPPVAPVAVPTYMANVDR;APQANPHPHPEVPR;LAGASPK;SLMEQCWSTEPSERPTFTDIAGR;	6
pORF	PH02Gene24877.t1	AEAASFK;SGADAAPGVIR;ALVFFYPLAGHIVEPETGAPAIR;	3
pORF	PH02Gene34002.t1	SVSSQDAQEFADR;	1
pORF	PH02Gene19288.t1	GSSGFATESK;QQQGDFSGCTTPTGLDAR;KQQQGDFSGCTTPTGLDAR;	3
pORF	PH02Gene31061.t1	ALPHSEFEAVK;LVSELWK;HFGEENLR;IISATPGVGDHHGCPYR;LESPESQR;	5
pORF	PH02Gene40187.t1	SAVLTRPAPGTVQCFGR;	1
pORF	PH02Gene08679.t1	QSLPPGLIVQEV;	1
pORF	PH02Gene04847.t1	NLQYAPLLHQVNK;IMEDEAILK;IVQEGNVDSQDMSVK;FLLEFEK;APLGPAVEASTLR;	5
pORF	PH02Gene04100.t1	SSAPAATAASAPSR;	1
pORF	PH02Gene01295.t1	LVADSWAFLSDPVLK;APGADDLLAAADVLLAAQR;EFASQALAADPR;SALDAEVDAAVAAAAR;	4
pORF	PH02Gene25209.t1	EQLSVDSVSR;SPAVQAVR;	2
pORF	PH02Gene45174.t2	VVIPRPDPSGQPVAGVGK;FGGNPVVAAFYPENK;ELLESFGSLR;ANQGTAQPRPEQENILLQAQQQVQLQK;	4
pORF	PH02Gene28203.t1	FAYDSAGFAFAPYSPHWR;GWDLQGLGR;MLGGEQQQPQPEK;DPAYWEEPLEFRPER;QSSDEIDDIR;	5
pORF	PH02Gene02533.t1	DDRPYSDGTGNPDTGADFAAAPDIDHLNPR;VGASSPATTFDFTTK;	2
pORF	PH02Gene20714.t1	GVVATTDAVEACTGVNVAVMVGGFPR;	1
pORF	PH02Gene45232.t2	DTSSGAAAASVCEAR;ETIDLAR;QTPFSSAAQDAGYR;DLISHAVIAMQEEPK;	4
pORF	PH02Gene16703.t1	GPIQLSYNYNYGPAGR;QEKDPPSDYCDPKPEWPCAPGR;DPPSDYCDPKPEWPCAPGR;VPGYGVITNIINGGIECGHGPDDSVANR;	4
pORF	PH02Gene10969.t1	EVLGGDAAYAAAR;DAVDLFHQR;AAGGGAVDILHCIESWAPDEQR;	3
pORF	PH02Gene08607.t1	LLEPGTYEYLDK;LLEPGTYEYLDKITGDLVR;TGHEMCGGHIR;GSTSGTLTAPYNDVEAVK;GILEMGAK;RLLEPGTYEYLDK;VNAALIETLK;GSTSGTLTAPYNDVEAVKK;	8
pORF	PH02Gene31357.t1	LWEANLQDDFPHGAHHR;QASETGTVELR;SQPSDASVLIPQHNYK;GEVTSYSPGLLGHDAVWR;TLDDAGAFHEAR;	5
pORF	PH02Gene00866.t1	ESLVTSEK;SGEVGSESK;ADADEIIHSQK;LRPEGMNILLSADEHYLGR;LLVETLR;	5
pORF	PH02Gene20367.t1	FNHDSQILAISSGR;LNPFTGWADMDR;NNDELVVK;AIENLTTEIGEMK;	4
pORF	PH02Gene36709.t1	LILSGAAPLSNHVEEFLR;	1
pORF	PH02Gene30662.t1	EFIEHALQSDQR;NINVPDVTMK;GDGDHQNIK;TANDVQQISK;QVDLYTSAR;RPECTVGGEDGQQVTVHDPVVR;	6
pORF	PH02Gene44888.t1	ISGELASSSQK;GKENLQSTTPR;EARPQSFDENTEEQSLGR;REEAEAALK;TSPVGIAK;SSQLSTPLASSAPPQPSSSNR;	6
pORF	PH02Gene48157.t1	EFNIPDFGK;AATAPTASADANGSPAAAAK;	2
pORF	PH02Gene32236.t1	AVELQPGYVTAWNNLGDAYELKK;SGDGSATEYFELGAVMLR;AVELQPGYVTAWNNLGDAYELK;AFEEVLLFDPNNK;WDRDEQDLAQVYNALGVSYK;	5
pORF	PH02Gene35391.t1	NATLSIFAGGDAAVVAR;	1
pORF	PH02Gene07012.t1	GPLNNWATHLSDPLHTTIFDTFSSSS;NDAGDIIGTRFEPGEVK;NAELDSEKR;RLYPGGSYFDPLGLASDPEKK;FEPGEVK;NDAGDIIGTR;RLYPGGSYFDPLGLASDPEK;	7
pORF	PH02Gene26949.t1	MFAPVAATAQEHNSK;LESSLPIYPQRPGAK;DCAFYMMTR;SNPYYAYGR;DIEIPSSGK;NTAAVEAAGHNGGADDSVSAK;FDHPPPGEAIAK;GLPIRPGEVDCPFYMK;	8
pORF	PH02Gene06242.t1	NIDWLEEK;	1
pORF	PH02Gene23975.t1	NQSDVDAIMLDIDGTPNK;VAGWGVMVSHR;GVLNAVR;NQPNDGAHVLSAQR;NINEVIAPK;SGETEDNFIADLAVGLASGQIK;DGSYDLNFK;AAGAEAVR;SAVPSGASTGIYEALELR;IEEELGNVR;HIQELAGTK;YAGEAFR;IAEAIDKK;VNQIGTVTESIQAALDSK;IGMDVAASEFLTK;LVGVDVR;AALSASAAPAAK;GNPTVEVDLVASDGR;	18
pORF	PH02Gene03046.t1	APLLSSASAFAGGR;	1
pORF	PH02Gene05743.t1	IHTEGGK;	1
pORF	PH02Gene37441.t1	GLPYEYLEQDLGNR;	1
pORF	PH02Gene45377.t1	YWPHGER;ALDGPAER;DFSSWCGECQR;AGGRPTGAAAYADR;LNPNTEHRPQDYSDVR;GEYAPAVYSALER;	6
pORF	PH02Gene26699.t1	SDAKPSDEGVVSQSDEK;TQPAAQADDAGVEPEVAEKPPSLVK;TLASPAQLEAK;KATAGASGAPSPK;ADPAPGEEK;VQSPFEEAAK;GQASQSDDKK;	7
pORF	PH02Gene42602.t2	AGIVIEAK;LSPLSHEPADFYNVDIPLDSTK;	2
pORF	PH02Gene16335.t1	AVSYEEGDQFAK;TAGAIYK;EHGLIFMEASAK;TAQNVEEGFVK;	4
pORF	PH02Gene07375.t1	RPSPPFTGLILAATER;LDCLTSK;YAGPPELR;FLDVTLTR;KLDCLTSK;SAQPLIGSVK;LYGSPPHVDER;VVMYMPEVSK;GVTASSAGVVLK;GISGMILAAK;TVQVVPHVTDEIK;ALGLTPDLLACR;GSSCILIPGGFGDR;YTNLTDSYLSVVK;MEIVELR;HWIQSVSSVPVDGQTR;DHPFYIGVQFHPEFK;NVLGLGDADSEEFNADTPDR;	18
pORF	PH02Gene29208.t1	LLPSIAPSESER;	1
pORF	PH02Gene06562.t1	DDVATAEHAASTSEGEVASLR;NSELLAAEVEAVR;	2
pORF	PH02Gene06038.t1	WGDEDWTEQEHEK;IVVSEIYHEPGK;STTDTTTQGVDSLK;MEELGGIDIEK;DWYVGLNPDPVDR;EYYDNPER;	6
pORF	PH02Gene29846.t1	SDGQEILVDDKELK;GQLQYLVK;SFNEDVASTAGETGDR;SLSRPPAPEPK;VDNLVQTPPSQGGQVTGAK;ITTTSATGPNPSHGK;	6
pORF	PH02Gene04787.t1	QFNTIPGLMEGTARPDYATCVK;SGASDYLIEEEEGLNDHNVVVK;	2
pORF	PH02Gene35228.t1	QYPPVLCTAPIK;FLSPAGTLTFDR;EAVPFVEWGAK;FCIAHTEEDWRPGTEQYK;VTFVNPNAPVYPR;	5
pORF	PH02Gene11395.t1	KFAEDEK;ASAADFNLFQFNDGQYESAAQLHAR;ADQVAGLR;PESSGAPCGAAEK;MSILNTAGSGK;EMVISTQR;	6
pORF	PH02Gene34602.t2	GVGNYITR;LMTVVDEQLK;ILFGAAPETK;QGVECGFQGR;LTVTQVEQMK;DQHVEYLTK;MHEGGEIDVR;	7
pORF	PH02Gene47607.t1	GEFSDQTSGTMSLGGGR;NVNINPTFYLVR;ANLDTCYDFVR;	3
pORF	PH02Gene08379.t1	ATGEVMPLR;VLLTSNGDDVSR;GLYPGAAAYGTSLGAIHQLVR;	3
pORF	PH02Gene25745.t1	EDCSHSEDTVTVIEAPR;SFNVDGFEGK;FADPAAGEECFR;AVAIENALR;IHDVVLDPHLQGFQQR;LEAPDSR;	6
pORF	PH02Gene24392.t1	FIDEACHQIER;SQSVAPPQWTMR;IYGNEPVMSVAEMK;IAQSDPK;GEEVAFSIR;ADAAGFVR;SSADDAELRR;TLTSDELFPSLWDK;YSSGAVLEPAK;ACAAAVAASGAR;SLEVPNLDPCYVNMR;IPQEFAASLTGGSFEESR;GLVEELEK;KLLDDLESR;EDIASIESR;FYHLASENYEQACTR;SSLSGIEK;NVEACEWLTGAIR;	18
pORF	PH02Gene43602.t1	ASYAETVQTTR;NSNNDWQLSK;	2
pORF	PH02Gene08902.t1	AQAVEEWYR;ALFADDNVVVARPPNAGLGAEGAR;FGAVGVDPQVQ;	3
pORF	PH02Gene38650.t1	ATPVFAGK;QVTSTLR;KVFNPESK;SMFSVQSERPR;GGWSVGSVK;LSPSTPSGR;	6
pORF	PH02Gene46632.t1	YDSDVGK;YDSDVGKK;ADYLMIK;VDYGYNFFEK;TEKDITPMGGFPHYGIVK;DITPMGGFPHYGIVK;	6
pORF	PH02Gene17344.t1	VALQAINALDNVK;	1
pORF	PH02Gene14807.t3	DENENIIGVVPLYLK;VLHDSGPYKEDILK;	2
pORF	PH02Gene46091.t1	ADASAPAPVEDKK;AADKADASAPAPVEDK;GAQQDSQPSAATK;EAPEADEAK;EAPEADEAKEAETDKETPEADEAK;AGAAAVENSADKGAQQDSQPSAATK;DAETGKEAASEDAAK;AHAAAPASETK;AHPGGPSPSEFDWGTGDTPR;ADASAPAPVEDK;EAETDKETPEADEAKDAETGK;AAAEVVSVEMAAPEGWTK;AGAAAVENSADK;EAASEDAAK;KEAPEADEAK;EAETDKETPEADEAK;EAPAEDAEK;FEIVFVSPTGEEIK;KEDGKPAQSDTAPPAPSEAENK;	19
pORF	PH02Gene33284.t1	AATGGFIK;VVPDEYDLR;	2
pORF	PH02Gene14364.t1	SAESQTVAMSSR;YIQSHLLSR;FLVDEDWR;DVDSLKPR;NDVDNHLAVVESLSR;LSEANQYNR;LNISAGSSSK;KLSEANQYNR;	8
pORF	PH02Gene50069.t2	PDLQEPLVRPK;VGEALEFVHR;VEPLVNMGQITR;NIIEIDKER;EMAQAYADSCAPR;PDLQEPLVR;	6
pORF	PH02Gene12756.t1	LFGVTAEPQHK;	1
pORF	PH02Gene03137.t1	ANAASGMAVNDDCK;LGEPTMSYEDFTACLPADECR;	2
pORF	PH02Gene23175.t2	AAAEDYDAAAALAEFHESR;	1
pORF	PH02Gene26946.t1	LYGNVNYVDER;VHEAILK;VLQGCCNSHAIPAK;LTQDNNITTGK;QGEYLGK;ATIFDALEDTVR;VLNLESFAR;	7
pORF	PH02Gene22312.t1	EVHASGELR;ELTETAQAMYYR;	2
pORF	PH02Gene33476.t1	NECPHVVVGTPGR;ENDVYEEELLDYDEDDDKTVDGSAAK;	2
pORF	PH02Gene04336.t1	LYQTPSGITYRPDR;LLFGGEEECPDWIVR;	2
pORF	PH02Gene15831.t1	LSGIIESFASEALR;LCSELPEIVIK;SEYVVPEEVK;LITQGGVAGIADK;KLITQGGVAGIADK;GASEIVLAACDK;NLAACETMGSATTICSDK;	7
pORF	PH02Gene16978.t1	SSPVNSAEPK;RAPPPVASVGTLSK;APVGNDAPVSK;MEFVHSK;GIEGLNFDSDER;	5
pORF	PH02Gene36802.t1	EQLEAPAATVTVTGTR;LEKDDEFLQQTAA;AAANAALPPGAK;GAAAPSLLPVHNR;LAPGDAAFHDVVAR;LSLPPSAEAHEK;AIDEHDAAAVTR;	7
pORF	PH02Gene32574.t3	IGTLMELVR;NFSPENEEISAR;YFYDDVLQATK;VMISGAPASGK;ELSLSFADDGKR;MAYPNKYEIYR;YVLIAEFDEKPTPDDITNAITGR;SCAQAQSLESMK;AMTDAAGDKPVILVNPR;KYFYDDVLQATK;	10
pORF	PH02Gene46822.t1	DDASMDK;NSIEDVNRDEEAVAVAK;	2
pORF	PH02Gene29390.t1	ATPYDELVEVIK;CSAEALK;QMLSTDETEK;	3
pORF	PH02Gene05464.t1	LAAAELEK;FSENTTSR;VAGPEIDILSAIENNQR;	3
pORF	PH02Gene01920.t1	VGMSEHCK;NDDTTEDFSYR;DCDGHFGVIK;	3
pORF	PH02Gene43013.t2	AGEPILNYDDFAASLPANECR;ANAASGMAVDDECK;	2
pORF	PH02Gene17847.t1	INMILDELSPK;QIENFEVRPNR;LTDAGHEHVEDIVGLVFK;YPGEQDYTK;AAAGSNVEFIR;NLLSDTWR;LHIPKPNIFIPK;FSTGSWETLETKPK;	8
pORF	PH02Gene07490.t1	MDAELLELQR;TKEENANIFPDELITQK;AQALVEALEGK;GLIDFELLHTASGK;DITEESGLLFK;EGAVLGSVR;GIFDHLEK;AVSGQYSDTK;	8
pORF	PH02Gene45764.t1	AASPQASSSSNAAGVK;KDGGNLNAGR;AIPDEDKDLAK;	3
pORF	PH02Gene15404.t1	AAAMALAQHPVVNASCR;IIEDPENLTL;ITPADIEVAAGIQPK;GHPQQAPPPSDSAVPPPPLPQPAAAPVAAPAPVAAGTK;	4
pORF	PH02Gene28368.t1	WLNQELVK;DSREEDSLK;LKDLQPGK;TSVEPVLEQYRPIVIASLK;NAIEDSITWPVR;	5
pORF	PH02Gene18877.t1	YCEPLGDLK;	1
pORF	PH02Gene36374.t1	MEGSNEVWAGPLSGYR;ETADALVSTGLAAAGYR;ADQNEVWAQYAR;WGATYGNSWR;VQPGSLGFEK;TTNDIEDTWESMVSR;EVIAVNQDPLGVQGK;	7
pORF	PH02Gene07607.t1	LWAIEPDSK;YLATGGLDR;HVHLWDVR;SIMQWNAEDR;RPSASGDDPFFEDEPK;	5
pORF	PH02Gene37660.t1	AIEEHDASAVTR;	1
pORF	PH02Gene06391.t1	QPSIDLSEQSR;LSHNLQYQTK;	2
pORF	PH02Gene14083.t1	VSDTAEEAAR;TCSQCEEK;	2
pORF	PH02Gene04890.t1	AGFPEISNAGNR;	1
pORF	PH02Gene03900.t1	HELSIVSEK;LLQEMENEEAK;AMPWPAVPFGDLR;YGDWAFPFTSAR;EIPALVVVGPDGK;LVVLAPNGEVIHSDAVELVHR;SQDFEIVYIPMDKEEDGYLR;VGDPEMEEALESGGIR;	8
pORF	PH02Gene15089.t1	SFILDLER;LNMDSIVMAYEGSESR;TPSAEVLSIINTLCSDR;NTVFLVSGR;AVLVQIANPAR;QGVPGSEPTSEVSRPK;GAWEAYVHANK;ILASMNER;TPSAEVLSIINTLCSDRR;	9
pORF	PH02Gene44996.t1	LGSQLDILAPIKY;VSGSGVCVR;	2
pORF	PH02Gene36826.t1	QQQPPAGALELGAFSR;VDDLLEASK;ASSGADKPLQR;	3
pORF	PH02Gene02298.t1	PAAAAATEAGGQSGGAGSNSNPDGK;ADSGAPGMQQPGGGGGAVVGGSGGELVK;GRPPGPGSGK;	3
pORF	PH02Gene16079.t1	GKENLQSTTSR;QAEAGGK;	2
pORF	PH02Gene40942.t1	MVPDGVNAK;AFLAEDIAA;	2
pORF	PH02Gene33285.t2	LITQPSTYAPVK;EYLEDFEVK;	2
pORF	PH02Gene32537.t1	DYCETYIQFLR;	1
pORF	PH02Gene31045.t4	AALWTDGR;NHELVLIR;DWLWNNTRPL;GMIVSNEPGYYEDNSFGIR;VSPLLSGHSR;NNVPLTEVLVAEK;IENLLLIK;VLQGHIALDQAVFPER;YAGVDVPAK;	9
pORF	PH02Gene08823.t1	AKPWELMEVLNPR;LFSFEGHEAPVYSICPHHK;APPASVPLAAVPK;VIEPLESDGK;SPQFQSAVVK;LLYTNSGVGLLALGSNAIQR;TVACTLSQGSNVTSMDFHPSR;VHDGEWDEVER;SAGAVQFDTAQNHFLAAGEDHQIK;GFGNRPFEAFR;VWDIHGQK;ILANSDGLR;EGNLLAVTTADNGFK;VATMPETPDQASK;AWLYDNMGSR;TYSGFHK;ASASSATSNPAADQIQR;QVVEIDAHSGGVNDIAFSRPNK;	18
pORF	PH02Gene08567.t1	SCGVPTTAPK;	1
pORF	PH02Gene01239.t2	IAFVQYPQNSNNMTK;EYIDEIEEK;AGAVNALIR;	3
pORF	PH02Gene27142.t1	FTVDQGK;VYSPVNSWR;YAVNSVSFIPADTPLK;DENPIPK;NALLCGR;	5
pORF	PH02Gene41005.t1	RYTDACVQSDIK;YTDACVQSDIK;MYQGAGADMGGAAGMDEDAPAGGSGAGPK;KAASVGEK;AASVGEK;ELESLCNPIIAK;MKELESLCNPIIAK;	7
pORF	PH02Gene25316.t1	ALAENQGDGLAK;SLGLQVSSPR;VNWGVSHSVNEAVAA;TAVIEGDVVGGTCVNR;	4
pORF	PH02Gene20587.t1	EKEQTEVAVEESFPVR;SPHSTQNCLETDTE;	2
pORF	PH02Gene27572.t1	AFPSSELTLEELNPSVELLR;KTPIYIVGTDCTAK;GYLEVETEGLK;SMGTQASSDPDSFSQAMAMLR;LLANSIVYR;TPIYIVGTDCTAK;	6
pORF	PH02Gene35361.t1	LAESPYLEAVDWSK;KLAESPYLEAVDWSK;	2
pORF	PH02Gene35625.t1	SGAHYFVSGTPGSCEK;FNGAADSVLEVTR;VPAQPDALNK;FCVADSLVFK;DFLVGGAGDGWK;LHVVVMSEK;	6
pORF	PH02Gene06338.t1	MLIDIRVLDNLK;	1
pORF	PH02Gene10075.t1	VLTLEEVAK;HNTKDDCWLVIGGK;AMMDEYNVGDIDVTTIPTK;DDCWLVIGGK;	4
pORF	PH02Gene22665.t1	VANYVIEK;VGSAGNTAGSSR;PEDLILNYR;GAVTEDFGK;	4
pORF	PH02Gene19972.t1	GINEGNAVCSPEDLQR;YLLTDVLK;TDLSIPFNGSDLITR;ALAELGAGSVLNAGGSAPR;	4
pORF	PH02Gene36226.t2	SAPEALPDTQAGGGSK;KDVGDSEAPESAK;SEEQPVKEPQAESSEK;	3
pORF	PH02Gene29546.t1	CGVASMVSTVTAIHTSK;LEVLSEQQMVDCDHECDPSEPR;EHGAVGSVK;SCDAGCNGGLMTTAFSYLLK;	4
pORF	PH02Gene39698.t1	LLGAILR;	1
pORF	PH02Gene06059.t1	SSLSVDPPVYQCMDR;	1
pORF	PH02Gene22674.t1	WMAPEVINHQPYDSK;LVAEGHEEAADPDFR;	2
pORF	PH02Gene24266.t1	EEFVNTVQQR;	1
pORF	PH02Gene20494.t1	TYQSAMVK;LLEYHALPQYNPK;LLALLDYFDPR;QFAALIASTGVLK;VCDEINAR;VSFASANPGANSDATFTK;	6
pORF	PH02Gene02355.t1	SVGDLTAADLEGKR;AQGLSVGASLVEEDKLELATSLLAK;EEEKNDPEFANK;FATGTEAIAK;SVGDLTAADLEGK;FLKPSVAGFLLQK;FYKEEEKNDPEFANK;NDPEFANK;LVSALPNGSVLLLENVR;LSELLGIQVQK;	10
pORF	PH02Gene38857.t1	KFDYSSSMVR;GDEEKEPSTR;SVLEECIFEK;	3
pORF	PH02Gene16622.t1	LFDAEDSILSALK;GLATTTTVDPTAGTCR;	2
pORF	PH02Gene16616.t1	EVALDMINMHEK;YGVELEDFVSGPR;SVLEIQEMLPEAR;SNQTSAPEYR;HYGPDVSFK;GWQEEYDASSK;QLFMDGEK;DGACSSNDGFYESR;DVYISELSK;	9
pORF	PH02Gene33183.t2	VNTLTGVAYK;	1
pORF	PH02Gene17719.t1	DAEEASGEK;DDEDKPAGEYGGGYSETVATGESEYER;DAEEASGEKK;KDDEDKPAGEYGGGYSETVATGESEYER;IAEEIAATAAVGAGGYVFHEHHEK;DHKDAEEASGEK;	6
pORF	PH02Gene11282.t1	ATPMPCFYK;SAAAAAAFSFR;AGEEDGAGAAAEGGDHGDLAGGEVAGGSGAAAPAPGELAR;VAASAAAAAR;GGSGDASAGK;AETRPLVTK;KPGLSQSASLLAR;TSNTKPK;SQESQEAEIK;APSQVSATAK;KGGTAAPAPK;GKKPGLSQSASLLAR;ANEGAENNKPR;	13
pORF	PH02Gene23374.t3	SYDLLHADHLFSR;VAADHSHWK;EYKPPAPWPER;RLETFPEWLGDLQTR;	4
pORF	PH02Gene25552.t1	LGDYLVEQGF;YMVIQGEHGVVIR;	2
pORF	PH02Gene16143.t1	DLVVDMTNFYNQYK;NCTHACPK;HIDTIKK;LDAINDEFK;ERLDAINDEFK;	5
pORF	PH02Gene29236.t1	QPACAAPAGR;	1
pORF	PH02Gene06469.t1	ASVIIGCGR;	1
pORF	PH02Gene19367.t1	DTSEYEVFR;DFWIIQK;DVADLMK;LEPTSDDTSLTK;	4
pORF	PH02Gene25013.t1	LEDVVDFSTLPLPTGPAR;TAEQFLGR;RLGYTYEEEKLEWLDK;EAPEVLVVDVTFDPCEYAK;CPVGEYRLEDVVDFSTLPLPTGPAR;NGKEEYVTVERPEEAR;ELLEDLGIAQDR;VQGDPAYVEKYEEAMR;MKELDVTDPDNPHSFK;NSEFAGSFVNLPHGSDGGMGTLTLSYR;KPGLRPCNDDDACQIETNLCNLYR;AARDPVFYAHHANVDR;DPVFYAHHANVDR;LGYTYEEEKLEWLDK;LDVLVNVPR;ELDVTDPDNPHSFK;NQAAIHEAYCDLYYK;LLDITLVPVAGEK;EEYVTVERPEEAR;MYTYFFER;EGMVLPEMYK;RSSPASLFPLAVK;RNPEHVSAVVDLSLR;VQGDPAYVEKYEEAMRK;PAADIQR…	28
pORF	PH02Gene03752.t1	GKGHEEDYMLK;SLEDIETAFK;VAIVDMK;TDAQMVILDAK;FKPYFVPETVEGSTSNFQR;LHVIDTK;STVQMMESENA;VENSSSDIHFEENRR;DTSFGMFSSR;EISEEKPIEEVAGTSR;EVYLASTK;SVDDVYAAFK;VFINSAASK;	13
pORF	PH02Gene49412.t1	PTAASGSPWYGPDR;ARPTAASGSPWYGPDR;	2
pORF	PH02Gene47111.t1	ADFSGEDLFGDYEPSPEVR;AVDGVDDAFVR;ALVLFYPLAGR;	3
pORF	PH02Gene40308.t1	VLLITTR;	1
pORF	PH02Gene09261.t2	QQEQAGEAQQHK;	1
pORF	PH02Gene32279.t1	SLTSQQVVR;VDEALYDDFESAK;GMPHEDIPNMLGR;GQNYISFCR;YDKEDEELLEK;LIGEMGPDFSAK;YIPDVAR;QCCLQLK;FLSDAADK;LIAETTK;	10
pORF	PH02Gene41652.t1	RQEELEK;	1
pORF	PH02Gene09715.t1	LDQAFFDHIQR;TTLLEMVER;VIPDTDTGLVEFFLDTEAR;	3
pORF	PH02Gene13195.t1	EASASVSK;	1
pORF	PH02Gene31020.t1	YSTTTSPLAIEK;EVSLGTYK;	2
pORF	PH02Gene48156.t1	LACYVSDDGCSPVTCYALSEAAR;APFVYFSSRPEFSPADR;STSDGDASTDEADPGR;FFDDWTFMK;FDTYPQNLSER;	5
pORF	PH02Gene49914.t1	LIAIWDER;	1
pORF	PH02Gene46883.t1	GFLYNEYQLLR;VRPVEGSK;VVNHGVPAELMAR;QPAHSADKNEYLLVFDPR;EALEECYGK;WIEPLPEFTDK;SFDFISAVR;APLPAGYAR;AGGALPVVDLAPFFAR;	9
pORF	PH02Gene13506.t1	SSEPPPASAEELAADLSAATISR;HLNESCK;SWTGVGDLDEFAEGR;HLNESCKK;EAGTEIEPMGDLNTEAEK;EFLSSNNFVGIHSPK;KIYCINR;ATTQQVEIQVR;ADAEDPFAANYGDVPVEEIQSK;IHTPELLTK;QMAICGGFER;EAGTEIEPMGDLNTEAEKK;	12
pORF	PH02Gene39090.t1	ALTAAQQAADHGDPSAIVTYK;QATPVLK;ILPPDFSIGK;NQASPDLCK;ASGGEFAYTPEGLVR;NMLIEHCK;	6
pORF	PH02Gene48954.t1	FWPEKDEAERPK;SSRPGPQEKPAPK;	2
pORF	PH02Gene34500.t1	TLAENAK;KWSPPPNTVTR;WSPPPNTVTR;LVSPASR;	4
pORF	PH02Gene09916.t1	DPHAPPK;ARPPGFPGGAAAPIGAPSDGVAVAAAAPAAPR;KNPLPEGMVPQAR;	3
pORF	PH02Gene06378.t1	DNLTLWTSDTNEDGGDDIK;DNLTLWTSDTNEDGGDDIKEAPAPK;ICDGILAVLDSHLVPSAGTAESK;QAFDEAISELDSLGEESYK;AAGAADELSVEER;	5
pORF	PH02Gene08524.t1	VNVVATHDAPLSEAPTAK;ANNQVPEASPDLGSQIK;QVESNIK;KLEAEEIVANTEPIK;IVPPPQRPATTSLR;RWTADSATVPER;KLEAEEIVANTEPIKR;LEPPPPAAAPISPATASR;VTDLKDELR;LPPTPTKPEPPVVTLDDLFR;EQLPPPPPLTKPPTSDPGSATDR;WTADSATVPER;SDSTASADSPK;ANLSSEHVK;NDLGDSTSVYDEECKDSELMNEDCKPIISK;ANNQVPEASPDLGSQIKR;SDNSSSEVK;LKLEPPPPAAAPISPATASR;GEETETVAGDNSTVQEESNTEPVVEK;EVALPDSVAEGSFVDTK;THCYVTYSSVEEAVATR;LFDSIQSEK;EPPFQEAQANQNVPHQAATPR;	23
pORF	PH02Gene43948.t6	TNASELVNR;GANEGVLVIEAYK;DEIFCLFR;VEGSAVLTALH;GVLDNLGR;	5
pORF	PH02Gene12556.t2	GTLHSVDQYLNIK;YVLLPQDGVDIDILHDATRR;YVLLPQDGVDIDILHDATR;EVTVELK;	4
pORF	PH02Gene40055.t1	ASEGQGEAVAPTSLR;YAFQGYEELLK;QPDEAAGGGDSAAVR;YIQGAIHDDDDRTSSQR;VADITNHSYQDAR;EFSILQNWCER;GYEEVVAQCER;SELDAISTILK;	8
pORF	PH02Gene26887.t2	AINAILQPVR;SFANMDELITDYESGALHPADVKPALAK;GVAAMSLEER;DHFNNNSEAK;EYCDDIK;KVNVLAR;NKPVPVCYDGFEPSGR;	7
pORF	PH02Gene34167.t1	SPELAGR;VVSGCAVPTK;ETELLLMK;AMEYLHWR;SLIADSIASFEEK;VYEVGDKVEVVR;DYVDGQWVPSQAAMVVQPK;MDALLDENKK;SILAELR;GADSGSNTK;MNPILAPQGK;KVVSGCAVPTK;SAVQQTQERPLSAQALQVK;DPESSATK;GNNNFSSK;EVICALNASTK;VTSIDDEHR;LKAEDNIVQEACGDAER;LGPGTAVEAYCDGVWSPGVVR;VVGEGEYEVSVDGK;VTSIDDEHRR;GFLDASSGHPTPQNELR;	22
pORF	PH02Gene20574.t3	MKEEYVEGLIEIPK;DAGGFEALVSGK;LPLNGMFQR;FLNTIQSR;WSFEWFGDSSPGAFAAR;	5
pORF	PH02Gene30567.t1	AVVTGQNNADQKPANK;FANNPAK;	2
pORF	PH02Gene44682.t1	FVSTFNGVDTDGTVTK;	1
pORF	PH02Gene24659.t1	FEGGIEGIR;EEYEALR;	2
pORF	PH02Gene24085.t1	ANENYCLTVR;	1
pORF	PH02Gene18384.t1	SGTLAPVLR;AAEFLHVACR;HTFMLSGSEK;SHAQAQSILDTR;	4
pORF	PH02Gene07189.t1	VDDGLFSELQNHSWR;KEIGSSSVLMVGYVMKQSR;VGGGGIGEAAALRPGAEALLR;	3
pORF	PH02Gene30125.t2	FAAGTDTIAK;SVGTLGEADLR;TFSEALDTTK;FSLKPLVPR;IVPATSIPDDWMGLDVGPDANK;	5
pORF	PH02Gene15495.t1	SSGAQTAANQK;DILLHAER;	2
pORF	PH02Gene26520.t1	YTATSDGAATPQEGDGVLR;IPQNISLEVSSPGVER;YGSPTIDDIEAYTIAYR;LQTPFESLK;	4
pORF	PH02Gene10139.t1	RPDGTGPLIYLK;VIGEETRR;AVAAEAPPAAEAGIARPDGLGR;AVAAEAPPAAEAGIAR;INNALAQALLAK;	5
pORF	PH02Gene01615.t1	VDGGLSYLK;AYAAQGDLLNSGK;QSGGSPVNESFESCLR;YGAPQFISR;NQLGSLLLSSGDWAASHR;LNPNDGAPFR;SDFQSAITSYQQAR;KSSNPTK;	8
pORF	PH02Gene30183.t1	LHVATDAGK;IKGSISAAQK;FTPDIFPKPSK;GSISAAQK;KLGVDEEIFVVDLK;	5
pORF	PH02Gene02486.t2	VFDLEMR;SFMSECEALR;THVPLPLIGENFPK;NFSASNLIGR;NSFSGEIGEWVGK;	5
pORF	PH02Gene25087.t1	EQELMEVLEGPNR;	1
pORF	PH02Gene12649.t3	TWAPEAPNNEAPR;ISEASMDK;	2
pORF	PH02Gene13042.t1	GKGDDEAEEMTR;DLSFLHPR;	2
pORF	PH02Gene35300.t1	KDEAGTDAAK;EGGMSNK;DSLAAAEDGEK;	3
pORF	PH02Gene05892.t1	GGPSFGSTVSER;LMGDLGQIVPMK;NWSFLPLVGGGSTK;IQPVYVVDVAAGIVNSLK;IQPVYVVDVAAGIVNSLKDDGTSMGK;YVNVPLPIAR;KGGPSFGSTVSER;NYGFEEVNHHMAEQLAMLSK;	8
pORF	PH02Gene26751.t1	WLDGNQLAEADEFEDK;	1
pORF	PH02Gene36211.t1	EGSGTIGIVDYTNHDDMK;IPPRPPGYAFVEFEDPRDAEDAVAGR;YGHVVDIDLK;AGDVCFAEVYR;VTGLPSSASWQDLK;	5
pORF	PH02Gene20867.t1	DAAAAAAAQPIVLK;LSRPVEVVAPAK;	2
pORF	PH02Gene06268.t1	NSNPDLPTTEIAK;TIEIDKGDVTSVTWMK;KLGESWQK;EASSSKPPVK;	4
pORF	PH02Gene07359.t1	QAFQSEVVR;LEFGAFHNQIFER;LLASSSADEGLK;SASNFMTR;LQGDLYSLCR;SDGEHGPADASMTSPSSTDTGR;	6
pORF	PH02Gene17416.t1	GKPAEEDEEEGVR;GKPAEEDEEK;ECPTVGMQAIK;ASSSPPIQTNPK;	4
pORF	PH02Gene09951.t1	SVGINYPYVR;AEFEALHK;	2
pORF	PH02Gene06398.t1	LDSEQASLEQR;AQNIESAK;YYGGDLQSAR;NLGNENVAVEGFEEAIK;SLAAGDVEVADGK;LKLDSEQASLEQR;	6
pORF	PH02Gene34670.t1	WSVPGANAESYNTWAER;KFDDGNTVFTFDR;	2
pORF	PH02Gene34100.t1	KGAAEVPDRR;KEHVINLER;EINLAVPAALDKHPEK;	3
pORF	PH02Gene04423.t1	AHETIHLLLDLLEAPDPSTLEK;KAEEHLSGLSADTPYSDFHHR;RAHETIHLLLDLLEAPDPSTLEK;AEEHLSGLSADTPYSDFHHR;MLPDATGTTCGQR;	5
pORF	PH02Gene34222.t1	AALGLSEGGPLFGFTK;FVDDATGIER;SSVEDGIFGTSGGIGFTK;	3
pORF	PH02Gene16549.t1	LHQELPNTILR;	1
pORF	PH02Gene03946.t1	VDEDTCADGHAHVR;	1
pORF	PH02Gene21785.t1	TSSSDIQSLR;	1
pORF	PH02Gene44818.t1	ELAITNLTNYLTK;VVDSLYMR;AQLEDDPIVHR;VLEDPSSSADALR;TEAIFPATLETISNFGK;HLSSLYDTLLEQNLSR;	6
pORF	PH02Gene29669.t1	AQPSASAHSSSPAGK;TVIQAFVDK;GPLAPQGK;	3
pORF	PH02Gene15888.t2	LEADLWR;KSQDAAGVSNQK;	2
pORF	PH02Gene41186.t1	KVDMLDGVTIVR;VDMLDGVTIVR;SAITEEQ;	3
pORF	PH02Gene08252.t1	TADGDEGGKHQLITATVADGK;TDSEGGFESDAVATANVLESSAPVVGGK;TITEYGSPEEFLSQVDFLLGK;HQLITATVADGK;KFVESTSSSFSVA;TNTEFIEYNGEGFK;KTITEYGSPEEFLSQVDFLLGK;AALNLLAGAGAVVVK;YEDNFDANSNVSVMITPATK;	9
pORF	PH02Gene34968.t1	LFPAYLGILK;ALVPEADK;	2
pORF	PH02Gene11748.t1	LEAVGCTLTLLPK;	1
pORF	PH02Gene12542.t1	LQQALPPQHQPR;	1
pORF	PH02Gene37163.t1	VSSITTTNENEGASIR;SSTDGSATSAAGK;LGTTSADTQIPNKEEAK;NQFGEAQAK;DSADREPPPPPQSSR;MEAFQIIKPDLDSLAK;VLLSATYEDNPMEK;YHALNNK;EIDEHGNVINMTKPTNLSTLK;	9
pORF	PH02Gene31394.t1	DLQDALHR;	1
pORF	PH02Gene13898.t1	LKDVTLSEPEFR;ASNLEEGDDQSSK;IADIGELQHEFIVPLR;VLLLENNR;GVFGTTYK;LSGEFPR;KPPEMTSGAVVAPVATVGHPPAPIGQSTSGK;APSQAALNEEGVDLPR;GIEYIHSTSSSTSHGNIK;ALLESGATVAVK;LNGLAGALPDDLASVAALR;DVTLSEPEFR;VSDNGLAALVGPSSAPSR;PSMSHVVVR;AILVLPGLVR;	15
pORF	PH02Gene50003.t2	SYVGPDSQEDHAYPFAGAANVK;AGIVVPLPSGVYFQDLSR;FQQLSPEIVQFAGK;YLTFTEVDSSEIPLYR;HPGCFIWASEK;YGPPPYK;	6
pORF	PH02Gene16001.t1	NMTASSGIQGQR;RVELSDIR;	2
pORF	PH02Gene31959.t2	VVCDDVSTIPK;DTSEPSGSSSIVPPSGTR;NSPAIGHLPTSDSK;EIAGGHTDEEVYAVLR;STNKPTQAEIVTR;FSAFAAPGAAVK;	6
pORF	PH02Gene13416.t1	VIDASGEEIVAR;FYVDPPDFADR;VTNSFNAK;VQAMDVEK;DSHEAVSMEPYSEEAEEFK;LNAQLAPQIR;EAVMASVGSGNELAK;STFTYTDEVK;NCAPESIYDVAFR;KVPGVMGR;	10
pORF	PH02Gene47485.t1	EEESLTLEPR;AKEEESLTLEPR;	2
pORF	PH02Gene35368.t2	MTGEDSGVTEAYGAIADCYTELGELEK;IPESEVIVDPQKER;IESYAPALSYAPVGSK;YHAMVLNISK;	4
pORF	PH02Gene28083.t1	SIGFDGLNDPDAVAR;WGFCGTGNDYCGTDCR;YVHGPITSGQGFGATIR;DAFLSAVGGYPAFGR;	4
pORF	PH02Gene40974.t1	TLGLQSLPVAFGTETAK;QESDIWK;APASGSSFNQLLGIK;AAEADADAK;	4
pORF	PH02Gene21484.t1	DSLDEASMK;GSGFTEVAK;	2
pORF	PH02Gene13542.t1	ADGTLCGPVIDDASLVGLHK;AVELVGGK;AVLEFAAIAK;	3
pORF	PH02Gene37856.t1	ASQLPPVEEIR;DGSPILAVSSLAVHSK;TLIVEMLQAAK;	3
pORF	PH02Gene18396.t1	LDDQAEECLKR;RVEPQPVVVPAER;LVYTTATNSPK;LTPSALLLSVLQQDPDIR;VEPQPVVVPAER;HLAEIPK;AVLHLLDK;HVVETSFDR;ALSSSPLLHEASLSDLIGK;LDDQAEECLK;EVCSNSEIIR;LVMDPTMETTK;VAVQSSSMAR;YNCCVAINK;	14
pORF	PH02Gene11421.t1	IGEGCLIGPDVSIGPGCVVEDGVR;DYITGLHLYLDSLR;SHVGEATIMVTK;	3
pORF	PH02Gene11854.t1	FSDCEDKMDHLQVLK;DCVGPAK;	2
pORF	PH02Gene43550.t1	ALLSESNNLVADK;	1
pORF	PH02Gene26046.t1	GITYSDPLR;KIQIFAK;	2
pORF	PH02Gene16420.t1	ADPVNCPVELEK;VVGTGEGMEVISETDTDAK;SKPIEFPVR;QGEVIWAK;	4
pORF	PH02Gene01700.t1	SAMPQEGFEVK;VDAALAR;AAVAAANSGGVDLTPAAR;	3
pORF	PH02Gene30964.t2	SVIAFIEDPDGYK;ITACTDPDGWK;EPGPLPGINTK;	3
pORF	PH02Gene26025.t1	VGYTVATDKLDTLYEK;	1
pORF	PH02Gene36057.t1	AGLSLSTVER;SGTTVFPLGEPGPR;RSGTTVFPLGEPGPR;	3
pORF	PH02Gene19862.t1	VAYDAFQTK;MLLDAQR;	2
pORF	PH02Gene30448.t1	SDETLQAAAR;	1
pORF	PH02Gene43184.t1	TPPLPGPSQ;LLLGPDGEELR;	2
pORF	PH02Gene48351.t1	EAVAEGGSSWK;ELMLGEAGAEAAK;EWVDQLEILQHK;	3
pORF	PH02Gene14459.t1	APDTEYGR;	1
pORF	PH02Gene27890.t1	VLTAGQDLTIVDTDVGR;ATIESAAADGAK;SPPAVEPPAPPLSK;AADNQLFVATCSPAR;	4
pORF	PH02Gene26367.t1	SFPVAGGR;TLHSELVYNYSGSK;FDASDEEMK;	3
pORF	PH02Gene12942.t1	DVVFEYPVTETA;TLTAVHDGILEDVVCPAEIAGK;	2
pORF	PH02Gene31188.t1	LWEVLDLR;	1
pORF	PH02Gene09418.t1	ETFLQEVDKVPR;KDSVVVR;SVANPAGGGMQQR;GSGHLEVR;ETFLQEVDK;	5
pORF	PH02Gene00129.t1	TPSECLAELGVSADR;VEQGSLTGETDSVNK;IHAQIQEASQEEDDTPLKK;EDLAEFTTYDGEEHAAHK;DGSDSSGSEPAAPDFPAWAR;IHDCPSLSMDENLR;ETAEAICSEIGVFSPNEDISSK;YGPNELEQHAAPSVWK;GAVEHLLER;WSHGLLAR;TFDFNANPCDYFQGGK;IHAQIQEASQEEDDTPLK;	12
pORF	PH02Gene16630.t1	ALQPEAIKFP;IHLSLVANPSHLEAVDPVVIGK;FLQMSDDNPFVIPEMEPTLR;QTGLVVLLPHGYDGQGPEHSSAR;MSGFLSENRPILTLR;ALQPEAIK;AWEADPSSVDESWDNFFR;DWLSAYWTGFK;QTYHSDVVVDLICYR;GSFDDIK;LIWSTQFENFLATK;QFYSNDLDR;AADLGVENIVIGMPHR;KVEEGINR;FGLEGGETFIPGMK;LEQAYCGPIGYEYMHIPDRDK;	16
pORF	PH02Gene08227.t1	GIATELVTR;	1
pORF	PH02Gene07521.t2	ISSPESQYYLIR;TIASGIMVPK;YISSPELGFLQR;ESVYPDSR;TLTGNAPLVIAK;MNSCTGLGNDMPQYMR;LSDFLAYAK;FADAVVVNR;	8
pORF	PH02Gene38844.t1	LPNFEEQYPHR;	1
pORF	PH02Gene18540.t1	LPLGAHPDAR;ALTNAAHALDVLSER;	2
pORF	PH02Gene06395.t1	IQSGGMIAK;HIEEFIR;YIQDELNK;VGEATQAAGGKPSAGPVYR;VGEATQAAGGK;	5
pORF	PH02Gene07092.t1	APDWLDSGR;SHGSIGPIVIIR;IDAVASEVLDPHVR;IDIEQAQTLICK;LFHAPEFVQK;GPGDLYYAAPK;AYFDLHKNEDWLR;	7
pORF	PH02Gene30208.t1	LINFLQDK;KTDEPTTNE;VLCTEEENAPK;TDSSTDGEK;EDSPVEADEK;ELIGQSAIK;CALPSLAAK;HLDVQDGQAETQAEDAAEASCGEIGAER;LAASIPSSSPNSEETSLNTK;	9
pORF	PH02Gene02454.t1	CAQFTEYWR;SDTSLELGCDAR;VQNSGFHFR;VPDLVPEETSK;AIPAEVR;NNQPTQNTPQDEAPKDK;LSTSLFGQPTIPDPEPK;DYDLFGLDQHTDVLER;ETLGPQFIGK;EWLSETNHQSTVDIIK;AIFFSSTGER;NNQPTQNTPQDEAPK;	12
pORF	PH02Gene28102.t1	SVEEVGPGILK;YELDGQLLDCSLAKPPADKK;MEGVHQQDGTEDGNEK;RVENAASAK;MEGVHQQDGTEDGNEKEK;LGYVLQQPAGQQGFASPSPQAQQGGR;DATVPVPNAK;	7
pORF	PH02Gene08957.t1	YAPGDPSK;KGPAPFNLEVPTYSFLEENK;LANSVNVASLR;NEDAGLAELPATVAAVK;VLYDEYNHER;	5
pORF	PH02Gene30486.t1	EEGPAELYR;LISGGIAGAVSR;TAVAPLETIR;GLGPSCMK;	4
pORF	PH02Gene42312.t1	FQELSPEK;LEDTELVYGIIVDK;ALAEIAVK;IDDVITPSDY;YPGVEQYAIR;ANIAAAK;IACDHLER;LEDTELVYGIIVDKDMSHPQMPK;EQIVFETLIGK;	9
pORF	PH02Gene15854.t1	AAEATAQGADIAMPGGLAEGR;MAQAETYSDARPR;	2
pORF	PH02Gene26344.t2	HAQFLNEANK;LYHDHVGK;DIITYLQK;LASTAGSVSSLNSK;EPLALECK;LQAYNEITK;QGQRPELDSSVSQRPTVDSTVISNMK;VPSLMIAGSVPDR;LTLIGSDGSQR;	9
pORF	PH02Gene17236.t1	INIIQADSL;AGAANMSNPGTPPR;SAQLCDAEIR;	3
pORF	PH02Gene47249.t1	ILEISPENR;ETLIYLSHLDHEDTEQQMLK;	2
pORF	PH02Gene00026.t1	LPAVAPLSK;IESLDPALLRPGR;VTHADFK;AICTEAGLLALR;TMLELLNQLDGFDSK;LRPSEDKTEEDR;KPGDGGAGDK;VADDLSPSIVFIDEIDAVGTK;	8
pORF	PH02Gene45168.t1	SNVLPSIVAITSPEQR;DLFLALDEHKPK;	2
pORF	PH02Gene35020.t1	IINVIGEPIDEK;IINVIGEPIDEKGDITTNHFLPIHR;FDEGLPPILTALEVLDHNIR;GQCVLNTGSPITVPVGR;ESVNSFQGVLDGK;	5
pORF	PH02Gene09538.t1	NVFPSEK;	1
pORF	PH02Gene08849.t1	EGLSFIETSALNATNVDK;	1
pORF	PH02Gene38491.t1	LSNIIIDAK;STFEGEEFVK;EANLYTEIAEGIHAYGIK;	3
pORF	PH02Gene25497.t1	MGRPQAK;FHSGFGDSTGSVK;MPYAAAEGAEAAK;DSQNTLLPSDVDHGTADK;	4
pORF	PH02Gene13030.t1	GGASIWGGK;	1
pORF	PH02Gene08852.t1	ALEEIEALK;ASLPQPTQTPQIAPVPTPAPPDAR;AEQLGEQGMVVEAQK;LKELQEESNK;ALEEIEALKK;KAEQLGEQGMVVEAQK;	6
pORF	PH02Gene17030.t1	ALAHVEVK;SVSFESVEGER;VEHESVVGAR;GGDFDDDAGFR;LPHIDRDK;AGDLDFGDR;DLPITEATVPLIDLDTK;QVCYVAMK;FGGGEFGGDR;KSVSFESVEGER;DTGSGDSYLSQTR;AGMSSEFSR;	12
pORF	PH02Gene39019.t1	IVTVSSEGHR;KFASDFTAK;NVAAAGAVR;HHSILDVLHR;INDESEYNSIGAYGQSK;YLCDSNLYEPGEK;NAQQGAATTCYAALHPQVK;ESNIEGR;EAVLAEAPAAK;GAHVVMAVR;FASDFTAK;	11
pORF	PH02Gene04533.t1	GAISAAATK;SLEQYVPGVSSVR;LNVAETSQLK;EGEQELSCK;LMDLDNGDSQEMR;INNEEHSNWLDVQPK;HVVAVPYPGR;ILADEWK;MFHRPPQEATATQIMASTAASR;FATIPNVIPSER;REDGIISR;LALESFANVR;MVEPVER;ATSLQQMCGDK;GLVVPWCDQLK;GADHAGFFEAVHTK;SSERPMK;	17
pORF	PH02Gene34257.t1	GGGGGYGDAGEFAPAAPATLHIR;LLGNFGQ;EIIDRNPDLAHVLNDPSILR;AIVAESCDVLPPQQR;NLMESNTQLR;NIIMNNPQMR;	6
pORF	PH02Gene34469.t1	QEYEHLR;QQLAADTQK;ELAAAQQGLQGLQAQGEAAR;ADLQQAHAEAQNLVVVR;MDHSESLQVMK;STQEQEMR;SGTLYNPNIAQK;NIGEAQQLPTLSHER;LAVENDR;HSVGQIAYDGAYGGAQAR;TPPTGLADPLSGSPAGSAPR;GTTGYDSSK;	12
pORF	PH02Gene38209.t1	SSGQTSSSVPSR;YQGYHEDGNNQNRPQK;QPAANAAVVR;EVVGFQR;FEEMNLQEER;SEAGPPKK;SEAGPPK;	7
pORF	PH02Gene29062.t1	CLGSSSK;AEILIVDSK;LLASATDK;ISNNNDDYESNYEK;	4
pORF	PH02Gene44719.t3	AYDVDDNQLQDLK;SDNAYIVGFTNK;VEGHPVLTK;	3
pORF	PH02Gene07731.t1	EKLPVEYLPQR;	1
pORF	PH02Gene01741.t1	LETTNDSQR;AVLEIQEK;	2
pORF	PH02Gene29823.t1	ELNDLHYR;LQDVPADLLR;ANANTSNSAQVDTLDKDR;SVINTDNIATSGETVAVK;	4
pORF	PH02Gene14659.t1	VRPLVEYDSK;SNLNPEWNEDFK;	2
pORF	PH02Gene07636.t1	TEPVVSAEWLHANLR;ENIDAQTHQLIDAR;ASGYDAESSASSDAILK;AAGENTGFGCR;	4
pORF	PH02Gene46665.t1	TLNTVPFQNAVFYAR;ESSQWPIVEPLPSYGQGLDLPGPR;	2
pORF	PH02Gene16080.t1	AQVAFGQGNSSYAR;KPESVAEPNTGSK;	2
pORF	PH02Gene22720.t1	VYADCPKPTSSR;	1
pORF	PH02Gene35992.t1	LPESSSSSASASTLR;LVANLITQAGAHR;AVYACSTHAVFSPPAAER;TICPNEVVVVSPDVGGVAR;	4
pORF	PH02Gene02892.t1	FAAICTR;SAAWDPTCPR;IDEGLAGIAYAR;	3
pORF	PH02Gene34961.t1	LFPAYVGILK;GVSYEYIEQDPFNK;	2
pORF	PH02Gene19116.t1	AGEPVPLYANK;	1
pORF	PH02Gene20459.t1	DQILYPLSR;NVDLEYLLER;	2
pORF	PH02Gene47904.t1	EREEAAVFGSDSSK;GMEVIGAEVTPAHVK;VVSNAATR;VLEDELK;IIGEGIDGVK;IIGEGIDGVKK;DTIHDQVK;AVDAEIASLQEDLDVATAR;DVNNASFHQNR;EAPAPQADAAPKDEPR;VADGEVNLFQEK;EAPAPQADAAPK;FNIISELKPLTAENK;DAAEEWPEPK;AALDADVAYEAEPPK;	15
pORF	PH02Gene31009.t1	QALTLQR;GIGMLEASLDR;LSWALVHSR;MDAHVGK;EVAEAGNEEQK;GGDTLPWCDGDIIAGCER;	6
pORF	PH02Gene03571.t1	FGTDSAGVPTAELSVR;VYAAPPEER;	2
pORF	PH02Gene42885.t1	LLQQLANSK;KVDQASSSR;	2
pORF	PH02Gene29570.t1	VLSGQASK;EIIAPVIQR;LLLPQNDASVAGTR;IMSDVDGALK;	4
pORF	PH02Gene49105.t3	MQDTVVER;GLSASSGVEALQQLCQNEVEK;LKEMEPLQK;VVDGEDNLFQEK;EAPAPQADSIPKDEIR;LDQADKDCQK;EAPAPQADSIPK;QIGVGIDEVK;QIGVGIDEVKK;VIANAAK;VLEDELHAVDAAIAGLQDNLTAATAR;SNIISELKPLTAENK;SEIVEALR;	13
pORF	PH02Gene21306.t1	YYELGDDDPPYAAK;	1
pORF	PH02Gene04274.t1	ANEAEAVGTAK;	1
pORF	PH02Gene12221.t1	FINQCNEIK;	1
pORF	PH02Gene37601.t1	AAVANRPEK;EQSGNSFVLEAGEVSR;ANEMYNVR;GVGSFSK;	4
pORF	PH02Gene13398.t1	AAGNVAVRPLPDLK;DISVRPLSDADR;	2
pORF	PH02Gene44274.t2	YGIVILGNPK;IPSEQEQLR;DHECLVEGPLNNLK;TNPDASLEDLEKPGVDDEPQPVGLK;	4
pORF	PH02Gene02653.t1	ALESADLAHGSK;AITTGWVHPSINQFNPEPAVEFDTVPNVK;RLDDSLR;FDASNFPTR;	4
pORF	PH02Gene27631.t1	SSVFSGHHSSVTSPFEAGSQTGR;VEQLDAALALASDR;AEEEKETLLNENATLSNTIK;DLYTIFEGLITR;SSQLSETASSVSEESSHVEPDVPRPPR;	5
pORF	PH02Gene38021.t1	LAYADAVAAAAAAR;	1
pORF	PH02Gene19977.t1	GAPVQQPDFR;	1
pORF	PH02Gene40672.t1	NYVTYATSLLQEK;YHQAQQYQQEQHQPR;	2
pORF	PH02Gene12780.t3	IVHLDGALK;	1
pORF	PH02Gene38601.t1	LLAHEAVR;	1
pORF	PH02Gene45713.t1	VIAAPTPAPSSNSR;	1
pORF	PH02Gene16304.t1	IPDELSGCSK;ESGSLNLSNR;LSSDEEASGSGSTPTKDDQIAAAR;EYPVGACK;WWEGVDLQK;LDLHQNK;	6
pORF	PH02Gene20592.t1	TFFSAPEFR;AYPDLGHSISK;	2
pORF	PH02Gene41943.t1	DSETILQTPSAATLPEDGKR;LNYGNSLSSMR;DSETILQTPSAATLPEDGK;LLPIIISAK;AGTFICEYAGEIVDR;	5
pORF	PH02Gene01013.t1	SNDGLEDK;SNEMLEAQETAPAEGNR;	2
pORF	PH02Gene30697.t1	SGGAPAPVR;KIDLNEPR;GWHNADAA;AVSANPPK;CCDIHVK;	5
pORF	PH02Gene30895.t1	NFVLTSGR;DSVHNLFDVR;LISGGQDQTVK;TMAEAEAGK;	4
pORF	PH02Gene05364.t1	WLPVNNDKDR;QSQATVLQK;PASAPNTER;	3
pORF	PH02Gene47004.t1	DMTYAQQLR;LAPVSDQGITFNR;KTEDQTSTN;	3
pORF	PH02Gene39867.t1	NSLVQYHILSTLIPMSQFDTVSNPLR;NGMTVFAPTDNAFTSLPSGSLNSLTDQEK;	2
pORF	PH02Gene04627.t2	EAELHALRDQEK;EAELHALR;DKVPAEVTK;SSGGLSEDDIEK;DAGISVK;KELIDLK;	6
pORF	PH02Gene32680.t1	IEISHQAK;GVEALHK;	2
pORF	PH02Gene06042.t1	GGPTNLEK;	1
pORF	PH02Gene07593.t1	EEEYIEWFK;GVTIMEGDAEDLPFPTDTFDR;AVDVGGGTGFTTLGIVK;ERGDSPLQLGPK;	4
pORF	PH02Gene25329.t1	AGNVAEAMSLLK;QQAVEEK;SEGKPEQALQAFK;KLEEAAR;	4
pORF	PH02Gene30945.t1	DTSGQGQIK;KDTSGQGQIK;	2
pORF	PH02Gene37847.t1	VGPLTIPLGK;VSNFSGELLR;	2
pORF	PH02Gene36231.t2	KVSATTGAASVPDEVFHR;GGGPEVSAADVK;CLDCEGR;RDVLDEVEIR;KEPYEGGK;GETPCPTCNPGQEHGFYK;IPHSEVIEK;	7
pORF	PH02Gene07050.t1	KAEFAVK;IQVAQVHLDQLTQK;SSDLADSEGVR;	3
pORF	PH02Gene15241.t1	TESSPGPVGALAGVK;	1
pORF	PH02Gene04067.t1	VADLQEAIHAK;	1
pORF	PH02Gene11551.t1	RVPVPAGEGLEGVQEEVER;ATVPSPK;VPVPAGEGLEGVQEEVER;NVCTFHGAVR;VPCCSLCHVR;IGSGPPGPAGQEVLAGTLSR;	6
pORF	PH02Gene16536.t1	KTEDAMNLFQR;VFDELTEQLR;KLTLPEK;GLTVTQGVYK;EALTSLVSALSAEGFPSHAER;	5
pORF	PH02Gene34791.t1	GNDELCVGR;	1
pORF	PH02Gene11733.t1	SYDYQQGAFIHR;FHVPDVLLPDVESR;LEVSEDSIPSFQR;WNYRDEEDVAR;FSTECVIER;VLHLSEPK;DSSFLLHEEATAK;	7
pORF	PH02Gene29462.t1	TEGEFGGGHPVGAVNIPYMYK;VAYELQQAGHR;DDEIIIGCQSGK;AEAEVAVPR;	4
pORF	PH02Gene39584.t1	TVDLPYR;VELYHSDQLITR;PKPADADAAAATK;STYVTAAYETTNPAYAETSQR;HVPLALEPHHVPFVPEPR;RQPQQYEER;KEDGGDSK;AAATSAGAGGAAGPSMANASTPGSVK;LTALFKPVNVPQSALEDHLK;VDPVHEHVSAR;TVAELTGKDPIPPR;	11
pORF	PH02Gene34934.t1	QQLSNAK;HAESIAVITEDLAK;REPFDITPEMR;	3
pORF	PH02Gene28999.t1	MIDEAHAR;VLILGAGR;KGVIRPLEPEIYIPALEILESSGIK;GLLELPSHLR;AGLIDFLHGLGQR;NSLMYGDLYGISK;LLSIDQFQQLMK;DAEETIDGIK;FSWNPAGAIR;EASQHFGDILSK;	10
pORF	PH02Gene06258.t1	QQQQQPPQADAEDPFAANYGDVPVEEIQSK;NFVGIHTPK;HLNENCKK;ESIVDVEGVVSLPK;ATTQQVEIQVSK;IHTPELLTIR;EAGTEMEPMGDLNTEAEK;HLNENCK;QMGICGGFER;SWTGVGDLDESAAGR;	10
pORF	PH02Gene04463.t1	IFEGEGFNYIK;GTLHLIGLLSDGGVHSR;DVLDGSSVGFVETLENDLSQLR;MYVTMDRYENDWDVVK;LPSHYLVSPPEIER;SGGIQILTSHTLQPVPVAIGGPGLHPGVK;ASSGVSWTLPDHTK;ESFDKGTLHLIGLLSDGGVHSR;AHGTAVGLPSEDDMGNSEVGHNALGAGR;VNLPNGDMVGHTGDIEATVVACK;SAVEAVK;ANDQYLPPFVIVNESGK;YENDWDVVKR;YENDWDVVK;	14
pORF	PH02Gene17721.t1	GDYLMIK;VIAHTQVR;	2
pORF	PH02Gene47610.t1	IAEMLASYER;ELPAQNPTQDGEPFLEEEMR;	2
pORF	PH02Gene13273.t1	CLLSPASDQAYDAMVDVK;MVNAAAK;	2
pORF	PH02Gene11617.t1	LDPNVVTYNCR;	1
pORF	PH02Gene02661.t1	VNADLAAAYR;SVADGWTTFR;SASLLASPGEGLPAVR;	3
pORF	PH02Gene08009.t1	LFDDSSADSADSSQESPSGSNASTVTK;LTHFDEVFTTHHWMVR;SHDGLHVFDDFR;AEPEASTATSGGR;TSSMLAAGR;GSSASTVATNSAK;	6
pORF	PH02Gene08511.t1	GDTIAAVVNEQTK;GVPAYIGVLGSVK;DYVSYVNVPHK;	3
pORF	PH02Gene33694.t1	SGDDPDSVWGVPMEACITPYPEQMHR;DNNINNDGMLR;TPGTNPPLCK;	3
pORF	PH02Gene29710.t1	ELEMLNDGANVYK;LIGPVLVNQDLAEAK;	2
pORF	PH02Gene17000.t1	ETHGTSSNITEK;DGSEVAVHK;AKEEVEALVGVVHEK;AKEEIEAIVEAFHPK;	4
pORF	PH02Gene00150.t1	MDVTGAGAGGK;	1
pORF	PH02Gene22825.t1	MVNWCGSIIQDPHSAVR;GIPIYAISQVLEK;QDLHYWPSWELR;ALGFLPEEGHGVYVAR;SVLVTIDR;HPSSVEGSDLAR;HEWYAPPQLYTR;	7
pORF	PH02Gene20136.t2	FQDPAEADK;EFIVFVAR;DFGDSWK;	3
pORF	PH02Gene41080.t1	SSSTTGANVSERPVSPETTR;	1
pORF	PH02Gene42525.t1	ATSVGEK;VIAGLGDKPMIVVQYK;KATSVGEK;	3
pORF	PH02Gene33716.t1	ELLGHNNQYLPK;ALLLSASAAPALSK;TSLLEEK;AAHPDALALR;IAICIFDDVAEHCR;HIVDGIK;DLATEQTAGR;	7
pORF	PH02Gene26099.t1	RAPTPETYLAK;SLVVACCK;SVVTAQESEGAEK;WIACGER;SLDAASGKPNRPDVDLFNHYLR;APTPETYLAK;	6
pORF	PH02Gene08296.t2	SLEIEHK;GFTMLMEAHR;LPSNFEEDTWAIQK;SRPQPSTSEK;	4
pORF	PH02Gene12406.t1	VYHGEIDGR;	1
pORF	PH02Gene01052.t1	DTVAPFDPFDNTGLGWTFDQPEANR;DDVPIIAFIGR;LYDPIGGEHSNVFAAGLK;AALQQQLGLQIR;RFDSEHNDK;VEPPAPVSK;YGEYAEAHDLGVR;DVGVAEPVEAK;KDVGVAEPVEAK;AETDSNAQVAESK;ADAGIDAEAASSADDSDNK;AVAVQGGK;SPVDDFFNMHLPEHYIDHFK;VVTVSHGYLSELK;VMVVIPR;HNDIYGGER;	16
pORF	PH02Gene05379.t1	DKDITDVIASGR;DITDVIASGR;FASVPSGGGAIAVAAPAAAGGGGAAPAEEAK;	3
pORF	PH02Gene37095.t1	LIDDLEDHVDVTNSR;GSLPQSGPEIMR;LDSLEALLSR;VAGLDNQGIVSLQR;	4
pORF	PH02Gene20026.t1	GTLDAIGLHPDGR;DEVLQEVEDFSK;EYVDEGAGDVPQIFR;	3
pORF	PH02Gene45833.t1	LSASDNSADEVAK;IEGYGNDMVVSEK;IPPIVQELVAGVQEPPSQYVVR;	3
pORF	PH02Gene06606.t1	AFAESSMAMALSR;GPGVALSMYNVDESIR;IQIAAAL;VHNPVVEMDGDEMAR;MVFVPDGAAPVELNVYDFK;SDGGYVWACK;DKFEENSIWYEHR;FKDIFQEVYEGK;DATDDNVTVESAEATLK;EFYLSTEK;FIDAVAQQLR;	11
pORF	PH02Gene29101.t3	STGFSNVVFK;RPFEYGR;IESSQEAAQK;LGHYTVPEEMEEVGK;ADDVIPYK;NKIESSQEAAQK;	6
pORF	PH02Gene16167.t1	AVPAAPDGR;SFEAAAK;VAQENILYK;TNGAEDAAEHAK;VAQENILYKDEQLR;AQDLSPNFSPTGK;ASDQHQSFNIVQGISDVTVSNK;STSVVAESTHEPK;VMESNVTEHLAFNEQQK;TELKDEK;MEAGVVR;AQAIVHPQIIEAQR;VEHQEQK;QIHDLQEHLQEK;AGLLMHDK;	15
pORF	PH02Gene46379.t1	LGEWYPQVIK;SESFGPK;AFNNDEGDAFLLHK;DETSVICFLLHSQR;AEQLEDAVK;	5
pORF	PH02Gene24839.t2	AVDFIHR;	1
pORF	PH02Gene12930.t1	SLYHCPIR;LNRPELR;	2
pORF	PH02Gene06352.t1	SPALCNEATAAAR;	1
pORF	PH02Gene25647.t6	SQLDQAANLK;KGDPSSAPDFGQGR;EHDEVVTEINK;VKSDDEKDEWFVVK;SVDNILLR;	5
pORF	PH02Gene11000.t1	YALVGTK;TEEQLFIEEER;EHKEEQK;DTIGFNLAGMDHIK;FWEYQSVQK;VLDETEATR;SIVPIPDEDGNVSAR;KLEETFEADLDNAVEHR;GFVTGSADHDVK;TIDSGYGLCSAFVPGNR;QLSVINVR;QSAEEGEDWSK;DDAPDEGSVGVPGR;FLLSGSADPELR;LFGEIPR;YGQKDDAPDEGSVGVPGR;GDFIVTGSHDR;IWNPSSGDCLR;	18
pORF	PH02Gene12321.t1	VAESLDDLSLDIPSAK;ELGYDEFHCYFVK;SQFQTLVSK;AVIDDVLAPLNLDEISNK;AVVDDILPPAFLSK;SHLSAPHHAELLER;	6
pORF	PH02Gene42910.t1	EEPEGNLLETWSEK;AVCVQSK;LAGAGSGPNDGRDPTK;	3
pORF	PH02Gene31766.t1	VIIDQDSDPDATIVEVTLGDR;SLLVVEAADRPGLLVDLVK;ASVSLDSSGK;AASPAAVEDGSSSSTDTVPTPK;	4
pORF	PH02Gene24930.t1	APEWYFTR;	1
pORF	PH02Gene36315.t1	SNDGTISYK;	1
pORF	PH02Gene46147.t1	TVAIGQK;MDGGGGEEGKQEQHLVLAHK;	2
pORF	PH02Gene28290.t1	LHAGLVEELSR;RPEMEDAVATVPR;	2
pORF	PH02Gene20594.t1	VGIAHSVLSR;VLAVGHDIAIK;	2
pORF	PH02Gene27267.t1	VLENVHIAANK;DFVATLQSDSTIQAEIAK;LDESTGLIDYDQLER;LKDFVATLQSDSTIQAEIAK;VADFFDAAVNLALK;GFVEEDFVK;GAMIFFR;	7
pORF	PH02Gene02288.t1	TSKPAGPK;GVSLDSAMK;SASEEWQSK;LQEALDVR;AQVEELNVSLQNTK;IESVQSK;SLEDEVAR;ASEVNAEK;QENDDLQAK;SMQNQQEADAAALR;NSALCQADDAMR;KLEAENSTLK;DLDATNTLLQDKESEAAVIQDK;	13
pORF	PH02Gene43319.t1	GSEYGTVLMK;LSSADFSDTLEPR;RDEGTDGSGYYSR;RPNVYVPDADPR;NLLEELNR;	5
pORF	PH02Gene37835.t1	ITGQSLASVFQSSQTSLDVLR;NLLHEEPYTEEEIEK;LSEEDMLK;FQAVYAAPPALFAR;LSEEDMLKK;PSSGAAIFK;	6
pORF	PH02Gene00837.t1	SGPLASSNISSLESVR;	1
pORF	PH02Gene26357.t1	DLGDFIK;AGEDYDGGRDLGDFIK;IYVTIAK;	3
pORF	PH02Gene12656.t2	YQQITTFKPEK;VTDISMKEECK;LVPTGLGTTLIR;TESTAYPASFDFR;	4
pORF	PH02Gene45482.t1	VPAAASPSPAK;	1
pORF	PH02Gene33798.t1	GYLEEVGHLTR;LNPQDAWLPITECR;GLSTPEGLSTPPVAGGR;	3
pORF	PH02Gene36722.t1	INMTCVNHETGVVDPK;	1
pORF	PH02Gene34985.t1	STVLVTEK;IFLDGSPEIPLDSIQVHLANVESK;FAGALSDAGDIR;GICIIEER;	4
pORF	PH02Gene25417.t1	FELIGTSSIK;GNLSQLPPLEVPR;LVYSSAFSSR;ELEAAAGGPVDLSR;LLSAVSGLNR;TLGGSRPGPPTGR;IPDNLRPPSNTGSGEFEVTYLDDDTR;GLAASQEDLDR;TKGNLSQLPPLEVPR;LLPITLGQVFQR;GLAASQEDLDRADAAAR;	11
pORF	PH02Gene22715.t1	TEHPEAFALQAVQEAIEPQR;WAEQNPNALTDPER;DVFGYIESK;DGCPAFEK;EGPTGSMKEEIESCEER;GVFNTSNETK;EFLQSIEHILER;LMGLELK;	8
pORF	PH02Gene15653.t1	TTLSTIIDKYLGS;SIPTVLMFK;	2
pORF	PH02Gene25496.t1	YPIYVGGNR;GGYEISIVDASDGR;EKGGYEISIVDASDGR;IPYDMQLK;	4
pORF	PH02Gene48664.t1	HIQGVQFHPESIITTEGK;NDDITVEEIKK;	2
pORF	PH02Gene11086.t1	LFVGGLSYGTDDHGLK;	1
pORF	PH02Gene00991.t2	LLAESESSAAGTSR;QAAPPVVATPQGPTHVDAAGPR;	2
pORF	PH02Gene43307.t2	GVDEVQEELNK;GLGLEYDMSGLTGNTMDSHR;WHPFFLNPDAPK;QVLLDAAR;VGIEGAEELLQDPSK;AFEAAAK;KVGIEGAEELLQDPSK;YQLSGGQPPNIFMR;FGPVQFER;	9
pORF	PH02Gene22276.t1	LAGELPAIVLSADYR;MASEAGSPASALGLGMSEFDQMWR;DQAASAAGTDPWLAESADFNR;MYRPTGLGSIEAK;HGSGGLVLDPVR;AMGKPIELVK;IVGCVMLWPYFGGEER;VFVCGDSAGGNITHHIAAR;DVVYSANYGLR;GQGHGFFVLDPYGK;	10
pORF	PH02Gene08001.t1	DCSLQETSVK;	1
pORF	PH02Gene23031.t2	LAVDYIDLYFQHR;YVGLSEASADTIR;IDQSVPIEETIGELKK;AAVESIPSESLLSK;DIEEDIIPLCR;ELGIGIVPYSPIGR;LEMLSTK;YTGENLEK;	8
pORF	PH02Gene17499.t1	KLSADIASILESK;SDFGWNGSTF;LSADIASILESK;RSDFGWNGSTF;	4
pORF	PH02Gene20023.t1	AAAYYDELNR;DAPLDEDDNDVEVANDDASLVK;	2
pORF	PH02Gene38234.t1	TSDDFVYVASEVGVIPMDESK;GNILEVGPENADQVTLSSPVLNEGELDSLLK;ASDSANLDSTAELLLR;VLSTYFDIR;SVASANPCGTWLQQSTR;SPAEALMILVPEAYNNHPTLSIK;SIKPVNFQSSVVMDNETVMR;VAGVIAK;	8
pORF	PH02Gene27384.t2	YAPPDPTLPKPWR;AGASGVAYTFFCEQDSK;GADFVVATPGR;SEALGVSSW;ELATQIQDEANK;	5
pORF	PH02Gene07620.t1	ISGTNSWEAR;IDTLCHSIR;LLVDEANADIVR;FAHPLLIR;ENLPPPPPPPASAK;AEQEQEQEQPTVVQK;DGEFYYQTR;LLYAQPQEGIER;	8
pORF	PH02Gene36627.t1	FELPTDDPDYEHR;SSSTPPPPLPHR;AAHAESSNPSGQDAGSGGDNDASDIHR;APAAPAAGGTPSPR;	4
pORF	PH02Gene18310.t1	GASEHVLDEAER;ENSTAGIDVITGSVGDMQK;SVTVTNDGATILK;MAVECAR;SLHDALCVLSQTVNDTR;	5
pORF	PH02Gene15132.t1	FVETEGEDFHLPVGR;LPHSEYDSALDFESLNPGEQIYEK;SDKLPHSEYDSALDFESLNPGEQIYEK;	3
pORF	PH02Gene09961.t2	AMLCDIYHHAISDEFTVAR;LLEVSER;LDSEFFK;ALNKGDHQK;GPPPFVVIPEVVPR;QYEDLVQK;GEAQDSSNLGR;ALMDGLMSQIYK;KPTFPER;	9
pORF	PH02Gene15163.t1	APSAAVAQPVPSGR;	1
pORF	PH02Gene02979.t1	GSGGAGWEVEQR;	1
pORF	PH02Gene08685.t1	LVVDNFLMGWWDHVEK;EVVDMETIHK;	2
pORF	PH02Gene23219.t1	AAAAAASTPVAGAR;IAALQQER;KLGDEFDR;	3
pORF	PH02Gene01085.t1	SSLAGSASDSR;DAIASDDWAAR;	2
pORF	PH02Gene25680.t1	SGEDGEVTANHLFLGIWSDKESAGHK;ALDWALNEK;VREEAANVLGK;TDGEEAAMSPR;SFAMAELEAR;	5
pORF	PH02Gene45952.t1	AVHDVAIVDAAAYR;AGDVLVFNYNR;	2
pORF	PH02Gene00589.t1	VESTVLDDTPVAVHTVDSVLLPR;GHIPTLASTGPGK;VGFASAAPGSK;VCDEINSR;FQSTYTK;	5
pORF	PH02Gene48080.t1	ALQPIFQIYGR;	1
pORF	PH02Gene13580.t1	KESVVYR;HGSGGGMQQHVVK;AYYQEVDYCSEEVR;SVANPASGFR;	4
pORF	PH02Gene04034.t1	RPGESPVSAGK;	1
pORF	PH02Gene45037.t1	ATTASGPVELTSNSVK;TSHDELLK;VQGALPDCSR;GVSSQLPVEQHK;	4
pORF	PH02Gene37642.t1	TLAENSK;WSPPPYK;	2
pORF	PH02Gene17107.t1	FQLVEAPTDESVFPK;ASPPDEPAAEAGAGAISK;	2
pORF	PH02Gene48673.t2	NIAMGYVK;DKDLAHIGEHMEAFK;VGVFSQGPPPR;TALYDFHVANGGK;MIDINGYACFLTR;DLAHIGEHMEAFKK;MYFSDFK;RVGVFSQGPPPR;RTALYDFHVANGGK;DLAHIGEHMEAFK;SLLALQGPLAAPALQLLTK;TGYTGEDGFEISVPSENAVGLAK;DTIMDSTLNCR;DKDLAHIGEHMEAFKK;	14
pORF	PH02Gene47472.t1	GQETPGEDPAVAGR;VEAEGLDR;	2
pORF	PH02Gene43460.t1	TCASLPHK;PKPEPEPK;	2
pORF	PH02Gene40674.t1	IELLVDKTEDLR;	1
pORF	PH02Gene29455.t1	TIAFLLMDK;TMATTEENVDQLPIYDLDPK;EWAPAAR;EAQLVGDFNK;LFNYANWEVLR;EGNDWSYDK;CQDGVWVDR;FGINTDGDAIVYR;FGAPYDGVHWDPPTSER;HPRPPKPDAPR;	10
pORF	PH02Gene09357.t1	EVMPANDGDAAK;SNSLDELESGDVDVR;GGEDMNWR;EAIVQSLNSAR;NKFPCDKPR;SFEESELGGAGLR;IGDEEGDGGMTHCLQR;PLVAAGSPHEAALR;LDDSEATDEDAKDK;RLEELEVADEDVK;ASFDNYR;TLEELVSGDADADAGSK;EKELQDALLEK;HIGDIDGYNDHMQVQEQFPQSNQQK;RLEEQQQK;	15
pORF	PH02Gene44535.t2	ETPMILDNMYYK;AEEIIKEQVK;AAVEQECPGTVSCADIVALAAR;GLLLVDQR;EGVVMLGGPSMAMR;VHCFNLVGR;LYPTVDADIDPAYGVYLR;FAAALTK;MAENSPLTGGEGEVR;HGNTAVSWVR;MAADNAYFHDR;	11
pORF	PH02Gene37845.t1	QDGACNNACPVFK;CAVDITAR;DDATSTFTCPAGTNYK;	3
pORF	PH02Gene16026.t1	TPFAVNVI;GVCMEGSDFKK;NPTAVILPTEDVK;GVCMEGSDFK;ACSLGGCSSSAVLK;	5
pORF	PH02Gene46377.t1	TMVVGTFPPK;NQPQVQAPDYTGPPLSYYVAK;EVGSLSAEWLAEER;	3
pORF	PH02Gene19090.t1	WQQVVDFDDHLDDISK;QAGSDGSSQLILK;SRDPVVQLYTR;KWQQVVDFDDHLDDISK;AAVLLLENEKLEEAVK;RDDANLPAVAK;YEVAQAAYVK;	7
pORF	PH02Gene27450.t2	QTVGNACGTVGIIHALGNAASK;SSPDSLLQDAAK;LAEGSYFDR;ESDASTSSTSTVEIK;QTADMDPIQR;	5
pORF	PH02Gene14893.t1	VVEVNPLSK;ISPGDEVTNEEEAK;TTSEALESFDYIAK;DMVEHTQIGEWYQR;MEDAVGEPSR;AFLDYHDIPYK;	6
pORF	PH02Gene18475.t1	EVLMLEAPPAEGAGAPWR;KPADFLR;NIAIQAACADLQDQIVQLK;YGLEPPPVNK;YGLEPPPVNKR;NAQSQLQHQIIR;TAVEYNEK;	7
pORF	PH02Gene07774.t1	WGLVNHIVDDSQVLSK;LDADDGVAAVVLAGR;SVINDGLQLDMEHAR;AIEVAEAIAR;FGIFPSWGLSQK;FLDTHAK;	6
pORF	PH02Gene45131.t1	GVESYNLDEANGLLEAR;YDDGDLAYFDTVVR;THGLPGGLLPR;	3
pORF	PH02Gene47722.t1	AMEEDLLQR;FEEWGLEK;MNPGIWEHVK;VHSENLSVEGITPSEYLK;	4
pORF	PH02Gene10179.t1	NDHGDELLFVSSK;	1
pORF	PH02Gene34449.t1	GNLPGATSDIR;MMTEEPETYQR;MLQSLISK;VDGGEHGDDSK;HGVEGVGDMLR;	5
pORF	PH02Gene49938.t1	YLDVLPFDDTR;SSYNLVETVK;AIADELKDLLK;SSTTSQTSSNDYINASFIK;	4
pORF	PH02Gene28322.t1	FWPQKDEGERPK;AGPQEKPAPK;	2
pORF	PH02Gene05264.t2	VAVGVANEWK;SSLSSSSSIALK;FLQGEIQQHR;	3
pORF	PH02Gene43396.t1	MTMQADLK;	1
pORF	PH02Gene07315.t1	VDKEQEIK;INESANSNTDER;FLQGEMHQLR;GPGSSQLLPGR;GPPSGSSRPPTEGR;	5
pORF	PH02Gene32103.t1	QHAFQNK;DFAEGDLILK;AITFTMLR;DQILVGAQHSLNK;SSASPCDLDR;	5
pORF	PH02Gene32954.t1	QGVLETVAR;	1
pORF	PH02Gene39104.t1	AAASSSASSVHDFTVK;GSLLGDNIK;DADLSTYK;	3
pORF	PH02Gene30806.t1	ESVSGTFIR;	1
pORF	PH02Gene00523.t2	VVLVANTNRDDSIIEAR;IAEEEAASASAPSK;LKEEKPGLTLNQYK;AFEEAELPK;	4
pORF	PH02Gene20055.t1	LDDFLSDLK;VDGDGKEDVEGK;SDSYVSNASNDASAGK;LFIGGISYGTDEQSLK;	4
pORF	PH02Gene16421.t1	RDPVAMSK;	1
pORF	PH02Gene46437.t1	ALVSEKPAEAVPAK;KQVLGSCDD;	2
pORF	PH02Gene13456.t1	EEEATQAQQQADVK;ASSEETEK;CSSGMDTCEEAR;	3
pORF	PH02Gene33045.t1	VGAVTQPSEPQEK;FGGGSASEGLLGR;KVGAVTQPSEPQEK;	3
pORF	PH02Gene28433.t1	DSNPDKPLPK;	1
pORF	PH02Gene23405.t1	SNPSVNIDISDVER;HSLPDGQVITIEK;	2
pORF	PH02Gene08888.t1	VELPENVK;HFLMPIEDVFSIQGR;TGEDVEILGLTQSGPLK;GITIATAHVEYETGKR;GQVACKPGSLK;GITIATAHVEYETGK;	6
pORF	PH02Gene13075.t2	AFVNQLQELR;IPGIIEELVK;SKFDELEEK;ESGGNHPWSSEIK;DVAVSALAEVR;	5
pORF	PH02Gene36928.t2	VLDQTVR;	1
pORF	PH02Gene33060.t1	GDTAAIDADECLR;	1
pORF	PH02Gene12776.t1	DAASPSSQGTVR;	1
pORF	PH02Gene08259.t1	GFGDFDVFGSSPDR;SYACQPLHGDISQNQR;SDGFDDFGEGR;AVLEPAMQGK;	4
pORF	PH02Gene15973.t1	NTFDNVGR;TAFEVVIK;EVPVEEGK;	3
pORF	PH02Gene36126.t1	IETGHQDVVHDIAMDYYGK;EAVDGEWQQVTTVEP;EGSKPDEWAQAHTFIEHK;	3
pORF	PH02Gene22954.t1	APIGVGDTLPDGQLGWFDENDQLQQVSIHALAASK;	1
pORF	PH02Gene34940.t1	LIGATDPQK;LIGATDPQKSEPGTIR;SEPGTIR;	3
pORF	PH02Gene37026.t2	MVVGCLVEHDNK;	1
pORF	PH02Gene12551.t1	QTFAYSSGSK;IQEFDILNWWK;EKENLLQAFNTMPGR;VVDVDTVEGEVYAVYQK;LQLELTNATAHEDPVFSSIAK;LLYDSAHSAMAAANPTANIFFHEAWK;SPVWEHFTIEAVSGGATR;	7
pORF	PH02Gene29381.t1	NVQSALVK;LPDSVSYACSMADCTSLGYK;NDQDDVACGFSNLATTTGQDPSTGTCR;LFDAEDDTMSALK;	4
pORF	PH02Gene18173.t1	GHIAELK;	1
pORF	PH02Gene25810.t1	QLDAAGLGTVAWAER;SSGSSFNSK;GYYANACVK;NIIFQVDDVPVR;FDVVGGDHVR;IDWSNAPFVVSYR;NYMSYNYCADGWR;KYDDLPYPSSK;	8
pORF	PH02Gene26286.t2	QTGGAPSRPPSSAPPAR;HAVVIQDVDNK;EAATSELIK;SVTDMYSFDK;KDPYYTDPVSHR;ATGKEPISSETIK;SIEAVEK;	7
pORF	PH02Gene06218.t1	KYGVENANDHFIAFNTICDATQER;NIPVDAGIK;TAVSPGFDPDVDLK;YGVENANDHFIAFNTICDATQER;TAVSPGFDPDVDLKK;QDAMYHLVK;LNHGELVEK;TLKDNGNEYTWGLVTVK;DNGNEYTWGLVTVK;	9
pORF	PH02Gene22555.t1	LAAWAEQFR;	1
pORF	PH02Gene06166.t1	GPGYEYMHVQGR;GSIYDAQPTFESYGVAHGSPDLTK;QTIIVSGHHGK;	3
pORF	PH02Gene33679.t2	RPGADDIDASSR;	1
pORF	PH02Gene38044.t1	GLLGWEPK;	1
pORF	PH02Gene37614.t1	GGAGGPAAVAVGSR;GGEKPALR;	2
pORF	PH02Gene38414.t1	SSDALAMADGIAK;TVAPIATSSIQVK;SMETDVNLTTSK;	3
pORF	PH02Gene19272.t1	LYLGGESAGSNIAHHMAMR;ASGWSGEAEIWQAPDK;LESGPAPAAK;VASDELDPAAR;VISDFLNH;YFGSEFVAASTDAATGVASR;VGAEGLPHGAK;VLVCVGEGDVLR;	8
pORF	PH02Gene26165.t1	TGTLTIGKPVVTK;DGSFMEEPGSGAVATIGEK;STVDESSLTGEPMPVTK;LSQLVDALELSK;	4
pORF	PH02Gene49848.t1	TPYSSADNDER;LQPTQQHAR;	2
pORF	PH02Gene02138.t1	ALTNDVEK;MDDGGVAGSAAIHPNTR;SPEDVFR;	3
pORF	PH02Gene21104.t1	AYYDVLGVSEDASPAEIK;LVHPDKNPGNPDAALK;FQELGEAYQVLSDPVKK;	3
pORF	PH02Gene31769.t1	QHALAIGYTK;DGPHMPTLR;	2
pORF	PH02Gene14290.t1	LNSCFEDISVASFPR;NVDAPEDASWIDK;MEMEMTPEAEIGHR;GIGGLPVMDTSGAK;WEVAEPQLSPSEK;	5
pORF	PH02Gene38945.t1	ADPLALQLLR;	1
pORF	PH02Gene28868.t1	FLGSSSEFMQSNINR;	1
pORF	PH02Gene00298.t1	MLAVFQK;VDSEGVMCGATFK;	2
pORF	PH02Gene26907.t1	GGVIMDVVTPEQAR;	1
pORF	PH02Gene40029.t1	MSLDSDNSVDR;LQASEAEIK;NDDSTSDVNK;	3
pORF	PH02Gene24541.t1	DALQACAHHAHLWLHR;VELGADA;IMASDYYTTQPEMR;APLSSALAEELSSR;ADEPIHPDYGITYAGVR;SKPVVSALINELER;PAAAAGVSHR;DQQFVHR;	8
pORF	PH02Gene35278.t1	HPNVVALR;IPASLALLHR;LSGEIPSALATVPR;LPWHPDTAPTFCSSWPGVR;SNALTGPIPDALPR;LSGEIPATLAR;RPTTPEVLR;	7
pORF	PH02Gene05436.t1	ADILQAEEGFR;AYITATGK;LFSEEWNVTHR;ADESEIPSSAVLK;ESCALVEK;GFGPNPSK;TSSGNSISLK;VCEEYQSK;VSGSTSIYQLK;SVALNPGK;NVDIPSDGDSGPTNALR;	11
pORF	PH02Gene14956.t1	VSTILNEEFK;VEQLCPFPYDLVQR;NIHLSLVANPSHLEAVDPVVAGK;QTGLVVCLPHGYDGQGPEHSSAR;NKPSALDIYQNK;AADLGVESIVIGMPHR;	6
pORF	PH02Gene48476.t1	VQGVAESDLR;LDSGGCDTR;CYAQAGK;GGVILDSGTSVTR;	4
pORF	PH02Gene43574.t1	GIGEHFEGVK;WSDADVDEFIASDPVYGPQLK;	2
pORF	PH02Gene38337.t2	AEDLGVTHVPK;	1
pORF	PH02Gene25343.t1	CHISQDVNHLHEGLK;NTFGELDR;	2
pORF	PH02Gene49384.t1	IDATELR;	1
pORF	PH02Gene12415.t1	DVVVQNLHQVCVFK;ALNAQNAGAAAVLVVDNK;CVGDPEVDEENPILK;GFDEFDVSFK;SLGLDVEK;GDCFFTTK;GTAQVLEK;TISACSNEESEGCK;GYDGKDVVVQNLHQVCVFK;AIMAQYMPLDNQEAPNQHHVAHADDI;	10
pORF	PH02Gene19818.t1	TCPVYENVCVTK;SRDGSVHDHFTVSR;	2
pORF	PH02Gene49286.t1	VSCTLTVSPAATNK;ALLSSATVSAFPAPR;YNTLHGGAVAAVAEAVGMACAR;TAAGDKEMFLGELSTAYLSAAR;	4
pORF	PH02Gene11649.t1	QPSATDYGTYDYTR;SVHYSQAK;HVVETTK;DVLQSLMAK;DLSASAVSAEAPGAVGSSDSDLGR;QVHYAGLPDHPGR;GPAAIAGSSGDSER;	7
pORF	PH02Gene47196.t1	DVAAGPDALATR;YTLDVDLKDVAAGPDALATR;	2
pORF	PH02Gene46391.t1	VSPVGFGASPLGHVFGDVPHDAAR;GVGVISASPLAMGLLTDNGPPEWHPAPEELK;EGFDFSAAR;YKEGFDFSAAR;NLTWPSGIQQV;ELGATGLR;SIDESLAR;	7
pORF	PH02Gene07884.t2	IVQAGAVK;IASSISMDSR;IDGSEALK;LSVATTAAK;SDSPGVESK;	5
pORF	PH02Gene28044.t1	DLSSDEANK;LAGLSADGGEEPQLSK;YHANGVENPPIEIDFTPPFR;AAAAAASGK;SEGSAIPTPWAPGMGR;ADGEGPSSGEGGLAEK;ASAADDEDMDPTQFYENR;LVDVTECLAGR;AAAAAASGKPQK;LFFYDLYGVGVK;RGDMVGICGYPGK;	11
pORF	PH02Gene34554.t1	EQGLDLEEFFQSTAGK;DVQGPESVADHMYR;AWAAEIASR;	3
pORF	PH02Gene16801.t1	AGYGAAVQR;ECIYVEPEDR;ECIYVEPEDRK;	3
pORF	PH02Gene20373.t1	HNLGDHANALFR;KTEDAMNLFR;GVTLTPGVYK;VFDELPEQLR;	4
pORF	PH02Gene23349.t1	GHASLVK;LHIEIGK;VSADVPNPPPSVQNQK;	3
pORF	PH02Gene34989.t1	VTADDLSSIR;GVPVVTVGGDFGCLR;IVDPDTGVSLAR;LGAATTTANPFYMPHEIHR;AAAAPEVVFR;LAAGIPSGDNTQYK;	6
pORF	PH02Gene04755.t1	YAETVLYR;DLLDNHPGLEFLK;	2
pORF	PH02Gene13200.t1	NLEGAFVLNQMQPEHDESSSQ;ESPAAANSAETDGLAR;FAVDEHNKR;IKAEVHK;KGGHEPGWR;AEVVEGFAK;FAVDEHNK;HAGDASSFTNADLGAK;DAASHAVK;ENALLEFVR;DVPVHDPVVK;	11
pORF	PH02Gene20931.t1	LIDIPVSDCLNSNISK;	1
pORF	PH02Gene18543.t1	KLIGATNPLQAETGTIR;LIGATNPLQAETGTIR;	2
pORF	PH02Gene09828.t1	DDEIQVVR;KDDEIQVVR;GKFTADDVAAAASTGASLQEID;	3
pORF	PH02Gene41327.t2	AQATDQDGGK;	1
pORF	PH02Gene04424.t1	AAAAAAGGGPR;	1
pORF	PH02Gene50175.t2	VGSVEQFQGQER;VAFLLADDNVSK;ALETFEMPDLK;	3
pORF	PH02Gene34540.t1	ASATQALK;APAVNPPQGGDFEAK;MGGGEVSVPFLQEK;SSLIQGAAGESSNAR;	4
pORF	PH02Gene10972.t1	LVPPPPGSSDQR;GGGEVVTPGELLGNSSSLIAGR;	2
pORF	PH02Gene22224.t1	ITAAELSK;DGELEAELR;DGAEAGAGVPDK;AISPPPSSSAGGR;	4
pORF	PH02Gene03918.t1	NEQGSFFVQNDIFR;LAQLPFEQCR;	2
pORF	PH02Gene13463.t1	THSNASSGMGVAPNIR;	1
pORF	PH02Gene13406.t1	SMSEEEKVPYVDQAGQK;AAVSGKPK;AKTEEDEGEGSDK;ASAGAGK;VPYVDQAGQK;	5
pORF	PH02Gene39750.t1	SYNLVTSK;	1
pORF	PH02Gene35310.t1	YTNQSHDVLEVNK;AAHDSCSTSNPVATHTSGNDTIDLTSTGTR;YFICGFPNHCTNGMK;	3
pORF	PH02Gene43143.t1	FLHGVIDPVEMDGSDLR;TAAAVTPAEPVSNAVK;	2
pORF	PH02Gene28291.t2	VWFQCEDCGENLK;SADTENDVDKDAAK;TTTTSNQTLLSHADGK;	3
pORF	PH02Gene19298.t1	SSPASEEK;ISQSVGSGAVK;TPTAPSSSQPTSK;FLHIINSSDASK;FAGANVAAGLISTNEQK;LGDRPGAATSTK;QDQNLDAQNK;SSATTKPSLYSK;DAINLFESK;	9
pORF	PH02Gene08561.t1	YTVGDTSGWTTGADYTTWASDKEFK;	1
pORF	PH02Gene49094.t1	VFTSIQEK;GCLVPLASK;	2
pORF	PH02Gene28324.t2	DGGPDADSWGR;RGGSGPEGPQEFGPSR;ADDVDDWVSTK;AVASAWAK;KPDAVEAAR;SLNPFGAAR;SYAPAPPPPSDSR;ERTEEELSNAR;VSSFGGDSR;ADEADDWGAGK;GPTPDELLSLPR;GGSGPEGPQEFGPSR;TEEELSNAR;	13
pORF	PH02Gene04285.t1	QQQPQAAVQR;AVVAAIQGECSTR;AVEGMVGR;EMEAPAR;	4
pORF	PH02Gene23758.t1	INELSELFLK;	1
pORF	PH02Gene30084.t1	KGAENFTSNSSLEPDR;APLVQNLVNTQEEEK;LKEQEILCR;	3
pORF	PH02Gene15581.t1	VSDSELHLR;EVPCYQELTCER;GACSPCPLMK;IPAVEVANVPK;	4
pORF	PH02Gene01497.t2	AVINQFEQK;WDCQIVDHEDGPLVR;METCVTPLPEVSDATEVAGGALK;TKEDLNAEQQAIEAAAR;TFVQDTELWK;NPDAAWYEK;EAGDIAVWQKPTNHANCK;CEMDSILLEMDR;	8
pORF	PH02Gene39673.t1	QVIAVSK;HYPQHCGLGHFLQDEDVVQIVK;TGGISFNSTVPLTHVDEK;ELEAVGLR;GSSAGGDGFEVTK;GGCTVEDFCDHIHR;	6
pORF	PH02Gene04351.t2	QKPGPEASIQDLASR;DSSMEVDLPGR;SIGWSPTAVAFANR;	3
pORF	PH02Gene35252.t1	ELMEEFDKEECSDGQR;VPTELTQR;GILSLESTCSR;QGTQPGEK;NKPGDLYVTTK;KFQEVNR;	6
pORF	PH02Gene07172.t1	GIDIPLPDIVNCSAR;LDADADPYDLR;TALEALQGAK;EVQPTNVLWVGFPGSYK;	4
pORF	PH02Gene42624.t2	VQPIPSKDEK;KPVLADNPK;ESYNRPDFVTEYK;GAGGDSSVAVKPVEVK;	4
pORF	PH02Gene30051.t1	YFIQTLDDHILSPDVQEK;	1
pORF	PH02Gene49656.t1	WTGQFPVK;NIILENNDNKPVTNSR;ESYNRPVFVTEYK;LHQQQQLSSSAEPK;	4
pORF	PH02Gene44916.t2	VVPEFPR;AIPWTQLSPIR;VMEGTSYK;VMEAHGPK;AYFDGMPIYK;KVPLYSR;AIFTQDFIIR;SQVTTVANALDTMFQK;DVEAAGLAAAHAGPFLAALR;DPISSFDAFYR;SAPCDANLLK;TVGGYYIVQGR;	12
pORF	PH02Gene36356.t1	TGEFDLFHQQFVQNR;FGASFETPAGR;	2
pORF	PH02Gene28247.t2	SLPESLR;	1
pORF	PH02Gene04490.t1	SVDSGALPDAPIERPVPSAVNR;PVPSAVNR;ETVHNVVIQK;	3
pORF	PH02Gene37837.t1	EELLNYFR;NSSIEQTPLR;RYENIDVSLLK;	3
pORF	PH02Gene40132.t1	VTAGGAWAAPR;KPNAAAGSPPPAAASPAEHK;ASDDDRKPNAAAGSPPPAAASPAEHK;	3
pORF	PH02Gene20810.t1	FLVDKEGHVVDR;VDVNGNNAAPLYK;	2
pORF	PH02Gene43424.t1	DGDSSGGAGSGK;LNPDWIDPDQSPEK;VQAVAVAPDRFESR;TYEGALEMAR;SIVTECLLSR;NFVEALDAIDNGINQYDTDQPPK;	6
pORF	PH02Gene15109.t1	QAIVSAVTSGSR;YFLGTDSAPHDK;VFEQAGALDK;DAVNFIESCK;YFLGTDSAPHDKR;IVMEHITTK;	6
pORF	PH02Gene37866.t1	MGAPSGGGGGGGDAPGVDLEVETK;YTQENIVLPK;	2
pORF	PH02Gene11579.t1	NVQQLWQDYK;GLVEGIADFVR;	2
pORF	PH02Gene26580.t1	VSNAAMDQGITYQNYLSK;NYQFSAGK;APITNPESR;SSSWEFIK;FNHIFSMDEQR;	5
pORF	PH02Gene46929.t1	TFTPDDASLSGSSR;SETFEDSGTQLPGDIVTR;DSDPNPPSPLYAAAR;	3
pORF	PH02Gene48519.t1	DQDAPAEDIRPGELNQPVHVPQIEGR;AEETSLSHPSR;TEHEAPK;	3
pORF	PH02Gene20095.t1	QAGVDSIEQIMK;VVSPSAFEAHAGEGTR;	2
pORF	PH02Gene23246.t1	SYIFGEGGAQR;	1
pORF	PH02Gene42751.t1	SAIVQVDVAPFK;QWYLTQYGVDIGR;	2
pORF	PH02Gene34741.t1	SAGEVGGVDGSYLSEIR;ELANQVAAEAR;FDQCAVSPLSLK;DAEEASALPR;QTLLFSATVPGEVR;	5
pORF	PH02Gene03142.t1	ADQGADTPAAQR;	1
pORF	PH02Gene36508.t1	VVINYASNSAK;EVSAHLAALGAR;	2
pORF	PH02Gene47212.t1	HGLSDDTVDFIGHALALHR;YLNEAALDTVK;	2
pORF	PH02Gene29749.t1	FNNIPQVK;	1
pORF	PH02Gene10311.t1	ELQLDDNR;LAPAAAAGGGR;VHIIAATK;LIFPEGTLAQTLAQLK;ADDPLDTPPPPPPAASASASPALLRPR;	5
pORF	PH02Gene17460.t1	DFEAAPSFALA;YANVYDPDDDWPEPAEYTHQLGVLK;SCTVITSETGK;YVVVHGIASDSVANMK;LFLPYVEEK;QEEDPRPPDDPSNPYGFLR;FPMGYNPELDSLASK;LIDIDVEAVKK;LIDIDVEAVK;SRGDDDCLLPLEQWAEIAK;EISSEGTGLKPLFVIPHEK;NVPLQPTPPLR;	12
pORF	PH02Gene14031.t1	SQIPFQSDGELLLPAR;	1
pORF	PH02Gene46160.t1	KLGLAEFPEDSR;SANLQPVVK;VFSPDDVTR;SLIIIDELGR;	4
pORF	PH02Gene01407.t1	TSFTFDFATGK;	1
pORF	PH02Gene19840.t1	APAHDELGTLR;	1
pORF	PH02Gene04701.t1	KNYIGSSSAVR;	1
pORF	PH02Gene24446.t1	LLLDNCQEAFEGADSIR;IKQEIDAELHGEDQSWVR;NQSPMLNKPSSINKPSSINPR;GNLSEKDR;EAYVSSGR;PLSAAPAVAPVPDKPANSPK;EIADVPDDILR;IGDFETR;AIFNAVTK;MQSDQPVISLRPGGGGGGPR;RGNLSEK;TVQPPVVNEEK;LLPQGSGSLIGK;KMEDAFFR;GTSFVDPVVR;NDSNVQVQTQTQTQTQAHNWYAETDNR;	16
pORF	PH02Gene03566.t1	EGHLGLTLVK;SYLEGGR;AGPEVWPPHQLPLAPHDAK;MLNESAQQR;VSCLACGR;LAEFLER;	6
pORF	PH02Gene12505.t2	GVAHTFFTQENK;SGVDIVIGTPGR;LLSDQEEVSKK;EITADAPK;EAGQVVPPALMK;SFAAAALPPQVLDCCK;GWNAVSVHGDK;LVALLDK;IYGSHFK;CPLMIGTDVASR;AILSQTSSER;DLIEMGVCR;MKDLIEMGVCR;DFIGIAATGSGK;MLDLGFEPEVR;TIAFGVPALMHVK;GLAGELVNVLR;	17
pORF	PH02Gene46607.t1	IIPVLSRPDDSWK;FTNWESTGLK;GYVQHAFLK;ISPPDVAETVLLFATGTGISPIR;TVPGSTAEK;NLQTMAYQDR;IIPVLSRPDDSWKGER;SLIEFGFAANQR;NIADPSSTGAVLCGQK;VPGEDELKPAFMAVASPPGKDEFEFLVK;DGDVVELGAVMGK;QMIEEVTSALVADGVSQDK;	12
pORF	PH02Gene15415.t1	VSELVEIQPVLR;	1
pORF	PH02Gene12619.t1	YICSLDQTDIK;ACSATNVQK;SMYPNYSYVDK;LKDESCWSDKEFCK;ADMLDYDTVR;AAFTGCEGVFHLATPVPEDR;DVADALLLLYHK;GYAVHATVR;DLLDSMK;LAMTSDK;	10
pORF	PH02Gene16429.t1	GGMTYGAGK;GFSTASK;	2
pORF	PH02Gene22621.t2	VYVGDEAESGSAQAR;	1
pORF	PH02Gene47510.t1	FVDASTVDK;LDFPNHPMNR;AAGGYGGIIVNNR;INVDPGK;	4
pORF	PH02Gene32396.t3	SDAVVIDEGELQR;EAAAALAAVESQQQR;AMAMGAPLEDAR;	3
pORF	PH02Gene21336.t1	AQNAGAASLK;	1
pORF	PH02Gene32668.t1	MVVDIIR;	1
pORF	PH02Gene36905.t1	LLYAEDR;	1
pORF	PH02Gene38101.t1	KLGGTVDDTELIR;LGGTVDDTELIR;SQDATAGDGTTTVVVLAGSLLR;ASGCNVLLIQK;GANMAAAR;AVADAVR;AQSLLSAGAHPTAAADALHR;TDIEQSVVVSDYAQMDR;MISSGDQAQEVIITNDGATILSR;RAQSLLSAGAHPTAAADALHR;AVEVLHAMAIPIELSDRDSLVK;AVEVLHAMAIPIELSDR;	12
pORF	PH02Gene19885.t1	SSSGGGGGGGVGWEQK;LTISSLNLLR;TFLSLEEAGLVEMSGLSTHER;VISEQEGVPIEELNAGR;	4
pORF	PH02Gene33599.t1	FFHQDDQIAVLAGR;IQQWGGSAK;	2
pORF	PH02Gene33917.t1	TIPLSIIAEQTK;LDAWVGK;INEPILYVK;QARPDLADCYASLADLYQR;VHNAALSAQPALVQNER;	5
pORF	PH02Gene17656.t2	VCGMHSK;KPPLGTLSSR;DPWSTIQSGDR;	3
pORF	PH02Gene27487.t1	IFSETVTSVDFSSR;	1
pORF	PH02Gene28681.t1	LQQVLNVYDEILSK;NEYLAGDEFTLADLSHLPNSHYIVNSVSER;YLCTQFPNDGNK;KLQQVLNVYDEILSK;VLYGTGALER;	5
pORF	PH02Gene29630.t1	LGEVESISQALADELVSVK;LQDEFNEMR;DSELLSEKDDMIK;TLAEELRDEIR;ISSIDSLNEK;VQQLEEEVHR;FQEQEASLLDQLASTKK;IAIEAQENTEGAQNLITR;TSAPTETSQAPNELPVNDR;MESTTQELVEER;KALEADLDEATK;LDEINVLQENLSLLGQEINNK;HLEEELALAK;DSLQSNEEALR;TSEIADGTPYTAK;ALEADLDEATK;LSEELDEAK;NDTLEAEKEMLSK;ATLENEVAAVK;	19
pORF	PH02Gene04237.t1	ATSGSPWYGPDR;	1
pORF	PH02Gene07269.t1	AQAEAEEK;NASALCLTTVK;	2
pORF	PH02Gene39481.t1	LVHAAAAK;	1
pORF	PH02Gene30528.t1	ALLSLQDGAADSFHFVEDWVR;LVGGHYDFVAGK;NAPVFAAPAAPAVMDAAVER;EAVNVSLENLK;KVQTDCASLPFDDQCAVLEK;EGLANGTLK;VQTDCASLPFDDQCAVLEKEAVNVSLENLK;VQTDCASLPFDDQCAVLEK;LVGGHYDFVAGKFDTWEN;	9
pORF	PH02Gene37787.t1	DLDLDVTK;FHVSYGGAK;RPETDEGSY;DKFHVSYGGAK;GSVATDSAVTETK;	5
pORF	PH02Gene45409.t1	AIRPVDGER;VVEGKPEYAVEVTNR;ASDLVVSQSATGR;CYGLSSVESVDPR;	4
pORF	PH02Gene06599.t1	ALSVFGALVSPK;VSSTLLDHK;	2
pORF	PH02Gene45840.t1	SVFVDNTDFAKELE;ITSILDPDGWK;EEAFAWAK;YTVAMMGYGPEDK;PGTPEPLCQVMLR;YDIGAGFGHFGVAVDDVAK;SVFVDNTDFAK;GNAYGQIAIGTDDVYK;ACGMELLR;TVIAFVEDPDGYK;LFGGQVVR;NAVLELTYNYGVTEYDK;	12
pORF	PH02Gene47237.t1	SLEAVHK;	1
pORF	PH02Gene39471.t1	SLYGDDYYICR;TWELTSPWTGADIK;ALAAAGYR;IQEPGAIEAEFAR;FIIGDSDLTYHTPGIQDFINK;FVPFLDDVVVMK;	6
pORF	PH02Gene40475.t1	TWSADADPPPFPVPISNR;AMSDFGDDEYKR;	2
pORF	PH02Gene17339.t3	FFVGAQFHPEFK;KDPEAHQK;GADGVLVPGGFGDR;YEVNPEMVPEFEK;EFDRDTTSPCIILMPEGSK;GLGLAPDILACR;LTEWTER;LYGNASSVDER;	8
pORF	PH02Gene33745.t1	LDASPQQCFR;TVYGLACPTPK;	2
pORF	PH02Gene32887.t1	KQQTQNSDKK;TVALAQQVQKPK;	2
pORF	PH02Gene21442.t1	APPAAPAIQDQSQFPTLGGK;QGALEDAPQTEENRDNK;SLNINEFLKPAEGER;QGALEDAPQTEENR;GAQPAATK;KPAAATAGK;DHTANEEEEKEEDKEMTLEEFEK;DFGSEDMNGFQGGYGAGGGAK;FPTKPAPPAQAVR;SLNINEFLK;	10
pORF	PH02Gene17681.t2	DSAFGAIK;ISSSVYATDPVAVYALNK;	2
pORF	PH02Gene00471.t1	VLWEGAAERPEWVR;QQTVKPETPLK;QWPHPDPAELLK;IDPPLVNSASR;TSVVNTEDGH;SDTLHEVK;QQTVKPETPLKR;	7
pORF	PH02Gene37197.t1	AEEDGDSVK;	1
pORF	PH02Gene16711.t1	LVAAIDGLPDPNGPSFK;INFITVR;	2
pORF	PH02Gene18905.t2	EEELAQSQR;LDSVTSQFFSEK;	2
pORF	PH02Gene24143.t1	ELTEVAQSVYYR;	1
pORF	PH02Gene43669.t1	EVSNEEIVR;ATDWIFSNPEASSSVSTDSSTSNVK;YSVPNQEGQQGIRPR;EQLEAFR;AAMDLDGK;YSVPNQEGQQGIR;AAFATSPADPTLDLNMQMTK;LLWDGSGGNNHAVEHYQQTK;VDQANPGNHELNPCTGFK;	9
pORF	PH02Gene15051.t3	LYNYASTAK;DEAQSDGTEALTK;	2
pORF	PH02Gene10592.t2	FCGECNNMLYPR;DAATDPSLPR;TLLYACQSCEHQEVATDTCVYK;	3
pORF	PH02Gene28856.t1	EDQMLYEEFVQR;ETCALLK;	2
pORF	PH02Gene00620.t1	IELLTEVSHR;	1
pORF	PH02Gene44782.t1	KPVEPPKPDVTAPR;GPPNPGPK;	2
pORF	PH02Gene11369.t1	ATACNEVSAR;	1
pORF	PH02Gene00082.t1	VDIHSYPTFK;VFYDGEEVAK;VMEGADEIEIGQVDCGVSKPVCSK;NFVLTEAEK;NLGTLWEDLGK;	5
pORF	PH02Gene14454.t1	ELLLLEDDTK;	1
pORF	PH02Gene00454.t2	SDLAFQDK;AMAEEAR;YTDLLNSPK;KELHKPASDR;LPADPSTR;VVDEQLQEQGGK;ELHKPASDR;	7
pORF	PH02Gene42477.t1	VYEIDFVHGNSWCVANAAVGDAR;GRVPVHNSETGWPSDGNWAASK;LQAALDYACGHGADCSAIQPGAPCYEPNTK;TSGTCDFAGAAYIVYQEPAGICDPNR;ASYGSVGASTVNAQAK;VPVHNSETGWPSDGNWAASK;ISLDYATFR;	7
pORF	PH02Gene02106.t1	SESAQGDAAASAMAGR;	1
pORF	PH02Gene22676.t1	FPLPALAPGSGGGGVR;LAELALLDPK;	2
pORF	PH02Gene04949.t1	DAAESQVDPR;FGEWLEGR;	2
pORF	PH02Gene44275.t1	LGSASTDLEK;TPMSLMQPRPPTPATIPTK;GLTEFTAK;	3
pORF	PH02Gene07098.t1	QAEAWVGQAER;SSKPNTIVLSGLSGSGK;TTLFYQLR;AKPVHVVDVPGHAR;	4
pORF	PH02Gene30678.t1	CVYQWYEYQK;RIEDDETGQK;	2
pORF	PH02Gene32393.t2	VKDVFSSSGPETGK;DVFSSSGPETGK;	2
pORF	PH02Gene02205.t1	HNDWIVDSTYNLR;QPNEPSLVWQTR;LANDDDVMLLDWVK;GTIGHIAPEYLSTGK;	4
pORF	PH02Gene38568.t1	ASPEAIAK;	1
pORF	PH02Gene05103.t1	ADAAAAEMK;GAAPADGPAAPEPAAGVSK;AAEEELK;	3
pORF	PH02Gene26654.t1	DMGLLVPSWAPQTK;GKEDIAASVR;LPEPGHPPVYPVGPLIQTGSAVSTASAPPSPR;AFLASLPPQITSVSLPSVDLSDLPR;EGGAAATALAEVVGSWK;SPSDEGEVNANYYDSETK;	6
pORF	PH02Gene24639.t1	IFGQEVNIGAEDNGTPPVYK;	1
pORF	PH02Gene41568.t1	LWQVYGR;VMAEEEGTVWAR;WLDEQPAR;LSPIPSELSGR;HDQQYVDELVQCLR;SLLLIYR;LPSGHTGELLPDGFESR;DGVAAAVR;WITAAHGLNASGVSDIDR;ELLMALGDQAR;TASVPAR;	11
pORF	PH02Gene16122.t1	SAPAPAVTEEQR;	1
pORF	PH02Gene04028.t1	KEDQKEVDAELIK;TEGELFETGKEVTK;EDQKEVDAELIK;SAAPAAPK;TEGELFETGK;EVDAELIK;KTEGELFETGKEVTK;VDISGVIVEK;KTEGELFETGK;	9
pORF	PH02Gene12876.t3	QIFVSAPTASELLTK;	1
pORF	PH02Gene01340.t1	GAVAAGPVPAVSR;PSSKPVVTADK;SPVSGSGMASTNSSQKPTVPISSVNK;STDNNVELPVVEESAPEDQIDAR;GYAGQYPSLPSTVNHNWK;LADDNPAVIIPDHLQITNK;	6
pORF	PH02Gene25270.t1	LEGPAAWDVLANFEQR;	1
pORF	PH02Gene07302.t1	QHGPEYK;ATTPPAQQK;	2
pORF	PH02Gene27246.t3	LQQAPPPQR;	1
pORF	PH02Gene12225.t1	EGTNTMVDK;GNALAATK;	2
pORF	PH02Gene09906.t3	NILVICDCYAPTGEPIPTNK;NILVICDCYAPTGEPIPTNKR;AEEPWYGIEQEYTLLQK;	3
pORF	PH02Gene32299.t1	VYPGGAFDPLGLADDPDTFAELK;WAMLGALGCVFPEILSK;SAPQSIWYGPDRPK;VGGGPLGEGLDKVYPGGAFDPLGLADDPDTFAELK;GPIENLADHVADPVNNNAWAYATNFVPGK;SAPQSIWYGPDR;YLGPFSEQTPSYLTGEFPGDYGWDTAGLSADPETFAR;VGGGPLGEGLDK;	8
pORF	PH02Gene18438.t1	YLAGLGIAR;DSVLAFSENVR;	2
pORF	PH02Gene02475.t1	ELLTLYNR;LLLSHGELR;HLGALEDIYQK;MNTPATQK;GLSGFWAVPSEAK;IALVGSWR;AGVLLHPTSLR;GPHGIGDLGAEAVAFLR;WMIPSSVSFDTLSSEAAK;ALDLYDEFR;TSMVTMQDILGLDSSAR;	11
pORF	PH02Gene34635.t1	LTGAHAVAAIQPNSPR;KREEDFDSFTSTK;EEDFDSFTSTK;TVPEDEPVYHEAPEEHKEK;FFFSSLAAASSPHR;YPDDTGAAGGGEAVGDELR;AQDLAQPLVAAQTPFK;SPSTPSPVR;	8
pORF	PH02Gene09077.t1	VPSPGQALYSASK;	1
pORF	PH02Gene23227.t1	TTPPGECIYPR;	1
pORF	PH02Gene27204.t1	GQLASSAAEVLGIWLEHCAAGGR;NAAGDAVGSFDVR;LGAALLPSEVPADVAEFR;YYAATGVDAHR;	4
pORF	PH02Gene05152.t1	AAEAAALVEQTR;VAAGGEVVELR;	2
pORF	PH02Gene37555.t1	YEVVYGDQSQTDGNLVR;DTLTLTPSDK;	2
pORF	PH02Gene29458.t1	LAQLLIEK;FQEVPDTGVSFADVAGADQAK;DGGLLQLTAIDGR;SKFQEVPDTGVSFADVAGADQAK;TPGFTGADLQNLMNEAAILAAR;SQGGPGAGPGGLGGPMDFGR;RTPGFTGADLQNLMNEAAILAAR;YSEFLNAVK;QVMVDRPDVAGR;NAVVSEDK;NAVVSEDKR;	11
pORF	PH02Gene38801.t1	TGDVVTVDLNK;YAVIVGGDNFGCGSSR;LGSFAFTGLPTAAYPTPFVAPGEESSR;CVMINHTSGK;	4
pORF	PH02Gene10389.t1	AEVHALIQLR;EVPSIPPAGGAGQR;	2
pORF	PH02Gene33807.t1	EAPAMGGMDY;ELDKLQTANFDQK;MISTSEEIAQVGTISSNGER;IGGASEAEVSEK;LLEQDNIDLGYDAAK;	5
pORF	PH02Gene27145.t1	LCELSFQK;LPGPPPPVEEVLQK;	2
pORF	PH02Gene25677.t1	VGESPEEIAVFLK;TMIGDYLGEREDLPLK;APNASAASK;TPPKDAPADPIVMR;INCDNDLR;HAIDPQGQNVK;DAPADPIVMR;LKDNPSSNSK;GASGLNK;LAEAALELLHR;MSESVFYPATDVIVLK;MKEDEFVPQQQQPTSSNK;KAPNASAASK;LAEGDIGSSSR;	14
pORF	PH02Gene20866.t1	ADLHEIR;SVSSQDAQEYADR;TADNINQLFEEIAK;	3
pORF	PH02Gene33290.t1	SNYSGSISSAVPGAGGSAR;DMSPQFLR;FVGHYPDVDLR;	3
pORF	PH02Gene14879.t2	QYDGSDPEKPLLMAIK;GQIYDVSQSR;LAELWEAAR;VASGLLAAPPPPPR;	4
pORF	PH02Gene04528.t1	GYLVVEHELAMDR;IIRPSETAGR;IQITDPIAR;SFLLELEPK;	4
pORF	PH02Gene45786.t1	TLKDEGMIALWR;DEGMIALWR;	2
pORF	PH02Gene18357.t1	AVYEAAAR;DAEEGLLHLK;	2
pORF	PH02Gene19665.t1	DVPELDASALVVGR;LAAEMDAMR;VVDGMDVVDK;IVPGYVQHGGVVSYAANPAVTDR;DNTGSPYFR;	5
pORF	PH02Gene05795.t1	DSTNAGSAPTTEELHAVVSDILK;PAAPSPADPPADDAK;ASGQATAEGASEEK;AAPVTPTVERPSR;EKEDASGK;GKDSTNAGSAPTTEELHAVVSDILK;AAPVTPTVER;ESEVPVDEANK;DADPEPEEAGAEAEEEEPRPER;ESEVPVDEANKR;GVSKPDAEEDEPDVELESK;ADENLQSLHTLMYGR;DVVLTDK;ASDAKPAAPSPADPPADDAK;SNNSGALNNK;KADENLQSLHTLMYGR;DVVLTDKK;GVSKPDAEEDEPDVELESKK;	18
pORF	PH02Gene35332.t1	EGEEPEPEPEVAGGSGSDAR;FLTENQAATDLRPDQVLSK;SLQADLKPSEIAEHLAAR;AAAPGSPEPELGVAGAMLAAPAR;	4
pORF	PH02Gene42660.t1	SEDDKEVDGK;NLVDLTGGVSGCR;IIGLSDQPCSR;NCDIYGPWK;GSDSDHAQDALR;DLINCGR;KPSQIIIFR;AYQTMGR;TGGTVQVHK;	9
pORF	PH02Gene31523.t1	GASIPADVK;RPLTQINK;GISSDTYPK;	3
pORF	PH02Gene46229.t1	EEMIETYLQTLAK;PSREEMIETYLQTLAK;HGPGPASGGENWQGGSGQYPSPGEGQQGNWQGR;GGDYGGGGDDGK;VVGSYEEAK;	5
pORF	PH02Gene00241.t1	DRPPRPGIK;	1
pORF	PH02Gene07237.t1	EVHVQVTHSMLPQK;DNILGHLKPVDK;AQDYLCTLAAR;LAQICGIIASDEK;	4
pORF	PH02Gene01517.t1	TGPPSAGESSGTQEATGAPGR;	1
pORF	PH02Gene22086.t1	DVKPIVEFALQQVK;VFVPGKPPVDYQGGR;ESPFPYHGAR;TETNESIELNSR;VEGFPTILVFGADKESPFPYHGAR;NNYLELLLSVAEK;	6
pORF	PH02Gene40941.t1	LQEVINNTK;GAMASAAK;LQVSDVETNNLER;GKLDTLEEK;SLDCSASEMVK;QISGLNQDLGNLK;EMLGLFEGEGESSAEK;QDLGVLSEK;QFEIELAHR;SNLELISSEK;	10
pORF	PH02Gene39275.t2	TGQHEDFQDGDVDWDAR;ATNQDNQQGTQFQK;APTAPEVSLCEER;NCSDASTEETPLVGK;	4
pORF	PH02Gene34034.t1	GCPAPHAGMPDK;DTFYQILLHCLPSGEVAPGER;QHPDCAVLLFPAGSEPEVDYAR;LDWANQPNPFLR;VNPSSGNLHPTEAHLLFEHPQEPR;	5
pORF	PH02Gene35211.t1	DHFSSYGK;IFVGGVAWETTEETFSK;AAAAGDSSGK;DGGDGVGYGGAGGEDGR;GFGFVTFESEDSVER;IFVGGLPAALTEDELK;KIFVGGLPAALTEDELK;IFVGGLPAALTEDELKDHFSSYGK;YGAIADSVIMK;GFGFVTFSDPSVIDK;VLEDEHVIDGR;	11
pORF	PH02Gene29871.t1	DIVVADDSNK;NDAECSLR;STLVINPDLPEAQK;KEEETTVLGKPK;	4
pORF	PH02Gene19419.t1	VSPQDSDYSWNVLALDK;YLVFISAK;ISAILAEHK;AMVSVGQSDLLANKR;NYFSESPSADTLCQFYQK;NAEDDSPTK;DPWLSDGR;VPVSNGLQYGR;DSASNPTIVVLHGGPHSVYPSSYSK;FLLNSHISK;IIWPADGK;LLQEFVK;WEWQEVSTPFPK;AWIFNSK;SAVDSGAHNATNSMHK;GQGDWEDTWGETYSK;TPTLFLLGAQDLR;TMILSSVWGSK;LTADLSSAFFPR;SASKPVDFQWSPFPIEMSGVSAVVPSPSGEK;AMVSVGQSDLLANK;SSTDGNKEDITTIK;IPISNPSDK;PVFNDSGYK;	24
pORF	PH02Gene47632.t1	ELLYSYTNAVVTR;EGTGGLDLTEDHIK;DPAAWDAPGEFLPER;NISFAPYGDSWR;AAEAAALVAR;YGSDGGLLFLR;GNDHQLIPFGAGR;	7
pORF	PH02Gene09629.t1	LTPALEFVYLR;KASPTLSDGVK;VSATGTVTGGTEGSSR;WLLTSSDGTQK;QIPSNEIQQHVWTNYK;HPGFEPLGNCK;MEAPPEASNPAGDRPVKPR;SDGIVGEEK;SPSVTSSVTK;ETLTVVK;KLPQDYIVK;SVLSDIILPGEPK;FEVLCDKDR;ASPTLSDGVK;MYEANVDDVGYR;EIEGAESSSYTVK;GFPHLPSLEHLR;FASGTASSIK;ASSSEFVNEHELEALNTSK;	19
pORF	PH02Gene46250.t1	LAYDPQPR;AEVQVTK;ANAGDRLDQLDIYDGDTSTQVEER;SATPDPKPSGR;	4
pORF	PH02Gene36555.t1	VSALELALSPPAPAPR;IVQIEDNTAGCVAIR;KYTYAAEAGDR;FYLPEAHP;WTAEEKPAGER;TPHDGGFDR;YTYAAEAGDR;KGPDYMVR;KFYLPEAHP;	9
pORF	PH02Gene32727.t1	TSDTLSEAEQR;DGGESSGSMWK;GQGVGLGTVVNR;	3
pORF	PH02Gene08286.t1	IDMTTTVLGFK;NHVITEADKFGVMPSRL;	2
pORF	PH02Gene26777.t1	GMQDGQK;	1
pORF	PH02Gene19311.t1	APETFESR;AILEDGTVAVVK;	2
pORF	PH02Gene05877.t1	AEEAAEEAVREVEAAAVEAAAVGGEAVK;EVEAAAVEAAAVGGEAVK;AEEAAEEAVR;	3
pORF	PH02Gene45453.t1	VVPPASAPATTAR;	1
pORF	PH02Gene05843.t1	SPGGYGGGYDNDR;KTTQAPVVSTVTMGK;KPSDQQIASPPPYEDVTR;SSNVDGPSQDERPIER;GLVNLNISGSK;	5
pORF	PH02Gene31331.t1	MAEYKGELWELLK;QVDGVVTNK;MAEYKGELWELLKK;DGIDWADYKK;DPNATIIMLATGTGIAPFR;MVEVAPENFR;GELWELLK;ITGDDAPGETWHMVFSNEGELPYR;LDFAVSR;GIDDIMVDLAAK;AQVSTTETAATEAAPVK;GELWELLKK;MFFEEHEDYK;KQVDGVVTNK;EQTNAAGEK;	15
pORF	PH02Gene29155.t1	RLPTEEK;	1
pORF	PH02Gene19377.t1	LFETFGASN;AEFEPISPTAPLPEK;VESGQCLGYEVIR;	3
pORF	PH02Gene01986.t1	SVWMGTTEMSR;SIPGWVNR;	2
pORF	PH02Gene47738.t1	LNRPPVLPAGVDEATGVASK;NFAPAPQTVTEPEADDEVVLESPAHFR;AYYEAVVTSAWR;MEGVILMHPWFSGNEAIEGEPEGAAAITAK;MNPLAPGAPSLEK;	5
pORF	PH02Gene26369.t1	PSTPTGR;SSSAAATTAPTPSR;	2
pORF	PH02Gene17644.t1	LAGVGTPIGK;VWLKPDTER;MRPLDEK;SFLFGNSVPK;HLLERPAVEGPDPQPGR;PAVEGPDPQPGR;VYYASESLVR;ETTMVFEK;	8
pORF	PH02Gene14918.t1	KGSWDCPNK;LIAGLEAR;RIDEMIGR;IPSIIGLVEEGYK;MNQGLGSGK;IPSIIGLVEEGYKVEMK;TIFIAHGPR;	7
pORF	PH02Gene37677.t1	LAEIALTDPK;SPTPLDLSPASASASAYR;LNFAAGDESLK;	3
pORF	PH02Gene30210.t1	TSAFEEEETKPVVK;KGGFTVDDEDIAK;ENYRDDLSIDDWK;AQPIANSK;HFEMEDELVSHISR;VTDIVTQFK;CPNAPIVK;	7
pORF	PH02Gene35685.t2	QKTEGTESSDVLETK;IVRPIPQQK;DHYLSNVEK;WDDLVGEIAEK;QMLSNYGEVQR;VPPHMNPSHVR;SLDGFSK;TEGTESSDVLETK;KPVEETGSK;	9
pORF	PH02Gene37782.t1	MEDLELFYPDR;RFVSSISEK;	2
pORF	PH02Gene41673.t2	YGEISSASNCTDYQSR;QALVEEGK;YVAYSHCFR;KGFTPLITPEIVR;GFTPLITPEIVR;GASSGPTQFVHTLNATAVAVPR;TLDMATGDLGAPAYR;ELDLFDFDAASEVSGSK;EGLIALEEDLVQLTDK;LQLEAQSIPNATHPDVPVGGEESSIVR;FRPTPAEPPAPNAK;KFDIEAWMPGLDR;	12
pORF	PH02Gene19061.t1	NLFLDTIGHNLSQK;GYTITSLDTLIK;	2
pORF	PH02Gene42739.t1	SDDAAAAAHDLSSVR;GAVVMNLLR;QIEPEIGEIPVAFVAK;TEGSDLSEDDIK;SKLPDIAITNTLPLHR;EQQPQPIAAAAPASPETETIFR;GFQVAPAELEALLITHPSISDAAVVGK;	7
pORF	PH02Gene41486.t1	ITVQTEK;QQTGDEDAQLSPVLR;	2
pORF	PH02Gene12808.t1	SSHAITLVGDTAYSFGGEFTPR;WEELPSPGEACLPR;VYVFAGCGDAGR;LNDLWAYNVAAGR;SVFCAVGVGK;GWCAFSAGALDGR;GGPGLAVAGGK;VPVDNTMYALDLK;GLLVYGGNSPTNDR;AQSWSALDAAGDVPPPR;SYHSMVADGEGNR;AMAGTWVK;	12
pORF	PH02Gene19079.t1	DTALAGCAQMLK;	1
pORF	PH02Gene44162.t1	ELYIQNNR;FVFGGQTAK;LLTNDSYQGIR;LLVQNQLQK;FALSEIEDATDKFEK;GAQRPSISEVLK;LDGNSFSGEIPDFSGCR;LGSYFSEVATEAAHR;	8
pORF	PH02Gene19254.t1	AVDELQALQVER;AIAQGNPDEVASALCR;	2
pORF	PH02Gene08059.t1	FSNLEVDLPAMMAQK;VPYTAGIGLDAIGVETDK;TCHAHPTISEALK;EGHVDYDMVPGVVYTHPEVASVGK;GVYAIGDSIPGPMLAHK;KIVSSTGALCLTEIPK;IVSSTGALCLTEIPK;VGKFPLLANSR;VPYTAGIGLDAIGVETDKAGR;	9
pORF	PH02Gene23352.t1	GDSLAICR;SYVEDNINR;SLTDIIGDCGDEYRG;ERPPELLEEIK;YILNQASVAGSMVGVR;LITYGTVMGGLLSEK;RERPPELLEEIK;TVALTNFDTDR;VLNGMWQTSGGWGR;MAELCQLTGVK;	10
pORF	PH02Gene12866.t1	TAGAVNPASCLSK;TYQIWPVQLAGPCK;EQAVLAVPAGK;QAINFACSDTVPCR;KVEFVDIR;	5
pORF	PH02Gene15799.t1	LLEAVWPR;YASHYDAFDPAQYGPQK;	2
pORF	PH02Gene05233.t1	RGVDTLVADFGESAIGR;STGDLTLAETPECQK;WEDLIGEMPLK;FKTEEYSHTAVNK;HSFEPHPLVGEAWDALR;	5
pORF	PH02Gene01146.t1	ARPPILSVALPSDTGR;	1
pORF	PH02Gene30221.t1	AIQDCGFEHPSEVQHECIPQAILGMDVLCQAK;ENDVYEEEELLDYDEEEDKTVDGSAAK;ILAATDLVGR;NECPHIVVGTPGR;	4
pORF	PH02Gene12264.t1	VSVTSNPGETPTMHVPR;TGEAPDDDEEAR;	2
pORF	PH02Gene35017.t1	LLEEDLSK;QDEGLDTIGEGLETLK;	2
pORF	PH02Gene33360.t1	DVEHGEK;	1
pORF	PH02Gene37870.t1	SFVHPSSGQQHHK;QELEGATQR;LQSFVEK;AQIEAEANNQR;TSAAQEFVAADYVFK;DPQNLDSLASK;ENREDVELVR;	7
pORF	PH02Gene18375.t1	SDAEFVNPPWLDGSLPGDYGFDPLGLGKDPAFLK;FFDPLGLAGTIKDGVYIPDTEK;DGVYIPDTEK;DGVYIPDTEKLER;WVDFFNPESQSVEWATPWSR;SDAEFVNPPWLDGSLPGDYGFDPLGLGK;FFDPLGLAGTIKDGVYIPDTEKLER;TAENFANATGEQGYPGGK;	8
pORF	PH02Gene04293.t1	AAAVESVVVVHNVAK;AYLKDER;FIVADKPQGQSR;	3
pORF	PH02Gene24736.t1	TVSGEPAELDTWSDQGAK;ETDGGDGNWEK;CMENYVR;AADTGAAK;ENVLEHHPEK;GLTEPGTLFK;TADGAFR;VSGEIDHMMVDK;VLLEEAQK;IVDGDVVFLNRPPSTHK;QSGSWDGWNSAR;INISTQDILQK;LQEVVDK;QPSTWNEQK;DLPALSLK;AEALELFSVEK;LVEDCFSTFVSK;HQIFQESR;TAMDACIPVLNLIDTR;DVVICYDGTVR;QQISDFVVK;CQEVSGK;ESCDGVSLSPEDEK;QLSTCEELKK;HSHLGLLIDPK;SLMAILR;SDFSYLK;AAIAVQGCLR;KPIDGLPK;NVDQDSWGK;	30
pORF	PH02Gene27567.t3	AVHASTAAVADR;DSVNTVK;EFLADVK;TELPAVGISEGVINDLETLK;GTSVVLYR;	5
pORF	PH02Gene15198.t1	LDIVLGGGETK;AHGFNNHEAACCLNLDDLNQIK;VLNQQVATTR;SALGLNDCK;LLCINSSTEADDSK;AVASNSSK;NHSEYAVK;	7
pORF	PH02Gene23901.t2	GMSGYEAAR;VHVVAGGGDGR;ADTPAFR;GIVSGMVHSIDIHPSR;KGDAVVAQCK;	5
pORF	PH02Gene41705.t1	ALVAPAALIAHNAGVEGEVIVEK;KVTISQSSTTIIADVATK;VSAAAGPPEGSLAM;TVQSLVQELEK;EIAFDQVSR;SLVEFENCR;HENLVEAGVIDPAK;SSLQAGVEK;IKDSEWEIGYNAMADK;EKLDDPEER;	10
pORF	PH02Gene32564.t1	FTDPAGDDPVAIDFTGMGK;GESLHLYDPSEASPEWVSDNAYPTNRPLIWYK;GESLHLYDPSEASPEWVSDNAYPTNR;STPDMWPELIQK;SSGGPFIATSYDYDAPIDEYGLVR;GGTFQNYYMYHGGTNFDR;LSGPSGALDLSSTDWTYQVGLR;	7
pORF	PH02Gene24552.t2	AVSAAAESWVSSAETQTER;LFCHVLEESRPK;LSSLSTESIGPTVPSEGK;SNLSHGALVTASPK;RIELIEHVLNECDIVGK;EFSTMDVETK;	6
pORF	PH02Gene19180.t1	GTCCWVDTGSALLFNSADLR;TISSFSYK;YLMAGSNEGR;KGQEHEDLLNAADENHFQEK;SSHVHYLNNLEEDALYR;VLDFLYGLCK;LIHIEVQK;IQEQVYYGHILSHTDVLEK;GHPLAYTPFCDNNK;SNINELLMPVFPGQMR;ISTMMEK;AEHSAIK;FYEGQHMPASSVVDDR;RPELNAEIMAFR;VLYETLSK;IVLNPISSLADLPLK;VYSLAAETALPVDDYK;LINVIEENDGTLPVNDGSK;QEAEESSLSVHK;ELSLADQFIR;	20
pORF	PH02Gene08067.t1	GFQVIDAAK;AAVEQSCSR;MGNIEVLTGSQGEVR;	3
pORF	PH02Gene08360.t1	SLQPQVK;VSKPQPTQEPK;DESTNLGK;	3
pORF	PH02Gene35216.t1	MTIQEPTFDR;LLSDEEYDVAQSGR;EHPNDNLPAFADK;ATVQDLDLR;	4
pORF	PH02Gene45457.t1	NAFPGNRPPVK;ALVDVSR;	2
pORF	PH02Gene09932.t1	TYTSGGDSVK;FGHCNLGMK;QFHAGDVLVFR;GDNFFICTR;	4
pORF	PH02Gene11974.t1	EVSTVDVETK;QANCSTEDEQLENAGGIER;LGDDQDGSLFTNSNWFTFDGER;DVEVPIKEVSTVDVETK;DVEVPIK;ELMSQSAIK;	6
pORF	PH02Gene47989.t2	APPIEINGR;ASAAATQVGTYFLR;SVYVGNVPSSVSEADLENEFK;SVYVGNVPSSVSEADLENEFKK;APPVFPVAQPVPVNK;	5
pORF	PH02Gene09902.t1	ATMGSLIGLVNR;TDGGQEYAEFLHCPR;	2
pORF	PH02Gene41747.t1	AVTYNTQADLNPAGAAGTR;VSLQTSTPK;	2
pORF	PH02Gene27916.t1	AVDALFGSR;APLIPGMVAVK;VISTSTLD;MVDAFFTVGK;LHRDDLVLAGLESEK;QVAVQQHVR;GLPLGSGLGSSAASAAAAAK;SYDPFHLIPLASPPDLR;VIGSAMSSDGIVEPTR;SHAVSIHLTK;ATATIAQLDR;LHFVLVTPDFEAPTSK;DDLVLAGLESEK;NSSQAAALVAAVLQGDAR;	14
pORF	PH02Gene32489.t1	TIIDDDSDVSAR;	1
pORF	PH02Gene47124.t1	EYIESVHSLPK;NADISEEAAEIR;TLEEIQGSLK;	3
pORF	PH02Gene13564.t1	AAAAPTVTK;NLERPLCIPK;	2
pORF	PH02Gene00909.t1	AVSNNPGMAAALVR;DAPPNTSLR;	2
pORF	PH02Gene50043.t1	ISVQGIDAVLFPPDDTAAK;	1
pORF	PH02Gene27686.t1	VLDTLQEIQER;	1
pORF	PH02Gene02646.t1	ALSSTEK;AVSSAIYFLLPAGEIAR;MTVVGPDLR;	3
pORF	PH02Gene17354.t1	AGDSTPEELATATQVQGDYMPIVR;	1
pORF	PH02Gene40464.t1	LLAGAGEPIRPPR;	1
pORF	PH02Gene39806.t1	DTPATTAAK;RDTPATTAAK;	2
pORF	PH02Gene41067.t1	DAIQASHEFLK;SLLELNR;WLTDETSLRPGR;	3
pORF	PH02Gene04833.t1	CNNVLYLR;	1
pORF	PH02Gene30428.t1	ETTNLDAAAR;VVGDVMTPAPLVVR;ISGFPVVDDNWK;	3
pORF	PH02Gene23034.t1	IQFNTFGGNPVCSAGGLDVLK;TYAGLGGDEILEK;EVEEHINYGSSGR;QAHCADVGAHLVER;	4
pORF	PH02Gene13352.t1	AAPQEAAAAEK;	1
pORF	PH02Gene32488.t1	KNQSVSNPK;NQSVSNPK;	2
pORF	PH02Gene44708.t1	EGSQQIASDLDVTMADANASHPR;LIFPEGR;NSTPTGTNPAFYR;LAPAAAAGGER;	4
pORF	PH02Gene10159.t1	GSLFVFLR;	1
pORF	PH02Gene42095.t1	LLAAQEYAASQGLPAPR;	1
pORF	PH02Gene31815.t1	EHTASLTDFGGVGDGTTSNTAAFR;SAVDHLSQYSGEGGGGGMLYLPAGK;	2
pORF	PH02Gene21657.t1	ALVYIVTNEDR;	1
pORF	PH02Gene29313.t2	DVPDHSDPTETK;TVSAGYALHDLYLQR;EEQATTK;	3
pORF	PH02Gene46129.t1	FAGTAASHAQIGSIVDSIR;VITVASGGMYTEPLNK;GVGFYSMHPGWADTPGVAK;FREEDMQIR;DLQFSESNFDGTQQYAR;GETALNQIR;LVPGDFYFDR;	7
pORF	PH02Gene18249.t1	DPSDSDPSK;YGDQTSTITPAHIEK;TVLGGTEEHPYPR;FTEQGLPDDLIK;EILAGVNPVIIR;LSLLDQIYVPSDER;HGVPGAIIIK;NLEGFSVK;EYAELEENPEK;	9
pORF	PH02Gene17508.t1	LQLDPTVEEVKK;HAPVIASGSAK;YQPSFMGQR;	3
pORF	PH02Gene48246.t1	KGDNDLPGLTDTEKPR;GDNDLPGLTDTEKPR;	2
pORF	PH02Gene40493.t1	LPYISPYEDGSHLAPR;LDLGLAPDFPR;	2
pORF	PH02Gene10043.t1	ALPEDVIAGWRPK;ALPEDVIAGWR;NWFIPDSLSHVK;TIFSMDSFVK;	4
pORF	PH02Gene13953.t5	LSVPQQYGPLK;SNLNPVWNEELK;KDTESASYSDSFK;ICADCSAPDPR;	4
pORF	PH02Gene08720.t1	SVSPGNFER;DMAGDSGAAK;RYDFDGGVTIK;ADISGVMTDIVK;ATVPLNADVYNSPTK;	5
pORF	PH02Gene32813.t1	NLDIVFLK;NDELAHAIETVK;LDCNQDNKPLAK;	3
pORF	PH02Gene18987.t2	CSQSGDAAVAEWANDALAGLKK;ESLLSANFTDDPHR;ESLLSANFTDDPHREVESLLTGYK;VASAYGNVEHYLSK;AFLDEWEMSPSVK;SVAESVDELKK;EVESLLTGYK;	7
pORF	PH02Gene46809.t1	SILHEFAVK;LITAITSSGYNK;IIPAVDPSTNPSAQAVTGSK;AAYEILAK;NACMLQIIR;CTVQVGSER;LPIYHAETEGQQHQLK;	7
pORF	PH02Gene43169.t1	ISGAYRPPTDADDTFSSK;GGGSAGSDDAGQGGWFR;	2
pORF	PH02Gene15604.t1	GQAVPGAGADPWFAESANFTR;	1
pORF	PH02Gene02493.t3	VVVALPNEQLAAVGTR;	1
pORF	PH02Gene04709.t1	EIHSYLTR;TQYPYVTGTSVIALK;ITTEGATIYPPYSLK;	3
pORF	PH02Gene14478.t1	VWDTASHR;GRPAPDPIAVLR;	2
pORF	PH02Gene39906.t1	AVMGTGGSSSSAGGGDAAAGGVEFWHGAER;	1
pORF	PH02Gene08971.t1	PTVTCNACNAAFDDEER;ASQEPNASTAGITIVRPLPER;VAGVPGVTEALFLAR;	3
pORF	PH02Gene16635.t4	LYDMTQAR;YLDDNFQGPK;VDAYADTWGDR;AWIEELNK;LLPDDPAK;MVAESLDLLK;	6
pORF	PH02Gene01380.t1	EMAAAAAAAASGGGGGR;MENFVDAHVK;LVGPTLSASASK;	3
pORF	PH02Gene47520.t1	LAPDGSCALQLTR;	1
pORF	PH02Gene29653.t1	AQIVSGGGPTYAR;	1
pORF	PH02Gene31475.t1	ATPKDEEAR;GYSGGSLGMGK;GIGFVTFR;SAECVDSVMEETHELDGTTVVVDR;YAALGAPTLYDHPGPAYGR;	5
pORF	PH02Gene25908.t1	SVEDAEVEDFSPEWWR;LNPWAEPFVPGGWYR;	2
pORF	PH02Gene01417.t1	KVPTTNCTAIGR;HAVSAYESR;	2
pORF	PH02Gene36933.t1	ETGATPDNAQTYNTNLIR;TTKDPSYDTCVYMAAGSK;IYDTNIDVIK;	3
pORF	PH02Gene33618.t1	DVAVAAAPKPQDTR;	1
pORF	PH02Gene50610.t1	KVPQAPVAK;	1
pORF	PH02Gene09016.t1	YRPEDALESLR;IDDLESQLNK;AHGCYVK;	3
pORF	PH02Gene31540.t1	ITGSFNTSNSK;MVALFDHEEVGSDSAQGAGSPALLDALSR;EMCAVDDIEHSYEHFK;IPTLAIHLDR;GTVSYTHK;AAAAAPVVSDLVDFLNASPTAFHAVDEAK;YATNAVTAFIFR;	7
pORF	PH02Gene49964.t1	EGVTAGVTSTPK;LIQIAATQLSDQLPESR;DLNVPQSVELEK;LDVEGIK;	4
pORF	PH02Gene19694.t2	HSDVNLAVMDNSSNK;LEEVETR;	2
pORF	PH02Gene06474.t1	LPVTWYPK;AATSFPQVILTAASFNPDLWYR;WWSEALHGVSNHGR;EYTSVPMTDMR;FYGYITSDCDAVAIIHDVQGYAK;VGVPAYK;IGQVIGTEAR;VTTQDLEDTYNPPFR;	8
pORF	PH02Gene14965.t1	EQYEAFTR;QLLSSPDFNR;ISVTPPGTR;SGFWAQAISPYDQR;LHGEYLR;GITSGPSR;KNSPLAGAGETFSR;DSYYSSFHTTPER;	8
pORF	PH02Gene08145.t1	SSVLVSETAK;EISHTSQATTAEQK;	2
pORF	PH02Gene27441.t1	PAASGSPWYGPDR;PKPAASGSPWYGPDR;TAAKPKPAASGSPWYGPDR;	3
pORF	PH02Gene21597.t1	DASPNTSLR;MGATSVLTGTSGTIR;AVSNSPGTAAGLLR;	3
pORF	PH02Gene43118.t1	GSPDIPGETQSYHDGVR;	1
pORF	PH02Gene18017.t1	ASEAYLAGEAVR;	1
pORF	PH02Gene07264.t1	SLEYADGTSGSK;	1
pORF	PH02Gene07028.t1	LQSSDSGNQASVAR;KDNEVVSGITVSNK;EVSMGEDDGK;SYSEEDLREK;LIEEGGEEPGYLVR;QQQPQPQQQQQQK;NLSQQPQSASSAEELK;YVVGTVSDEEEVK;KYVVGTVSDEEEVK;VKDQSSAAPTVSVR;VGGDGVDHVEAK;SVKDEAITLGPQGGLAR;ISPDFSEDK;VEKGDSFLNEAETSSNLR;SGVPFSSGR;KVEPDDWEDAADISTPK;DNEVVSGITVSNK;APSVTEK;VPDSDTTEANGR;EKPSVEITR;ELDLSSSASGLTFAR;ISSVSTENESR;SYSEEDLR;TAPTTQSAGPSHRPASQEGR;EEAEADKTEEEGELK;VKDQSSAAPTVSVRPVSR;GEREEAEADKTEEEGELK;GQPPASNAEHSS…	35
pORF	PH02Gene23923.t1	KDAAEGQEGEVAAEETK;DAAEGQEGEVAAEETKK;SAIVQVDAAPFK;KDAAEGQEGEVAAEETKK;	4
pORF	PH02Gene46967.t1	LKDELMLR;TEVAATNAEHDNVGR;LIITEEK;	3
pORF	PH02Gene21959.t1	LAIFGPNK;AWDLVLDQR;EGLSSSQAEQR;ADIQELHFLPFNPTDKR;LAIFGPNKLEEK;	5
pORF	PH02Gene23310.t1	VDLDHGDSPTWDEK;	1
pORF	PH02Gene12950.t1	LGLDPKPVTECYKGER;FIYCVEDLVVK;LGLDPKPVTECYK;HQEWESCFEK;LHLMYGR;	5
pORF	PH02Gene36430.t1	KSSQQGFSGQK;EVLSGTMHR;SSQQGFSGQK;ALGIPMGPR;QPSNADPPK;LDGDLPAGLGGAGAGGR;AKPVSEVVK;	7
pORF	PH02Gene18501.t1	STIIIPAGSSGEEGWEAFR;NVLLEINNEASQLYVIPNHPNQQHMEPPER;LPGLSDDVGAGFIAGHGSQSASGPEVDVER;	3
pORF	PH02Gene34595.t1	SGWDQYGIK;AVADLSK;GVTSDVSPKPCR;	3
pORF	PH02Gene33941.t1	TESSLYNPTK;SATLPSITEKDWEDIK;KGEYVTLVQSGVK;SPSLVVSPQALLNDEFSQSQLSK;GDLGAELPIEEVPLLQEEIVR;CGVVDGGELK;AISSLLSAQYVK;TGSMAILLSHYR;SANADIHVIPK;SATLPSITEK;EGADAIMLSGETAHGK;	11
pORF	PH02Gene04316.t1	YFNVDLSPDHIAK;WAVGGFR;	2
pORF	PH02Gene13998.t1	VAAVSAEIR;YGPWAIVTGATDGIGR;ITQAVLPGMVER;SSFFVPSAETYAR;	4
pORF	PH02Gene16704.t1	HPIEILGGQR;TDDIQAVVISHPSLVTVDDMK;AIILASDIYGFQAPK;DPYTDDPARPFSEWIK;GSEAGEVVPIGGLEAYVTGSCR;DTISPPELLHQCDQALDLNK;IFPGAPHGFACR;IADQVAYMGYCVVVPDLLHR;	8
pORF	PH02Gene10561.t1	AALEAEEDVSR;	1
pORF	PH02Gene18856.t1	TQTINHFLINK;GSVNTALFFPPGVER;SSLINALIR;DDRPEFAVLGR;IDLDCANWLGR;	5
pORF	PH02Gene41615.t1	FWEVVCEEHGIDTTGR;	1
pORF	PH02Gene42758.t1	FLESVIQAPENEWNK;AIISPVMR;EKEGQLDEGFLSEVNAQLR;LLLDGLAVGK;	4
pORF	PH02Gene23795.t1	NMLTSPGGFSETR;GEAAAAAHQQQQHKEEEEEGETAGVVK;FPEISTPILEK;AAMVSNTLR;	4
pORF	PH02Gene30589.t1	ATVDLNAAAPSQK;NAANVHDDQQPVIVPQK;LLAGDLVPTEGEVR;	3
pORF	PH02Gene33872.t1	LVGMGFEK;	1
pORF	PH02Gene00152.t1	AASTAAK;	1
pORF	PH02Gene22944.t1	MLGTSVDSLAGGTGETVK;VVANGGADTAPTIPR;	2
pORF	PH02Gene17548.t1	VCSLGATEAK;	1
pORF	PH02Gene29576.t1	NMPEESNAK;AFHSNLQEAAR;	2
pORF	PH02Gene22289.t1	DKYGDEEEEGK;ESGEGSEK;LTNDESQKK;KGEEVEQEQSQLEHK;KQDEHEEIDDEDEQGTK;LQDLQAK;QCVAADAAGVKPEEEEK;SSADEDEKKEIEIETK;SKDEIHLK;INEEKPAQILEEGGEGK;NDNTESLKEDR;GTVVEEGKDENK;KQDEHEEIDDEDEQGTKK;ESDTSAEK;	14
pORF	PH02Gene44602.t1	NFELMEEER;RQQQIDNEMFLAR;EFVYDTLLNYGVHYDK;LTPEYLELR;QQQIDNEMFLAR;VTKPNIPGSIK;NYLDADSSK;YAPGIEIIGVR;IALSEAEK;ALADANYYR;TITPPGYHLK;	11
pORF	PH02Gene00323.t1	SKSPQTASGK;	1
pORF	PH02Gene23181.t1	MGNISPR;AALEAACPHTVSCADILALAAR;GCDASILLDSSASIVSEK;LQGLDLVDLVALLGSHTIGDSR;LYAANQDIFFQHFAQSMVK;	5
pORF	PH02Gene40312.t1	VKEEDETENVK;HLNQEEEASGAK;GLHSPLSDK;SDDNNDNDKELVEHTK;	4
pORF	PH02Gene05296.t1	APVSQTQPATPAAPVASIAR;AIDYLYSGIPENVEAPPVAR;GTNFEIEASPEASVAEMK;LVNESPDSGTGGNILGQLAAAMPQPLAVTPEER;	4
pORF	PH02Gene22121.t1	ELGAYLYESLLSVPNVR;VANFVNAADSTEIVFTR;IYGPAPWQADHR;	3
pORF	PH02Gene40013.t1	VSLHIGDGVAFLK;	1
pORF	PH02Gene10597.t4	KAVEAGASGVIVSNHGAR;ETLDPSLSWK;LANPEGEVATAR;QLDYAPATISALEEVVK;AIVLTVDTPVLGR;AVEAGASGVIVSNHGAR;	6
pORF	PH02Gene19144.t1	RGEEVVK;VLEELDK;	2
pORF	PH02Gene23347.t1	EAISQVVAEAR;	1
pORF	PH02Gene08300.t1	EDVSVDNVTFEEDQR;ELLNTPQER;NLPDSRPK;EWSVPSQR;	4
pORF	PH02Gene11984.t1	ANTESDLLTTVTVDEFGTPGLK;NESIFGELQTQLK;FTLTTYTPEGVAITAAGTR;NESTLIFGSQHSLDPHTTVK;DYSTHQK;KNESIFGELQTQLK;SILSLVVPDQR;FNNYGMASALAQHEWRPK;APGLYSDIGKK;APGLYSDIGK;	10
pORF	PH02Gene12370.t1	AAATSSSSSAAASTPQGVAER;	1
pORF	PH02Gene11118.t1	SDSEEHQFESK;DDLKLPTDDNLLTQIK;LPTDDNLLTQIK;	3
pORF	PH02Gene06915.t1	LDYLEAR;TVAAMDLLVPR;TNTFGAVAR;WGLDLQSEHER;YGSVPHAGFGLGFER;YITEVVFGGR;GGEDEGAAWVGK;DAIPFPR;LDELNLNK;YITEVVFGGRPVIIR;LVQFATGIDNIR;	11
pORF	PH02Gene25702.t1	VTQSLLSR;VAPELYEAGGR;FGHDIDLDTNELILR;TCYIDAGHDNK;HVPGNIYR;IDHLLGK;YFGNYGVIR;SMIEANLTCR;DQPEEAILLK;KVDLEDVVLGQLK;	10
pORF	PH02Gene11573.t1	KEYDVPTAISLMK;TGIVHIPLGK;EYDVPTAISLMK;IAVLTQGEK;	4
pORF	PH02Gene06911.t1	YFEVILVDVAHSAIR;GAYGYVK;GAYGYVKELWR;	3
pORF	PH02Gene46726.t2	QTNYLLVDNK;YLFSSESVASDRR;	2
pORF	PH02Gene14438.t1	EGDTVLLPEYGGMEVK;LIPISLK;	2
pORF	PH02Gene11853.t1	MGGTASLQR;	1
pORF	PH02Gene03482.t1	KLNLYDILDASK;LFFTPAAIK;LNLYDILDASK;	3
pORF	PH02Gene00998.t1	DSMECVYTVYIR;	1
pORF	PH02Gene34735.t1	EKLDSFYVPAYGPSIGEVR;LDSFYVPAYGPSIGEVR;TTSQPVVK;	3
pORF	PH02Gene33813.t1	VPAALASNSPR;GKPSPDIFLEAAK;ALDSPVYAR;AAGMHVIAVPSVPK;SNRVPAALASNSPR;NPLQQGNSANGNESELDSK;	6
pORF	PH02Gene22956.t2	QPLLANK;LDKWDDTK;	2
pORF	PH02Gene40479.t1	KFDNAYFNNLR;LLHNPPMNLDFLR;DVVSLTGGPSYPVELGR;VSCADILAMAAR;AAVEALPGCAGK;QNYYSSTCPSAESTVR;	6
pORF	PH02Gene46259.t1	MTFETATK;INEIQSVK;SNDIHAMLK;HLDLLHK;VSYDHTVR;EPHILLAQIAQK;LQMEVEK;AGGFISDR;DDAGGVAAK;	9
pORF	PH02Gene06246.t1	WVLETSGTLEPR;KGEGNAPDPNDPEIIEMNK;	2
pORF	PH02Gene33474.t1	DVNTNNFLAVLLGDR;SALTGGSGK;	2
pORF	PH02Gene00575.t1	SPPFCSNK;YSEYTPCEDVER;	2
pORF	PH02Gene18889.t1	DSIAVGAYSAMER;SALMTTAYTVYPK;DNDGHGTHTSSTAAGAAVR;	3
pORF	PH02Gene40397.t1	YSALPTEGK;	1
pORF	PH02Gene14614.t1	LEDQAEHGGGGAWEYLCLAR;AAATAAAATAAEEEAR;	2
pORF	PH02Gene21316.t1	AMQEMNK;ITEPDPDVIDQAPLIK;YTTALLENSR;EGDDYQK;LLGFADR;SKQPDANVPPLDR;EDQVDTIADQMK;GDLEVSSNFK;EEILRPDFTPNPMLER;SSSTWVQK;FASHEVK;	11
pORF	PH02Gene20573.t1	LCENFVK;ELGKPAYMSHEGAMAPPMGGR;HEPLPQVVMGPPAGSFGASATAK;MEGAAAAAR;	4
pORF	PH02Gene23356.t2	SAAPNPGSK;	1
pORF	PH02Gene00209.t2	GAMNQLTK;TALVSGGTR;	2
pORF	PH02Gene13484.t1	LDAVNAECLAEK;LIMENEK;	2
pORF	PH02Gene31631.t1	DVVVMVTSTGR;SSEDEVASFFR;	2
pORF	PH02Gene30809.t1	YLDDHPGGADVLLEATGK;EQDADFTSK;DATEEFDDVGHSK;	3
pORF	PH02Gene03939.t1	AELEAFSSR;	1
pORF	PH02Gene19023.t1	AYEGQCNQVGENK;KPVESSFVDTFAPNCGVQVATLSK;SLLVLHDK;	3
pORF	PH02Gene23380.t1	GLQAHIGAIQK;	1
pORF	PH02Gene16822.t1	TKYETTAR;	1
pORF	PH02Gene34406.t1	EVVPGPEAVER;TASDAVDMR;RPGFVPVPDSR;	3
pORF	PH02Gene23026.t1	GVNHAEFYDECAAPACHLVAR;	1
pORF	PH02Gene15782.t1	SANPLALILSPTR;QSLTLVFVETK;	2
pORF	PH02Gene44428.t1	LAESIISEK;	1
pORF	PH02Gene08394.t1	TFTPGQVVDAQDTTKEEQGPK;TFTPGQVVDAQDTTK;	2
pORF	PH02Gene36282.t2	AHTLNVDEENYK;KADIVLVAAR;LPGIFNSEIDEDVPR;AEFDCLDMEHR;QFANSIDINEKDPVVHK;VSVTPGISNEIR;ICLLNCGPTGTEALK;	7
pORF	PH02Gene21408.t1	ILRPEGTAIIR;AQQLQESK;DTLGVIYER;IMDHEDGPFNPEK;VVEKEDLSIWQKPK;NHLECADIK;KFDEDKK;TYWTADASEQQ;	8
pORF	PH02Gene15393.t1	GSSSAASSIAK;	1
pORF	PH02Gene39727.t1	WAAVGECAK;NPNYMVGTK;DDTWSECAK;GFLTGAECDHLIVLAK;	4
pORF	PH02Gene15734.t1	YYDVFATVGGNR;SFVGHGDSINEIR;EAAEGSLTPSR;	3
pORF	PH02Gene25785.t2	APSGSVNTGKDDDVLGLVR;ITAPEAPYSDDVLR;EILSEASEQK;EINLDNQGNLGELAK;LLDYEENVR;SEENLNMLHQLK;MIESTDPAVK;DDDVLGLVR;HTVLYDDGDVEVLNLAK;HNLIEVAQICQQVK;CSQDVVDLNK;VAILETVAR;VSNEKPVVFSTPK;FYEGVVQSYDSGK;GEEIISFITK;QVSQENAPDLQK;LDAASADPADALAK;HWVTAVTQFDK;LCLEGTR;VWWPLDK;LISGLAK;APSGSVNTGK;QTPPNQQK;SKPQGLPK;GSDFSTHSDDFEWIPGK;LFSDPAK;LQQEMLK;TEVLSSSPK;AAAEQLK;APQYEEFK;SADAESTK;NSDELLLHSVNTDETNYSLENK;SEWGDNTQR;MLID…	43
pORF	PH02Gene07436.t1	ALHEGFQYVSFETNPNSMVTR;VQSEAGFVEYYDESSEQLR;SSNTHSLVYIVQGR;ALPVDVIASAYR;CAGVFPIR;	5
pORF	PH02Gene47759.t1	DLGGSSTTQEVTDAVIAK;GGLATPVGGGVSSLNVK;GVTLIPGDGIGPFVTGAVR;HDNVDIVVIR;	4
pORF	PH02Gene20818.t1	CPVNALK;CVPSGYTCA;	2
pORF	PH02Gene33911.t1	TEQELILHIR;NSYVGNISVFHDIEEK;GKLPADVADNLEGLYYNYK;	3
pORF	PH02Gene39302.t1	SVPEEIAQK;LDGNEDAEK;GITPGDVAMPSGVK;	3
pORF	PH02Gene34009.t1	NLNQSNTATGGAASGGAR;KDEGAEPEADPER;EVGDREK;RKDEGAEPEADPER;	4
pORF	PH02Gene34428.t1	GIFYHLEK;SLVLGTTKE;HSAGQGKPK;DIAEESGLLFK;GLIDFDLLHTASGK;	5
pORF	PH02Gene20217.t1	AAFPVSNAR;FEAAYPTLK;AMQENNAELTK;TTSDWINQR;LVPPGSFDLFMR;	5
pORF	PH02Gene43276.t1	YNDEQQSEFR;	1
pORF	PH02Gene39586.t1	SSGSSLSIPAQLR;	1
pORF	PH02Gene45761.t1	LDHMLAK;VMNFAIDDAILEER;LEAFHIQTEPVIDYYSK;	3
pORF	PH02Gene16977.t5	ICVFCGSNAGNR;QIIVSAPTADELLTK;ALMPLEISGASVGDVK;GDSDSAGAAPPSR;GAAEGFIKPDCR;VLGVIPR;	6
pORF	PH02Gene14339.t1	VQCQVENIFR;ELEAIHR;	2
pORF	PH02Gene35260.t1	HKIEEEVAAAAAVGSGGFAFHEHHEK;EAEEAGGGEK;KDEEGTPAGGEYGAAETEYSETTVTEVVSTGEDEYER;EAEEAGGGEKK;	4
pORF	PH02Gene24730.t1	MAAALPDAK;LHLSDGR;	2
pORF	PH02Gene43091.t1	VSGAAPQK;ISSSGASK;	2
pORF	PH02Gene25500.t1	ISNCIIDMNAR;NVVITNSEGVQEADRPEEGYYIR;ALHEHNVQAYVFTDYWEDIGTIK;ECTIEHSIVGVR;	4
pORF	PH02Gene27632.t2	VYIVGGLIR;GNVFTVPSNR;EGGVHSGHVQTGIR;LYVSGGGVR;RYTPENLDHPER;YTPENLDHPER;DSFCLVPGSNR;	7
pORF	PH02Gene08895.t1	NTALHYAAGYGR;GLHFACGYGELK;ALEDGVDKDEEDSEGR;EEETAVK;	4
pORF	PH02Gene01974.t1	VGVEPQFLNGLR;ALAQGVHTASIIDGR;EINIAGVR;PSPNAAALGFVGEVAR;	4
pORF	PH02Gene33345.t1	IAGAILLWPYFGGEK;	1
pORF	PH02Gene17086.t1	HGQSEGNVDESAYTR;	1
pORF	PH02Gene03864.t1	MQETCALLK;PLNNTEK;	2
pORF	PH02Gene34491.t1	FEVKPGQSDNIAGASFAIPLR;KYGLFQAPYIEDPNTGVK;RFEVKPGQSDNIAGASFAIPLR;MFESAEIIEYLR;YGLFQAPYIEDPNTGVK;EALVELELPHLLHSCAR;LPPQPIEIWAYEGSPFCK;VEQCPRPEKPIEIYEFEGCPFCR;QFPYMVDPNTGVAMYESDDIIK;PGQSDNIAGASFAIPLR;	10
pORF	PH02Gene27256.t3	AIAGIVTER;ALQAMQLMTEK;AVVSEHREELNR;	3
pORF	PH02Gene10151.t1	SQQSQGQLPFK;NVDPGVYEAQK;AQPELVSK;SSILNYECGSK;WPSEEELDIVR;APGVLGAR;	6
pORF	PH02Gene50127.t2	AIVVTGK;ESYEEALRR;VPGATDLGLMPR;KATPDPEIITYIEK;YIHDKLEEWAK;ALSLVTGVLDYER;SLEMMLLSK;VLDEGIAVK;ESYEEALR;LSEKDIVEMVFFPVINEACR;QQIFSDLEK;TDKLEPLGEAR;EATALQDLVLSDTCK;ATPDPEIITYIEK;LEPLGEAR;PIKGEEAHQLGLVDSLVSPNDLVNTAR;SMAGATPDPELMK;CWALDICEFK;GGVMLWGDSIGAK;FLNAGTDR;YGNFFKPCSYLAER;FSGGFDITSFGGLQGGK;LKQQIFSDLEK;GIPLSAPANQVK;GEEAHQLGLVDSLVSPNDLVNTAR;TQHTSPQVVVDLLDVGK;SMLIPLMMENK;	27
pORF	PH02Gene25247.t1	ETAQPFVNVIYDAEPLPR;ALAEYEATR;	2
pORF	PH02Gene08517.t2	FIGEHDFR;DAGGNVLDER;IASSCSCGSK;	3
pORF	PH02Gene01618.t1	SHVVQQAIR;GDVAYGGR;AYLEELDYR;RLPEAEDR;KAYLEELDYR;LLVSGGAMSGR;LMNPVSLVENHSACR;LETNAFDSSTR;	8
pORF	PH02Gene29574.t1	GGNIHSVDVFVPDDKPVFYSR;SEFTYNPMLWPR;	2
pORF	PH02Gene10523.t1	DAAFSSAK;SNKEQLEPIGR;DEEIAEK;NSDIWNVLAK;YLNAPGIHDPSFPK;NSSELDKLK;DFSSTTGSSSNVQQVIDTR;IEPLTNDR;TVEPYKIEPLTNDR;EQLEPIGR;LVFNDTQFEDYSR;	11
pORF	PH02Gene10892.t1	GDQGSGAGQDEQVK;	1
pORF	PH02Gene47159.t1	DIKPSNLLIDSAR;TAEHPAIVR;CIVSEPFLADVAR;	3
pORF	PH02Gene06212.t1	IKEGTVGEWIR;WLDNKPL;CSALSGLAFEVGPIK;GLPYAYELQSSIK;RQQPLINLK;GGGHTAPEYQPEECFAMAQR;EGTVGEWIR;	7
pORF	PH02Gene00157.t1	YHADAMQTN;GSAAGGGGGGGVGPTR;GAPAGLPQSR;RGDAVAAVK;GTAEVIFAR;SAEELDADLEK;GDAVAAVK;IEILGTNTPTAAAALPTNNGGHVK;APDSAWQHDMYSEVAAGGGGGGGR;	9
pORF	PH02Gene05452.t1	SDLEEQQAVSTEDAK;NMVSETK;	2
pORF	PH02Gene30476.t1	TIHVLNK;SVADAAITFR;QGNEEYDAK;	3
pORF	PH02Gene44096.t1	YHFDTNYWSAVYK;VPQDDIQNSVVLFR;IELSSLIPPDGLPR;QGEVAVTTNLGDSPCK;SLSVNGLVK;	5
pORF	PH02Gene38284.t1	YTNYFIDGPPR;	1
pORF	PH02Gene09649.t3	EKYESGSIVK;TNENLEVLGGIPAER;AWAAGVDR;AAGEDFCEIVSR;NTHAGIQFVK;QCHPADIPAVLSR;LHFCPSDIQK;EALEIAETDGR;IIVTGGSLK;VVAVGECGLDYDR;QFELAEAVK;	11
pORF	PH02Gene10841.t1	ATSDMLIGPDWAK;DVLHEMVK;NMEICDICNR;	3
pORF	PH02Gene19709.t1	LNEVSETMSADKR;EVQSLAAK;AESPTASSIYGK;SNADQGGGNSFMR;ESHPTVEDGK;RPLSVDADDTMR;EQKPSFDSVPGTPMEKPFFDSVPGTPLQK;GSGLPQPVLAQIWTYADK;QYGTNDVSPR;EGNKNDK;SLFDSFPSTPMQK;TEQQKPK;GAADSPTHGGK;SVFDYSVPSTPMQK;ELTVEAEPPVVK;ANQLQSDLGDLVK;TAATAEQTAEPGSTPSNSK;SAFDSFPSTPMQK;INISTAGPQTNSVASPSDPTQALSPIQQNPAIK;LSMDEATFR;SLFDSGPSR;NTEDGHTDEPDKK;SLFDSAPGTPLQK;MEAAFDAYFR;KAGDVASK;SLFDSFPSTPMQR;GFFDSSVPSTPVYNSSFSPR;	27
pORF	PH02Gene24405.t1	IFQYGLGGGIPR;AVVPDDEFSLAK;	2
pORF	PH02Gene09888.t1	VLPYAITSLASPAPSVR;TLLSHVDSDAR;SLVDMSSHQPK;EMALSGLNLLNDER;TFLAMIK;LALADDAR;LFDALIYSSR;ESYIPEEMVK;SLDGSSTTEADSTSR;NSSTAAVLTVLHER;LLSENDTK;MPNLFSNK;LEDQSLR;VDDTIASK;LTIQEAATSLATAYK;HVVDILVK;IAQVHTAASECLLELSK;GTIAPDLLINISDVPAQHQGIILR;QAGEALQPHLHTLIPR;QCLAILK;	20
pORF	PH02Gene02279.t1	AASTLSTVK;VANSANDVGAK;	2
pORF	PH02Gene06999.t1	QPSSASTALSSINR;	1
pORF	PH02Gene15753.t1	ASWDEQWEAHR;FIEPAFK;FADAVFVK;	3
pORF	PH02Gene31812.t2	LLSFTSPAPAGGILEQYK;LQSQPSNISLEPK;KPDILPSVK;SSGSSDRDTDLPDR;ATSEDNMPTISQFGGR;FEGLLPEK;VEGHQSATEIAAIK;SDGSGGYSYSSR;WFLDEDLKPAEDLSSK;NISDNIAGVGQK;NAVQGHQLVLDEPAATQK;	11
pORF	PH02Gene16643.t1	AAATAHVFR;GMPNSDCSQIMVWR;ELTGATGDVMGGTAAAR;EAPPTALLLR;GTGVVYR;NVALGHIEQHR;TFGAWPVATVSEYEEK;	7
pORF	PH02Gene17860.t1	WLEAEFPK;YYYAVGIGQTVR;	2
pORF	PH02Gene34702.t1	FQELGEAYQVLSDPAK;FQELGEAYQVLSDPAKK;LVHPDKNPR;AYYDVLGVSVDASPAEIK;NPDAALK;LQPYVDGR;	6
pORF	PH02Gene25750.t1	TLHVESK;AVASDDAGAGAAGVK;KAVASDDAGAGAAGVK;	3
pORF	PH02Gene14356.t2	IGYGIDGNVPAAR;	1
pORF	PH02Gene40575.t1	TLTEGLKGDPTYLVVEADK;GDPTYLVVEADK;LGNDIIADEWIK;GPAPLSLALVHADVDDGK;TLATYGINAVCTHLGCVVPWNGAENK;FICPCHGSQYSNQGK;VIFVPWVETDFR;DKLGNDIIADEWIK;	8
pORF	PH02Gene40071.t1	MIELLDELRK;DNLVGAIR;TPSGPSAAR;KYIQPQLSDEAAEELTR;SALGTLMTEGAVVIHGDSVK;	5
pORF	PH02Gene29302.t1	EELTMDDLVPVK;	1
pORF	PH02Gene30405.t1	SGAASSAANPTR;	1
pORF	PH02Gene01704.t1	EWYVLSK;DPQAELIEPAVK;GTLRDPADPK;IIHEMYPSLPVPEK;TLAEQAAWK;AKEWYVLSK;VVHFSEVVK;KTEHLSALDGSDER;GTLNVLASCK;TEHLSALDGSDER;SLGIELIPFETSLR;CADDQPFAPTYQVSK;ETIECLK;GTLRDPADPKK;DVALAHVLAFEVPSASGR;	15
pORF	PH02Gene20191.t1	GTMPDGEQVAVK;ADLSGNAFDGGVPPEIGK;LQYLAVSGNELSGR;AAIVGLDLSGR;	4
pORF	PH02Gene16600.t1	NIIADSNEGSCSK;GPEPNCSASAVDDTR;SHLSQSDTVNQTQTNR;	3
pORF	PH02Gene35828.t1	FVEEDGGQVR;	1
pORF	PH02Gene16427.t2	LLALVASGNAK;KTAEMPEK;SVTTDKYSMEESLSPFDR;DLSAMLEK;AVPEHTGAADENVLKK;TAEMPEK;SDQVLELEAVK;TSVESLLVPAFEQCCK;LEATLAR;SMEPDALSR;SLQTTSPSDGTTIR;IDEGTDDENKPQISGK;AQNSLEQTVEMISER;AVPEHTGAADENVLK;DSDQSTFDYATNR;HDGDVTDLSISQWMTTR;EAQVVCDNTER;	17
pORF	PH02Gene32145.t1	SGAVSAQGQQSAQSFQQQMLPR;YQGQNLYLK;NLSESTTKDDLVK;GFGFVQYEK;DAADKYQGQNLYLK;INDKEWYVGR;KINDKEWYVGR;NVAQQQNLNTPTSQLAGLSLSDSSTS;IATDETGQSK;	9
pORF	PH02Gene26029.t1	EEHVYMAK;DNLTLWTSDITEEGAGDENKEAPK;GNEDHVGLIK;EAGESTMVAYK;IVSSIEQKEESR;DNLTLWTSDITEEGAGDENK;LLDSHLVPSSAAAESK;AAQDIALAELASTHPIR;KEAGESTMVAYK;	9
pORF	PH02Gene44935.t1	NVFDFQLIK;	1
pORF	PH02Gene25582.t1	GLHVQLKPELSK;	1
pORF	PH02Gene12276.t1	ILRPEGAVILR;EYVPYANAPYK;	2
pORF	PH02Gene05585.t2	SSGEAEEQVPSWARPGSDEPPPWAR;SSGEAEEQVPSWAR;PGSDEPPPWAR;	3
pORF	PH02Gene11321.t1	IHFGESSMQK;DGLYLLK;FQEKPSWTSK;	3
pORF	PH02Gene13221.t1	INCLAWSPDSR;GILLAGDPK;IYSISGDTLTEEAVLEK;WIQGVGYGGR;TDTIVYCTGR;RLDAPLDAWAYPDHAYPTTVAR;TILSASYDGVIIR;LDAPLDAWAYPDHAYPTTVAR;	8
pORF	PH02Gene06992.t2	STASPTSSTLPSQSGK;KAEPSVPK;VVSLPQPEK;DSPAVAVSSAPAVSQANAK;	4
pORF	PH02Gene29415.t1	DGYMISSGQPVNEYIDAAVR;EEEELRPAVLVPEL;FKDGYMISSGQPVNEYIDAAVR;	3
pORF	PH02Gene49844.t1	SGSGGIGVGPPR;NPHPGADTALR;MDFSAAAGR;	3
pORF	PH02Gene29198.t1	DGSSEEQK;DGSSEEQKDADNK;KASDALK;SNDPTEPPSQPVETNDK;KTFEAEGETK;FTPSDSSVQASIPVSEPQPSDVMTANVK;GQPSSLTPLFSFK;IQKDESALK;SNDPTEPPSQPVETNDKAEDTGDGPGEDQVVGESK;KGDAEEK;DALSATDK;KGVNESGDEDK;AAVAQHK;FVMPEGPVETGEENEK;NADSTEVAK;TFEAEGETK;VAGTQINKDNPEPDDDSPEQEIGTFK;KFVMPEGPVETGEENEK;DSCSSEK;ADEEHAPTSR;DNPEPDDDSPEQEIGTFK;	21
pORF	PH02Gene37503.t2	QLSGEEISR;VLSLNEDSEEQK;	2
pORF	PH02Gene15969.t1	KGEVALITIPPEYAFGSTESK;EGEKWENPKDPDEVFVK;KEEGNVLFK;ALEIDPDNRDVK;TDEEEVIDGLDR;WENPKDPDEVFVK;KGHDEEVPFEFK;GHDEEVPFEFKTDEEEVIDGLDR;	8
pORF	PH02Gene48411.t1	SALESVK;SSSVVTDYVGYLSK;NYENHLEDLKAER;IVFLGPPAAAMAALGDK;SSISGVAEANEHNRR;YKEYELNPDFQK;EDAFFDAVTNLACER;SSISGVAEANEHNR;KENASLSEMETIR;QLVPIYTQVATR;LLADTSCK;LVEPLMSLVK;MTGEVGQDEATASTLLK;FSALNHTAYSQLALK;	14
pORF	PH02Gene09802.t1	ALPTTPLPIIYAAK;YTPTMIAAVSR;	2
pORF	PH02Gene01084.t1	TVSDLEAMGVR;	1
pORF	PH02Gene42951.t1	QADTGAIVSLLSR;YTGGQVYHYPSFQAATHAEK;LKHELSR;LTTHAIPASQSLVSR;SCLDDLPGFPR;FDEVLTMEPDR;VLGAYPWNCHPR;	7
pORF	PH02Gene36033.t1	LPAGDLLGAAR;SLTTEGLSYLK;IKEIVEAHVAVNR;RPYPATVNDEGMYDHAR;RPELAFQEHR;	5
pORF	PH02Gene03247.t1	SAFYQATIK;VAGVLETNRPDAR;QQPHLVLAHK;RIEEEIR;KLFEEGGDWER;LSHPDVDDLAK;ADVLAAVK;LFEEGGDWER;	8
pORF	PH02Gene18838.t1	VVTFDKNPDNHPYLSK;SLAPEYEK;FFQSSSPK;TADDIVDFIKK;SPEDATNLVDDKK;EDEAPHILIQDGDSK;AADSTATESLKDEL;VDANDDK;MDATANDVPSEFDVEGYPTIYFVTPSGK;EDEAPHILIQDGDSKK;NPDNHPYLSK;SPEDATNLVDDK;YEIQGFPTLK;TADDIVDFIK;EIKSPEDATNLVDDKK;ETASQATEK;IVSYSSGR;VDANDDKNRPLATK;NKETASQATEK;	19
pORF	PH02Gene25185.t1	LYTVTGQYIDDDDEPGK;SFGDVDAFAESLVNGLDR;FSIAVPQDWMVGAGEGSGFK;AANGLYYVEYTLQNPGEK;LYTVTGQYIDDDDEPGKYKPQIEK;	5
pORF	PH02Gene29513.t1	EVVAGSCDVPAPQQR;	1
pORF	PH02Gene04359.t1	MDSHNSSPLQIAEVK;GASCDFSDSSNISK;MDISSSTSGAAGNK;	3
pORF	PH02Gene07656.t3	GTSADDEGVK;	1
pORF	PH02Gene22759.t1	ISPASTLESSFEALNVK;QVDVHALK;DLDPAPASSGDLEVAK;GEEADLGEGGNAEPAQEEGTNKK;DIVAQFDEENR;CILSDMQTEK;ASCSLEAGVK;AEVIDLSFAK;	8
pORF	PH02Gene47408.t1	IMNTNHLAAFSK;	1
pORF	PH02Gene37220.t1	SSAYVLGK;AVGPQPSQK;	2
pORF	PH02Gene20676.t1	VPSSQSEQLGQIATSNATR;MLNEIGSVENIPDFVEGVK;	2
pORF	PH02Gene10269.t1	MVHEDTLK;TMDSTEGMLK;ADFTTEPLVEPQSIEVVTNR;TEDTGVFEAER;ESYSFSK;VDDVAHLDHK;QEESVESSNVEAK;VSSPEDKDIEEHTDEVVEEEDKHSK;QTDSVDADVVQEETPK;GENITEVDAVQISR;IVETDSNEK;VENITER;TDNAVEQTVDPQQGQNLESAK;TELLHESLPEDR;ENTIETSHNIDQIIENPK;EVQSEEPELIK;NFTDEVPMK;ISNEQPHENDQK;HENEEPKEYGQEELEGGVMDDK;SMDASAIGQQDEDVQK;AVDTICQEDVEATTQIEEGSLK;GAVVAQASTDEQYETTDEIR;VDDQQVQEEILAVEVK;QNVEGSEGTHETVK;DVELGEK;ADDVAHLDHK;ETDEGYQK;SGEQ…	39
pORF	PH02Gene14603.t1	AAAGEAVEAPSK;	1
pORF	PH02Gene00960.t1	AVEYLELSR;NTSPLVSVR;ELFAIINDK;AEDSEVDTAEQSAIK;VVQFVTNNEDLQQYAAAK;KAEDSEVDTAEQSAIK;HQAQIITSLKDPDISIR;EHLIDIPR;DVAVLDFSYK;VSAYLLGEYGHLLAR;LTVASGNQYLTSELK;AQVQIPLEVVNLHASR;	12
pORF	PH02Gene38690.t1	LVPELEC;KDNGLHK;	2
pORF	PH02Gene14564.t1	SNADDYGSGYKDSSTGDYGR;NTNTDDYGSSGGYK;NSSTDDAYGGSGYNK;SSDDDNDGGYKNTNTDDYGSSGGYKK;SSTDNYDSGYNK;SSDDDNDGGYKNTNTDDYGSSGGYK;NTSNTDDYGGSGYNK;SSLDDSSGGYNK;SNADDYGSGYK;NTNTDDYGSSGGYKK;SSTDDYDAGYK;SDADEYAGGYNK;KSDADEYAGGYNK;SSTDNYGSGYNK;	14
pORF	PH02Gene36269.t1	KKEESGGDAGGVR;DYFSILR;	2
pORF	PH02Gene11538.t1	IENEESVAR;	1
pORF	PH02Gene10236.t1	LIDETTFYDK;AAAGEAVETPSK;QWQSTWQEESPAEPK;AEAEALAVPR;	4
pORF	PH02Gene15762.t1	WAVETVPHAPGAVR;	1
pORF	PH02Gene11766.t1	LQLFDLGASGDGPLK;LFDGNTLR;GTVDEISTK;GLIGSSDR;SLEAFLR;LQLFDLGASGDGPLKK;LHDLGAPISISQTK;DNILADGETAK;IPDSVDLSAICK;DMDSTDQSASNK;ASMASNHGEIDILAR;LNLPQNQTENVYQGFR;LKEGCPSYFNESDYK;GDGVTVCR;EQSYEIVMNALR;GGIAEACSVVK;	16
pORF	PH02Gene08105.t1	DLPPRDEQFISDFEQLR;SPSILSK;DRYPPFFDDIAAR;ASTAASGINANFVSR;LIENDATDIADR;VPFYELVR;DCWWLADSSR;VANSDQQILR;GHLVQDLLSK;ALMYDVTK;YSPITYPSVLGEPLHGEDLANSIPK;AEDSDRETSNK;SPEHWLK;SGCIDFLDFVDK;LVISLLERPELQQR;	15
pORF	PH02Gene14906.t1	DAFINVGPLK;ESFAWGPVIK;ALSSTAVR;TNADPNATGNAK;RDSIALAFK;DFSYGLR;LQMLPTQGLASEK;QSNYELVCCSGHGK;DSIALAFK;LELVCHYR;LEIFEVPSFR;WSGQFSR;SNFHVELDAAK;ITCLEFDDAIHGLR;SADIEGDLPFSK;EQGSQLTLLAK;TSSMHCFEGPEWQHLK;ISACTLYR;GASLSPHGCADLGNASDSR;TVELALHR;SAQVGHSLVGEDEPTR;NVQIFYYAPK;	22
pORF	PH02Gene28652.t1	ALNIDAETWTSGR;LAVVTGGNK;	2
pORF	PH02Gene03023.t1	DIWTEYHELGWGGIK;DVAAAPSSEIEQIEFR;AIAPEVLDSDFLGLQTLR;LSFQNTEVR;EYSHSPPSNLLAGR;YWSNPLETK;	6
pORF	PH02Gene25322.t1	ISTVDGQNVPTTNSADTR;RPPNPIVVAETEGTADGTTNGEDSEETPAPLTTAQR;LKDAPVIGAFNPVK;RISTVDGQNVPTTNSADTR;ASNTGASGWLR;DAPVIGAFNPVK;SLEAIVEQVR;DLALELVENGLAK;EPGAAEVSIR;VPSLEDDFGQEAAEHLSECLLSSSK;NVAYAVVAAGWAR;YVEWSANMLDVEAK;RDEKPENFAR;LAASAVSTEILPDR;	14
pORF	PH02Gene12135.t1	EIVEEPGGSGSSK;VTAENVDEAVR;AMSSMTEVVQTVK;NLTFPSSIPVSLAGK;DINWPLIR;FLQGPETDRNEVDR;	6
pORF	PH02Gene04415.t1	SVAVGNEPFLK;	1
pORF	PH02Gene32215.t1	AVAPATPSAVVPAK;	1
pORF	PH02Gene24000.t1	LSGTIPPEFGK;	1
pORF	PH02Gene41614.t1	AFSVLLFNSK;AGTVDADAGMDAVQR;	2
pORF	PH02Gene28298.t1	AQEELQK;	1
pORF	PH02Gene32254.t1	AAASEADEEEKKAAASEVPVER;GEEVVVR;GEDVVLR;	3
pORF	PH02Gene07265.t1	FAPDISSLR;	1
pORF	PH02Gene36080.t1	LGIDWSAVR;KLPEDVEIWEAMSALTR;EQTVASSIPASYSWK;VISNSYMNR;PAPEDFQEDYK;MSYSQDEGGLLFVQK;	6
pORF	PH02Gene16472.t2	GVEQGPQIDGEQFK;LAFTGSTGTGK;SNLKPVTLELGGK;ANATPYGLAAGVFTR;FADLIER;SGVDSGATLVTGGDR;SPFIVMDDADVDQAVELAHR;TFPTVDPR;AFDEGPWPR;GVEQGPQIDGEQFKK;ALFFNQGQCCCAGSR;KGVEQGPQIDGEQFK;HNEEIAALETWDSGKPLEQTAGAEVPMVAR;FSDLDEVIR;VAEGDAEDINR;SVVAPIR;	16
pORF	PH02Gene12957.t1	NLALMGVSCGR;DTNVFVVGSGALGCEFLK;NTSDMVDAVSK;EPGNFLLSDFSK;RAEGSEDSGDAAAK;MDELDDK;VVVPEFEPK;FPGAGCNQDAQR;AVVCVAK;LKFEDYFANR;TPSEVNSFMSNPAQYAAAMR;GVNIETDEK;	12
pORF	PH02Gene23065.t1	YQQAQQYQQQQHQPR;	1
pORF	PH02Gene13571.t1	LDCNQDNRPLAK;IDELAHAIETVK;NLDVVFLK;VVVLDMYTQWCGPCK;	4
pORF	PH02Gene36901.t2	ATATLETETEFDRDAR;NPSSASASGSGEVYK;QPFVDPVVTK;EWDEAEK;ATATLETETEFDR;KNPSSASASGSGEVYK;TIQASTDGR;EHTVSGEK;FDYQPDICK;KPLSSSSK;HYFCEHCALK;LFFSSADNSSEPR;	12
pORF	PH02Gene29334.t1	IPHAVELDK;KQEPVASSSIASASK;	2
pORF	PH02Gene13089.t1	ASSTAGSK;ETHMFSQTISCEK;	2
pORF	PH02Gene12243.t1	AGEDADSLGITGHER;ATAATEHAFK;MFVDYNEPQTER;ACELCLEVKPWVK;NAYCLLNFGDSITTDHISPAGSIHR;KACELCLEVKPWVK;SDWHACLDNK;LYVFDASMR;DMTMSPPGPHAVK;SDETVSMIEAYLR;	10
pORF	PH02Gene45958.t2	LTMDSTGQPELFDFDHVYPR;LMHIEVQK;SKDDTSVLITR;GRPLAYTPFCDNNK;VFYETLSK;ELHVHLAEASK;KPELNAEIISFR;IILNPISSLADLPLK;IGTMMEK;GTCCWVDTGSALLFNSADLHR;	10
pORF	PH02Gene42964.t1	FSVTSENVDLGK;DAAQLALK;GPIANDDVNNADSK;KSPQGSTLR;ALDYLHR;	5
pORF	PH02Gene17789.t1	TTELVAVK;	1
pORF	PH02Gene05015.t1	VGAVGDEAEPGR;LVFSPTTTK;	2
pORF	PH02Gene03002.t1	VSVPGGDVEDWVR;LPAPEDMAYDR;TVELLTDEADGLK;	3
pORF	PH02Gene46609.t1	DVPDYYDIIKDPIDLR;SVKPEDIPGLR;KDAGIPR;ADAASAAAGDGKDDSK;	4
pORF	PH02Gene26095.t1	VAASHSGSSNLLSSK;	1
pORF	PH02Gene33722.t1	NADSSASAK;VQVQQIHNCR;IILPTEGYLVGR;ADNPPDVVDKDDTR;MELEGSVFSNK;	5
pORF	PH02Gene44529.t1	QVDGMVAEFTDINR;FVEHNIR;SLQSQNSFNVIPPTSR;ATNYVVLR;	4
pORF	PH02Gene30098.t1	AAKPEPASDR;ATTDSGVAPVLEEKPLAAEENK;ATTDSGVAPVLEEKPLAAEENKK;NGEVEVAEGDGK;	4
pORF	PH02Gene30347.t1	APLLASASAFTGGR;	1
pORF	PH02Gene20961.t1	LHLLTAVMK;ALGATLAAGLSDTHQDVHDR;MIATVGAAK;LLQHDPAVAESVVNPPK;SFYCQFSDPSYVK;APTVPSPAK;	6
pORF	PH02Gene43570.t1	GCSAITQCR;DSVPCSQR;	2
pORF	PH02Gene48255.t1	EAAGIPADLDEDVVTVPK;TSDTPEEAAMR;	2
pORF	PH02Gene04369.t1	EAALSGGNDGPGAATR;AFQPTIR;	2
pORF	PH02Gene31800.t3	TYDLIHADK;TYWTGEPAQK;YSEYTPCQDPR;DTVEALVK;KAYETPQICK;GSVSGLTPEK;	6
pORF	PH02Gene46845.t1	LLDCEYTLC;RPSCQEILTR;	2
pORF	PH02Gene00813.t1	YLSTQFPNAGNK;TLYGTGSLER;	2
pORF	PH02Gene39690.t1	DAEGAGIYGSQGR;AGANFDVK;EFIVGFAAK;	3
pORF	PH02Gene24147.t1	FVLPDANMAEMTR;LSAEVLR;LVELVFPR;RPAELVR;	4
pORF	PH02Gene23655.t1	YFAQENVLGR;	1
pORF	PH02Gene50378.t1	VSTLVVAEHEGGFVKPSSLSALAAAEAIDKENK;ISLLLGGSGPTLQK;	2
pORF	PH02Gene04664.t1	DDIMPAEK;EVFPNTYTK;	2
pORF	PH02Gene42658.t1	SSDEKEQNADQIR;SKPYQEK;QNSSIFNK;NLESSTGSSDISSLK;GSVDSLLK;	5
pORF	PH02Gene39523.t3	TAAAEGSSKPEATTR;TIDDMDPK;VKDEVLPEDDKEK;EAFENIQFYK;ALEEGGLLYGK;	5
pORF	PH02Gene27752.t3	VQKPESK;VDHWVEPYLR;FQNLVQTLDFHYQALASGVAQHAEER;	3
pORF	PH02Gene19751.t1	SYMLDTQESAEAK;DASSLQYGK;KANQQAMVAEK;	3
pORF	PH02Gene34422.t1	AAVGAPDK;AHGPYINGENVSTADLSLGPK;WIADSDVITQVIEEK;IFPTFVAFLK;AAVGAPDKLGDCPFSQR;LGDCPFSQR;IPENLTSIHAYTEVLFSR;	7
pORF	PH02Gene33239.t1	AAASPKPDAAAPAPAK;GGYTDGQTGDDYVHPR;KAAASPKPDAAAPAPAK;KGADEVFIK;GADEVFIK;	5
pORF	PH02Gene03633.t1	EEPAAVSAAVR;LLECGDLAESK;	2
pORF	PH02Gene30402.t2	LCQTVQQDIVQSDIQSK;KAVALAAR;AVQEAIK;GDQYAIALALLDEGK;NPYAAELAAAK;INVCSIDDPVNASFFESYEGAHSMR;GDGAIYLR;IWDHAAGSIVVTEAGGVVTDASGNDLDFSK;HWVLDPIDGTK;DLTSSIAEK;EGILSAIDSGK;	11
pORF	PH02Gene14748.t2	NFSTPEEIAAGTSAR;	1
pORF	PH02Gene05404.t1	QNLFSNLIK;FLDQENQPGR;SAIAETYTHTDSELLK;	3
pORF	PH02Gene05922.t1	CNAALYPIFTTTGEAQR;AVEYEYVDEDLANK;	2
pORF	PH02Gene43283.t1	EEYHLTAQDGNPFAR;VVYGTPSLGSPCSPFTK;VGGSLQDR;	3
pORF	PH02Gene25123.t1	QGCILEAAIEAVAK;SDETILQR;KQLHASES;VGDGDCGTTMHR;AAALSVK;DTLNEWDSK;APAWPVGSEGNRPPAK;RYPMNDASGTINEIGATVR;TMLDALTPASTVLK;	9
pORF	PH02Gene45871.t1	AYYSQGGR;	1
pORF	PH02Gene18614.t1	QMGLSDIDIVALSGGHTLGR;NYPAVSAEYQEAVDK;KPAEQAHGANAGLDIAVR;ALLSDPVFR;ALLSDPVFRPLVEK;SCAPFMLR;SGFEGPWTR;NPLSFDNSYFK;	8
pORF	PH02Gene04260.t1	DAIIHYIR;LIEAEVSK;	2
pORF	PH02Gene17439.t1	LSEISCPVLVVTGDTDR;	1
pORF	PH02Gene22496.t1	FASALSDAGDIR;AGVAVAAAAGRPTVLVTEK;VVYSSTRDPDDLDTR;LIGETPSVQEFVFLK;IFLDGSPEVPLDSIQVHLANVESK;VVYSSTR;	6
pORF	PH02Gene37399.t1	LAQPPPSAAR;VEGSCGDSVEIR;GLISSPSTDSSAAVPQRPGK;PSLQAPQQTEK;WAELGDHLDPDLHK;	5
pORF	PH02Gene03619.t1	LEGSPLVEAQNDK;PLADYMSLPASQYSVLDAER;DAALAALR;	3
pORF	PH02Gene00542.t1	ADGDTEFK;AKADGDTEFK;	2
pORF	PH02Gene35944.t1	LSKEEIENMVQDAEK;VIAGPGDK;VIAGPGDKPMIVVQYK;EEIENMVQDAEK;MYQGAGADMAGGMDEDEAPSAGGSGAGPK;	5
pORF	PH02Gene00893.t1	GFCHVDFEDDESLEK;AIGMNQFELHGR;VVASGLPYTTTEAEIR;	3
pORF	PH02Gene13492.t1	SGTANIFIK;DEAAQAAIDK;MMLGENLYPLVDQLEHDQAAK;KFNDKEWYVGR;GYGFVQFER;NLQEAAEK;KSGTANIFIK;NLDDGIDDEKLR;FNDKEWYVGR;VAEAMEVLR;DNAPGNVTFNNVYVK;NLDDGIDDEK;SLGYAYVNYSNPTDAER;	13
pORF	PH02Gene49113.t1	DGPAEPTPSGEK;	1
pORF	PH02Gene49566.t1	NQYGEAQAK;MGINQSK;AEVDMNPNLIEVAPGGRPPK;EAFQIIKPDLDSLGK;	4
pORF	PH02Gene21474.t1	QGVGEGWK;WGGLVTQQGMK;GVSDDGAGEIVGALHK;GSVDDGVAGFAR;SAAAALTMCYPSR;	5
pORF	PH02Gene43092.t1	GISLPMDEWK;RPAAGDDADDGIVVAQISK;FGGGGGGAEDQPPAK;EFYDKDGK;	4
pORF	PH02Gene27699.t1	HVLAQEVVK;NMSTAVENFQAVLDSHR;GLQAVADSLVR;SNSSGISSIER;	4
pORF	PH02Gene21014.t1	APPTASGDEAAGAK;	1
pORF	PH02Gene22094.t3	SPDKDDK;GPDKDAK;SPDRGPGAGATTGGSGTTK;	3
pORF	PH02Gene22263.t1	LLMLEYAGSER;EQDPNDILDEANVASSFR;EKVPAANAESSEQSSDNQNNPLVVTQLK;LEGELLEYYGLK;	4
pORF	PH02Gene45437.t1	NAECLAEQLAK;VPTLSENK;	2
pORF	PH02Gene28439.t1	HLDVAGGTGDVAFR;	1
pORF	PH02Gene15898.t1	DNLSLLEGQLK;	1
pORF	PH02Gene12658.t1	TYCAEIAHNVSTR;FVVHNLSELELLMMHNR;	2
pORF	PH02Gene37007.t1	SDDKDIDQAEKESLDDR;SDDKDIDQAEK;IDDVTHDESK;AIDREPVDSERDPAPEK;	4
pORF	PH02Gene45592.t1	NPEEIPWAEAGAEYVVESTGVFTDKDK;SSIFDSK;	2
pORF	PH02Gene09694.t2	GQEFLFISGTK;SSLIDPDGGALVDLIAPPDLR;EKEDIGDKPDVALVGPSGDLLAILR;LGPVDVEWAHVLAEGWASPLR;	4
pORF	PH02Gene45418.t1	QVQEEYPYKDDD;	1
pORF	PH02Gene16603.t1	TFHAPSEIPF;KAYPQEK;GVSAAAK;LKDYGQEGAFALWDELAPEER;KLLDDMAAR;SQGVPLPAVQPVPESSVSTVEDR;WGAAPPQELLER;LLDDMAAR;TEIVVAEPAPAGR;DLLVQDIESLDLAR;VGVFVQR;YFGLEPDQVTFFQQGTLPCVSADGR;YIDCYGVDNVLVR;	13
pORF	PH02Gene24250.t1	CVPSDYTCA;CPVNTLK;	2
pORF	PH02Gene21226.t1	VYDVTSGR;ATELMAAQLR;ELGVLADWETK;AYDGTDPSKPIYVSIR;GFYGPGGAYAMFAGR;	5
pORF	PH02Gene30707.t1	GAAQVLEK;DNADACDAFDGASK;	2
pORF	PH02Gene34269.t1	CGNGVGQSDHQPVYTVQPQDFLDNIAR;CSCSANTYQLDCTAVQGK;	2
pORF	PH02Gene22313.t1	FKTEDGIFGTSGGIGFTK;FVTTDDEE;GSFVDEPTGLDK;	3
pORF	PH02Gene43248.t1	SPNDPTALEGAAVSLVELGEYEK;DQWAPELR;DYEGSSSSYR;LITERPEDFR;	4
pORF	PH02Gene00236.t1	AGGGGLDHSK;	1
pORF	PH02Gene46642.t1	AMMDGGEVDHLAGER;HAVDVADR;MAINCAQNISK;VAWAGSR;	4
pORF	PH02Gene12609.t1	SGSGVGALLSGMR;FRDDDQPLLR;GKEDSLEGEGEEFSLVK;SPLPSESLAPPLPR;	4
pORF	PH02Gene43588.t1	SQADYISIPVEGPYK;VKDLSEADFGR;TGKLPDPASTDNAEFK;DLSEADFGR;SSGKYEK;SQADYISIPVEGPYKPAHYR;CLDWGSAGGPDLIVDDGGDATLLIHEGVK;LYQMQESGTLLFPAINVNDSVTK;LPDPASTDNAEFK;	9
pORF	PH02Gene43452.t1	FASIAPFDSSDVQR;DYIGAIINGVK;	2
pORF	PH02Gene43035.t2	GIAYIDFK;QSAGTASAGKK;QKDTATSTAVK;LATHEDGNPK;KEVSAHTSEK;GFGHVEFASVEAANK;GIAYIDFKDQDSFSK;DTATSTAVK;NDTGSFQKPTR;KSAAAAVVAAPAVPK;SSLEEHFSQCGEMAR;TPAAATK;TLFMGNLPFSADYDQVK;AAQPSKK;ALELNGK;EVSAHTSEK;SAAAAVVAAPAVPK;GFDSSLPEDK;DQDSFSK;KTASATVAK;SKTPAAATK;TASATVAK;ALELSGSDLGGQNLYVDEAKPR;TPASNQSQGAGSK;QSAGTASAGK;	25
pORF	PH02Gene41401.t1	LTSEVPGALGR;	1
pORF	PH02Gene31196.t1	GLLLSHAR;	1
pORF	PH02Gene40516.t1	SAGNYGGVMLWDR;VLLSLGGAAGSYSLASADEAR;FGNGQDPGLNLAGHCEPAAGTCAALSSEISSCK;CNGVCLLTAAPQCPYPDAHLDTAIK;	4
pORF	PH02Gene19871.t1	AGGVFLPIVK;LAEEVGVK;SLSLSAGSKPNDPSAR;DTPDAPALAAQK;	4
pORF	PH02Gene28272.t1	DAEFVSK;IKADQQK;QIVPVFDKIPEEK;QLLPSIVQFVK;IADILGQLLASEENVER;GEGGMQSQLVNR;SLSIFGDTAPR;AAADADAAEVER;TPNTTNSLCGYK;QIVPVFDK;	10
pORF	PH02Gene19186.t1	GFPSVLDLK;AWNADAK;IWTYDSSTPSSK;FSASGSNIASSSIDGTVR;	4
pORF	PH02Gene08313.t1	TISENGSAVETQDK;SGLQPNTKEEPISDNTSR;AEKEELEATLNWER;YLSDIQVLDLK;VPEFNPEPVVDIEMHKPK;SGLQPNTK;LQTIQLK;	7
pORF	PH02Gene00439.t1	AAVEALPGCAGIVSCADILAMAAR;TFDNAYFNNLR;QNYYSSTCPSTESTVR;	3
pORF	PH02Gene37057.t1	LPRPDLK;IYQEWFAFADSDGDGR;EHHLPAGDFPYVEHFR;KIPLTAVTSVVDGLK;DVLSGYSIDRFEK;VYIGSFNDKPVNESVVGPIGK;	6
pORF	PH02Gene40370.t1	VYDSETGITQQR;	1
pORF	PH02Gene06022.t1	CVAPDLR;AYGPTYYICR;TGFTGAINYYR;AQEVSEHIYDFIK;NWELAAPWADAK;FIVGDEDLTYHYAGIQDYIHK;ATDYFNR;HQMDYLAAR;SDVPLLEDVVVIPGAGHFIQQEK;	9
pORF	PH02Gene43834.t1	SSYPVLNNRPIDQWR;EPPLQQAQANQNVTR;LEPPPPVAAPIKPATASR;KPEPSVVTLDDLFR;SDMTSSEVK;	5
pORF	PH02Gene36874.t1	SSEDEAATFFR;VAASLADFVAR;	2
pORF	PH02Gene12550.t1	GANSGAQSGDGEYLK;	1
pORF	PH02Gene08719.t1	LLEINDK;ALEPILPPEEDFPYTIR;IDNLVGTEESK;	3
pORF	PH02Gene38353.t1	IRPVDPSVSSSPALAQLCSLAFVK;ISTVDGQSVPTTNSADTR;DEKPEIFAR;RPPNPTVVAETEGTADGATNGEDSEETPAPLTTAQR;EPGAADVSIR;GNSLEAIVEQVR;LKDAPVIGAFNPAK;NVAYSVVAAGWAR;RDEKPEIFAR;DAPVIGAFNPAK;RISTVDGQSVPTTNSADTR;DLSLELVENGLAK;LAASAISTEIPPDR;	13
pORF	PH02Gene31480.t1	TLVMIGDGATDLEAR;APSSSGLANR;AGLISVR;	3
pORF	PH02Gene28530.t1	GTEEASSLPR;	1
pORF	PH02Gene01338.t1	NYMNAQYFGEIGVGTPAQK;VGDLVVK;FALKPEQYILK;SGQSSSYK;HADEGEGGEIVFGGMDPSHYK;EPGLTFMVAK;KFALKPEQYILK;VGFATSA;VGDLVVKDQEFIEATR;	9
pORF	PH02Gene00022.t1	RAEEAQQPGPNAAVAQSNETGYQPSR;IAPENPMAIAYAK;	2
pORF	PH02Gene03766.t1	AAIQEATGQEVGVHAADVR;	1
pORF	PH02Gene22964.t2	KAEGSADSASDIDGYDDTGAVR;AAAEAAEDVLKDR;AVSTNDEAK;DTADSVDAGKPSR;ANFSGEGVALLR;	5
pORF	PH02Gene05083.t1	MAAQAVGNSVSEFQSGFSDVR;YDGFAYGGGAAAAWK;	2
pORF	PH02Gene19803.t1	ISSVNALSALCEATGANVAEVAYAVGK;DVYAHWVPEDQILTTNLWSAELSK;SVIDSEK;KIYDSMQK;FDWDHPIHLQPMSPTAVK;IYDSMQKPAFLFDGR;IYDSMQK;GAHGVCILTEWEEFK;	8
pORF	PH02Gene15618.t1	SLSEGSKPSMSEDLK;SVTDVAR;DGSGGKDNENVQSEK;	3
pORF	PH02Gene18804.t1	HGAPPTYDAVNSLFEAEK;	1
pORF	PH02Gene39804.t1	LVLEETSSGSEEPELQR;DADGRPDEEFAEECWNYHK;IHIWDYYQQTK;VQTPDECAVK;DGQDYTLVPQEVWR;STLVCPACNK;EADANVK;	7
pORF	PH02Gene01074.t2	PLFMSDEELR;ISEVVENSR;LGAELSTVIK;LQHALLEHDNFENTIR;SLEDEIAK;ELQSSWK;GVDLNTYEAVK;ESSDSMQALEVNSR;AGLILDER;YSDLEAK;TEIANLNQR;LLGGDVAAIAER;EISESSSSLR;KLDTSMK;ILHDQLEALHIR;EEESSHGTSALK;VNNFAELR;TANVSPAR;DGEVEQLK;KYNELNNQNR;VAAAANEQR;AAELATSQAEIHQLR;CEEAGSASEAK;QALDEVHDLTER;SQSEATELAAVSER;EKDDVVKENQSLLK;FSGCQSELDAR;TINLTER;SDVDTSEDIGEGDATAER;	29
pORF	PH02Gene11860.t1	LINSDEVQSVVKPINK;	1
pORF	PH02Gene40955.t1	MAAQAVGNSVSEFQSGFNDVR;DAVLVEAFLDPLCPDSR;YDGFAYGAAAAAAWK;	3
pORF	PH02Gene06512.t1	LSEIQSGVEEAESLIR;	1
pORF	PH02Gene31121.t1	ATSIGSPSSSGR;SEQDAHAFADPASR;NMPSGGIGLDTNDKLEK;NTFSEMNAPR;ENTSVNK;AQGLSEEEVK;AAAQCAGQEVMIR;IQPDLVLR;LLELQAR;	9
pORF	PH02Gene28602.t1	TADPSADAAAADPDGPDAVR;MELEEEFDATR;NMGYQNQPEHQQFAQLLQGPHEEAQMIIK;SHKDLDKDATPHFQK;CVVPLAATISPVR;EQILDQLGLAGAGR;	6
pORF	PH02Gene14304.t1	VVALVDAASFTTLFDPALVDK;	1
pORF	PH02Gene00421.t1	AAVTVEDCVK;DSSGMAVDAVTQHMSNLK;YVISIDDNCLPAK;	3
pORF	PH02Gene27380.t1	SLAVEEDEAAAGAGEGQR;TSTVEINDELR;AVEEITEGVR;	3
pORF	PH02Gene09748.t1	QQQSSQHHNFQQHQHQQWLR;RNQIAGEGAGAAGASDHK;IEQELGTEIKPIPPQIDR;NQIAGEGAGAAGASDHK;APPAADGIDSSSQDWK;LLSPEFQPSVEQLIR;	6
pORF	PH02Gene37118.t1	ELDLRDEER;VHPGISMVDEHTIDR;INQQEVVEQK;SEDVVKEQEGAGINQQPEAK;SAPIYQGSQEIGSYGR;GLLHPSSDSDYR;KKPTVEASADK;NNWNAYR;VHTLTDDQK;FLSGSVGSSLAR;NLSILGTAPYGGQQATSLLGGAPR;EGDVGHSATK;LDQYGSDYTLER;ELEQEEK;NVVAENVSK;QGELSQSK;	16
pORF	PH02Gene21674.t1	DDLKLPTDEALLTQIK;	1
pORF	PH02Gene10505.t1	GSSLAIYGR;NEVLSQVR;LYFHDVVAGPNPTAVR;	3
pORF	PH02Gene17328.t1	LPLHEVELR;	1
pORF	PH02Gene07564.t1	NVEIIGTGEEGSGFISELDKK;VLVHEYEGR;LNMYDSIEPVSCPVELQK;GLNENDAK;	4
pORF	PH02Gene17387.t4	TVHEMEK;VAEGIDFDR;EAVPGNIR;	3
pORF	PH02Gene42153.t1	GGGLGDFYGAGASSGR;ALQEPHK;LLQLFSK;QFEGVMLHCQK;DQLVELLGDAAVGHGDVLEAVHR;	5
pORF	PH02Gene16692.t1	TTTAEPTPEGVR;SFENSAQLVDEQTADGWMVVK;LQAEQETEVLFR;VAAVWLDR;ASSLVEFTNDGK;SSFSGWVK;KSSFSGWVK;	7
pORF	PH02Gene37489.t1	MIDYSYINAPLQK;	1
pORF	PH02Gene23370.t1	QLEAALTGMDLVIIPAGLPR;GGAEEVLPLGPLNDFER;AGSGSATLSMAFAAAK;ELMESIQK;	4
pORF	PH02Gene22087.t1	HKFEDKEPR;LAVELEK;	2
pORF	PH02Gene19936.t1	IEEDEDMKS;	1
pORF	PH02Gene24805.t1	DAKPNHTLDAFDIIDAIK;GLFHSDEALLK;VAVLTGSQGEIR;ESCPGAEAIIR;NLPDSFDGIR;	5
pORF	PH02Gene10973.t1	GTASASEILAGALK;YETPAHTDIDK;STEDMDIYDAAER;LQGPEGSSVDLAIR;AGILPGDIILAIDNR;DSAAACNLNAAQLFAR;VGVIPDRPLPASFPTDEDGFCSCLR;MLSTLDDPFTR;SFVLDLR;AVIYGEPTYGK;NNSGGLFPEGIEIAK;LTTFNQNAAGSVK;	12
pORF	PH02Gene13619.t2	NQGGFDLLGR;	1
pORF	PH02Gene04997.t1	GISEQEISFQEFK;TAELTNYDR;	2
pORF	PH02Gene11576.t1	EITLKDDLPLRDR;TAAELAVAAAAVAAGYGFGLR;EANFQLDSLIAEPLR;AVNSPTQVFEEVK;KDNSEYLMLK;TIVQDIAK;AANSPTQVVEEVK;EAEAIISDVK;ESIASVDGYDADR;ESIASVDGYDADRR;YGVSTQDAAFHAELCDLYAR;DAASEGTLPIAAHEEEELAF;GNEVEPIIK;SFNTELAVAPSK;QLGDILGLTR;LESGEVEAIASK;AELDDLYCLYMK;AAFLQNLCEELHFDSELASK;AYATEVLSDGRLDDDK;ALGLNDVDAANMHMEIGR;EAEVIISDVK;TAAELAVAAAAVAAGYGLGLR;FVYSVLPLGDEDLK;AYATEVLSDGRLDDDKLVPLNELR;LCIPQETVDTAHTDICGQLFEK;DRNA…	40
pORF	PH02Gene12922.t1	GVGNYGGIMLWSR;FLSQYSAQGQK;YYDVLNNYSSQVK;	3
pORF	PH02Gene36660.t1	GGVDFSTGNLSK;VVFRPDDGK;SASAGGEGTANHAETGGK;KQIFDDNVAR;	4
pORF	PH02Gene22708.t1	KVEVETTK;AVVPPPPPPPK;KAEMEAELK;MILINAWEESEK;RGEELIMAEEMAAK;NLSFITSWENAK;	6
pORF	PH02Gene49486.t1	GSGKPECVTVQK;DKPASLK;TAALEVWER;DHVEIFNK;FEDDSVEAAK;EFLEDGVFVPSEER;	6
pORF	PH02Gene20850.t1	YAPGIEIISVR;NYLDADSR;	2
pORF	PH02Gene00642.t1	LFFPGAVK;	1
pORF	PH02Gene19396.t1	ALEEEAEKK;	1
pORF	PH02Gene46876.t2	METAINIGYACSLLRQGMKR;	1
pORF	PH02Gene14211.t1	GFMGDDQLGEALEGSDVVIIPAGVPR;SGVEEVLGLGQLSDFEK;SGVEEVLGLGQLSDFEKEGLENLK;GLNGVPDIVECSYVQSTVTDLPFFASK;GIEFANKN;GIEFANK;LNPLVSSLSLYDIAATPGVAADVSHINSPAQVK;	7
pORF	PH02Gene08540.t1	ILESQPEVTTATVDFDK;AIAFVWTTPEAK;	2
pORF	PH02Gene30132.t1	LANQDQDQEVK;IEALVFTR;QEVDRNEDMIR;ATSEVVQLLK;ISGSDYSMR;CASTIEMLK;AAVLALSTAAHNKPNLIK;KLIPALK;KVGEDRVVEMTNK;EREENVK;DDSATNSAK;QHMALLCLGEIGR;MPCHLILSK;VVEMTNK;TVDLGPFK;SSTSNLK;MYQEACPK;IMASPPLAEK;GVTNSGK;SAASYALGNIAVGNLSK;LTNIVLQQLEDASGDVSGLAVK;ELPSCLPILVDR;QYLLLHSLK;ILALLFNHCESEEEGVR;NVVAECLGK;SIQNVGLAVR;TIIVEVTTTSLAEK;TNIQMIGALSR;ILVSLAPQLIK;ANMNITNILEK;YSIVERPGK;VTAEALR;EGFKADQDLEPK;PSQSGGLAK;CECL…	48
pORF	PH02Gene36499.t1	LGPDEVLSLWR;	1
pORF	PH02Gene12152.t1	AIDDHDMQR;	1
pORF	PH02Gene08787.t1	QLLFSVLASR;DRLDFYYFQGQDK;KDAFIPAFR;ETENPSVNDK;LDFYYFQGQDK;SFPVLFDVAK;KGEMLFGYQPCATK;PVPGSYGLPVISAVR;VCAYLDPSEPNHAK;DAFIPAFR;GEMLFGYQPCATK;ADLQIESHDAIFAVK;	12
pORF	PH02Gene28468.t1	GGLGVWVER;VVGDVDIPGVYR;HLQGLLDASPAVR;ASIPQALHDPNHLFTR;EFADGGTSYR;LDLHLAPFDESEFPGADPFFLR;QFVANGQDLAK;VQGQGFVTK;	8
pORF	PH02Gene39300.t1	TVTNVGQPDAVYK;	1
pORF	PH02Gene27732.t1	LAGAADHHGPVK;TEVAPAQAH;	2
pORF	PH02Gene27125.t1	LFLVTLGDLGCK;APGGAPANVAIAVAR;DNGVDDGGVVFDAGAR;EALWPSREEAR;	4
pORF	PH02Gene18533.t1	GYISYGALR;PGAQANPYHR;DSVPCSR;	3
pORF	PH02Gene11490.t1	AACYGSCPGR;	1
pORF	PH02Gene45149.t1	AIQYAVVDAFAAEPFK;	1
pORF	PH02Gene32290.t1	AAAASGKPQNVSAADDEDMDPTQFYENR;RGDIVGICGYPGK;LNIPNDLSSDEANK;SEGSAVPMPWAPGMGR;LFFYDLYGGGMK;ADGEGSSPGAGGLAEK;	6
[truncated: 6,761 more rows]
