# Supplementary material for: Multi-omics of Circular RNAs and Their Responses to Hormones in Moso Bamboo (Phyllostachys edulis)
Source: Genomics Proteomics Bioinformatics. 2023 Feb 16;21(4):866–85. doi: 10.1016/j.gpb.2023.01.007 (PMC10787125; doi:10.1016/j.gpb.2023.01.007)
Supplement: Supplementary Table S9 — Interplay between hormone (GA and NAA) treatment and circRNA metabolism [file mmc18.xlsx]

## Sheet: regulatory factors
Table S9A Regulatory factors response to exogenous hormone (GA and NAA) stimulation
Note: AS, alternative splicing.
Type	Gene	Description	ID	GA response	NAA response
Known regulatory factors	PH02Gene31752	1interleukin enhancer-binding factor 3-like	NF90	YES
	PH02Gene09774	splicing factor 3B subunit 1	SF3B	YES
	PH02Gene25978	RNA-binding protein FUS-like	FUS	YES
	PH02Gene37086	KH domain-containing protein isoform X1	QKI	YES
	PH02Gene25978	RNA-binding protein FUS-like	FUS		YES
Novel regulatory factors	PH02Gene11860	60S ribosomal protein L4-1	RPL4A	YES
	PH02Gene03911	RNA-binding protein pno1-like	PNO1		YES

## Sheet: circRNAs with AS
Table S9B circRNAs with AS response to exogenous hormone (GA and NAA) stimulation
circRNAs	Type	Host gene/assemble transcripts	Description	AS	AS type	PCC	GA response	NAA response
hic_scaffold_7:6882257–6886499	circRNA	hic_scaffold_7:6852702–6887737	novel	hic_scaffold_7:6884318–6884340	AltA	0.640464	YES	NO
hic_scaffold_6:22682630–22697983	circRNA	PH02Gene25843	AQL03091.1SMAD/FHA domain-containing protein	hic_scaffold_6:22683889–22683896	AltA	−0.5375082	YES	NO
hic_scaffold_18:21583500–21584721	circRNA	hic_scaffold_18:21562672–21591864	novel	hic_scaffold_18:21583988–21583992	AltA	0.575832	NO	YES
hic_scaffold_15:48641037–48648699	circRNA	PH02Gene07771	XP_015631764.1 NHL repeat-containing protein 2 isoform X5	hic_scaffold_15:48647679–48647717	AltA	−0.6665701	YES	YES
hic_scaffold_17:27781146–27782460	circRNA	PH02Gene38986	XP_003569996.1protein ORANGE, chloroplastic	hic_scaffold_17:27782333–27782336	AltA	0.655317	YES	NO
hic_scaffold_24:70663359–70663669	circRNA	hic_scaffold_24:70657350–70674389	novel	hic_scaffold_24:70663524–70663536	AltA	0.5625	YES	NO
hic_scaffold_16:105055585–105057643	circRNA	hic_scaffold_16:105053934–105069079	novel	hic_scaffold_16:105055586–105055598	AltA	−0.6330094	YES	NO
hic_scaffold_3:103454286–103455395	circRNA	PH02Gene27910	XP_015624612.1 callose synthase 3	hic_scaffold_3:103454287–103454314	AltA	0.520855	YES	YES
hic_scaffold_15:47182606–47182963	circRNA	PH02Gene18111	XP_006650004.1 endoplasmic reticulum-Golgi intermediate compartment protein 3-like	hic_scaffold_15:47182819–47182870	AltA	0.6784	YES	NO
hic_scaffold_7:6882257–6886499	circRNA	hic_scaffold_7:6852702–6887737	novel	hic_scaffold_7:6884318–6884340	AltA	0.640464	YES	NO
hic_scaffold_21:61625208–61627596	circRNA	PH02Gene50019	BAJ94311.1predicted protein	hic_scaffold_21:61626645–61626965	AltA	−0.6057273	YES	NO
hic_scaffold_13:34585120–34586976	circRNA	PH02Gene25284	XP_010237710.1SUMO-activating enzyme subunit 1A isoform X1	hic_scaffold_13:34586923–34586925	AltA	−0.5689348	YES	NO
hic_scaffold_13:129066242–129066903	circRNA	PH02Gene35710	XP_015614098.1 endonuclease MutS2 isoform X3	hic_scaffold_13:129066780–129066843	AltA	0.759217	YES	YES
hic_scaffold_16:81061394–81066513	circRNA	hic_scaffold_16:81048295–81072343	novel	hic_scaffold_16:81062452–81062454	AltA	−0.5044978	YES	NO
hic_scaffold_20:51313018–51315002	circRNA	PH02Gene05655	XP_015626855.1 zinc finger protein 729	hic_scaffold_20:51313365–51314722	AltA	−0.5458989	YES	NO
hic_scaffold_22:56844644–56845968	circRNA	PH02Gene16125	XP_014756366.1putative vacuolar protein sorting-associated protein 13A isoform X1	hic_scaffold_22:56844645–56844653	AltA	−0.6299123	YES	YES
hic_scaffold_6:58841809–58847028	circRNA	PH02Gene36917	XP_006656045.1 target of Myb protein 1-like	hic_scaffold_6:58844357–58844413	AltA	0.792629	YES	NO
hic_scaffold_13:30021473–30021680	circRNA	PH02Gene07652	XP_015615633.1 transcription factor bHLH78 isoform X2	hic_scaffold_13:30021474–30021485	AltA	0.577844	YES	NO
hic_scaffold_14:71567114–71567689	circRNA	hic_scaffold_14:71566534–71572539	novel	hic_scaffold_14:71567115–71567117	AltA	0.664687	YES	NO
hic_scaffold_14:2782602–2785564	circRNA	hic_scaffold_14:2780900–2787292	novel	hic_scaffold_14:2784963–2784967	AltA	0.65471	YES	NO
hic_scaffold_13:51928609–51929657	circRNA	PH02Gene15988	XP_020157185.1methyltransferase-like protein 13 isoform X2	hic_scaffold_13:51928689–51929070	AltA	−0.5962887	YES	YES
hic_scaffold_8:41132809–41143479	circRNA	PH02Gene14970	XP_020155042.11,4-alpha-glucan-branching enzyme 3, chloroplastic/amyloplastic	hic_scaffold_8:41142023–41142075	AltA	0.881452	YES	NO
hic_scaffold_10:1364563–1503434	circRNA	hic_scaffold_10:1351708–1506824	novel	hic_scaffold_10:1481001–1481009	AltA	−0.5113613	YES	YES
hic_scaffold_9:3795058–3797400	circRNA	PH02Gene25224	CAD48599.3gamma-glutamylcysteine synthetase	hic_scaffold_9:3795059–3795069	AltA	−0.5898068	YES	NO
hic_scaffold_12:6523431–6525841	circRNA	PH02Gene34512	XP_004977347.1TLD domain-containing protein 1	hic_scaffold_12:6524098–6524101	AltA	0.662965	YES	NO
hic_scaffold_7:6882257–6886499	circRNA	hic_scaffold_7:6854990–6887737	novel	hic_scaffold_7:6884318–6884340	AltA	0.640464	YES	NO
hic_scaffold_24:2442885–2445671	circRNA	PH02Gene43541	XP_015636657.1 actin-related protein 9 isoform X1	hic_scaffold_24:2442928–2442938	AltA	0.777779	NO	YES
hic_scaffold_7:14593377–14596353	circRNA	PH02Gene33624	XP_010231500.1phospholipase D zeta 1 isoform X1	hic_scaffold_7:14595320–14595356	AltA	−0.7327336	NO	YES
hic_scaffold_6:16888590–16895899	circRNA	PH02Gene08552	XP_015643402.1 kinesin-like protein KCA2	hic_scaffold_6:16895896–16895899	AltA	−0.729657	NO	YES
hic_scaffold_15:87353179–87354181	circRNA	PH02Gene27259	XP_015632053.1 E3 ubiquitin-protein ligase HOS1	hic_scaffold_15:87353588–87353613	AltA	−0.8534608	YES	NO
hic_scaffold_16:63090148–63092439	circRNA	PH02Gene38202	BAD52708.1zinc finger-like	hic_scaffold_16:63090506–63090510	AltA	−0.5287626	YES	NO
hic_scaffold_14:3788361–3789089	circRNA	PH02Gene36341	XP_015688249.1 phospholipase D zeta 1-like	hic_scaffold_14:3788753–3788780	AltA	−0.5827853	NO	YES
hic_scaffold_20:43493700–43494485	circRNA	hic_scaffold_20:43492454–43501877	novel	hic_scaffold_20:43493701–43493738	AltA	0.586302	YES	YES
hic_scaffold_7:34720029–34721635	circRNA	PH02Gene34292	XP_015631926.1 protein ALWAYS EARLY 2 isoform X1	hic_scaffold_7:34720357–34720383	AltA	0.663633	NO	YES
hic_scaffold_17:95396260–95400336	circRNA	PH02Gene26041	XP_020192718.1cleavage and polyadenylation specificity factor subunit 3-II	hic_scaffold_17:95398944–95398950	AltA	−0.5677605	YES	YES
hic_scaffold_17:95882640–95883725	circRNA	PH02Gene29393	BAD10267.1putative auxin response factor 7a	hic_scaffold_17:95882876–95882946	AltA	−0.7486483	NO	YES
hic_scaffold_10:42009949–42011830	circRNA	hic_scaffold_10:42005933–42013355	novel	hic_scaffold_10:42010281–42010322	AltA	−0.5391381	YES	NO
hic_scaffold_21:18785170–18790994	circRNA	PH02Gene40425	XP_003560240.1calcium-transporting ATPase 3, endoplasmic reticulum-type isoform X2	hic_scaffold_21:18786123–18786132	AltA	−0.518411	YES	YES
hic_scaffold_7:6882257–6886499	circRNA	hic_scaffold_7:6852702–6887737	novel	hic_scaffold_7:6884318–6884340	AltA	0.640464	YES	NO
hic_scaffold_17:25623888–25631303	circRNA	PH02Gene39108	XP_014756911.1BEACH domain-containing protein C2 isoform X1	hic_scaffold_17:25630760–25630779	AltA	−0.6106067	YES	NO
hic_scaffold_18:28970471–28972775	circRNA	hic_scaffold_18:28969339–29028759	novel	hic_scaffold_18:28972762–28972775	AltA	0.756884	YES	YES
hic_scaffold_9:6666202–6667147	circRNA	hic_scaffold_9:6650828–6688585	novel	hic_scaffold_9:6666549–6666592	AltA	−0.6023748	YES	NO
hic_scaffold_6:1861462–1862617	circRNA	PH02Gene08823	XP_006644007.1 topless-related protein 2 isoform X1	hic_scaffold_6:1862570–1862617	AltA	0.60962	YES	NO
hic_scaffold_23:53924545–53925967	circRNA	PH02Gene17190	XP_003581092.1protein MICRORCHIDIA 4 isoform X1	hic_scaffold_23:53925788–53925805	AltA	0.793193	YES	NO
hic_scaffold_17:85825843–85828076	circRNA	PH02Gene12039	XP_020188070.1nuclear pore complex protein NUP205	hic_scaffold_17:85826671–85826698	AltA	0.785117	NO	YES
hic_scaffold_15:87353179–87354181	circRNA	hic_scaffold_15:87347750–87355106	novel	hic_scaffold_15:87353588–87353613	AltA	0.699234	YES	NO
hic_scaffold_20:46381294–46391782	circRNA	PH02Gene31898	XP_004951829.1translation factor GUF1 homolog, chloroplastic isoform X1	hic_scaffold_20:46382557–46382561	AltA	−0.5163443	NO	YES
hic_scaffold_14:96024663–96027379	circRNA	PH02Gene06294	XP_015615076.1 mitochondrial-processing peptidase subunit alpha	hic_scaffold_14:96027339–96027379	AltA	−0.5199208	YES	NO
hic_scaffold_13:55528030–55528377	circRNA	PH02Gene07560	XP_006660248.1 uncharacterized WD repeat-containing protein C2A9.03	hic_scaffold_13:55528102–55528117	AltA	0.638893	YES	YES
hic_scaffold_12:13877259–13878343	circRNA	PH02Gene23281	ONL94112.1P-loop containing nucleoside triphosphate hydrolase superfamily protein	hic_scaffold_12:13877404–13877719	AltA	−0.8346941	YES	NO
hic_scaffold_15:79667553–79670880	circRNA	PH02Gene15689	XP_014752308.1protein SABRE isoform X1	hic_scaffold_15:79668218–79668222	AltA	0.654892	YES	YES
hic_scaffold_17:98155358–98156231	circRNA	PH02Gene14596	XP_003563413.1uncharacterized protein LOC100840800 isoform X1	hic_scaffold_17:98155947–98155959	AltA	0.516398	YES	YES
hic_scaffold_14:3788361–3789089	circRNA	hic_scaffold_14:3787589–3796159	novel	hic_scaffold_14:3788753–3788780	AltA	0.545067	NO	YES
hic_scaffold_22:31366307–31367922	circRNA	PH02Gene32656	XP_004973245.2bifunctional aspartokinase/homoserine dehydrogenase 1, chloroplastic	hic_scaffold_22:31366496–31366520	AltA	0.524608	YES	NO
hic_scaffold_20:23437759–23439022	circRNA	PH02Gene48285	BAJ90276.1predicted protein	hic_scaffold_20:23438581–23438608	AltA	−0.7522173	YES	YES
hic_scaffold_18:21583500–21584721	circRNA	hic_scaffold_18:21544736–21591837	novel	hic_scaffold_18:21583988–21583992	AltA	0.546056	NO	YES
hic_scaffold_8:10181490–10182250	circRNA	PH02Gene11133	XP_015694099.1 CHD3-type chromatin-remodeling factor PICKLE-like	hic_scaffold_8:10182248–10182250	AltA	−0.6805296	YES	NO
hic_scaffold_7:13424058–13425949	circRNA	hic_scaffold_7:13409306–13446969	novel	hic_scaffold_7:13425661–13425674	AltA	0.558105	YES	YES
hic_scaffold_8:31070894–31071447	circRNA	PH02Gene24870	XP_010227745.1enhancer of mRNA-decapping protein 4	hic_scaffold_8:31071328–31071331	AltA	−0.5935715	YES	YES
hic_scaffold_4:445010–447402	circRNA	PH02Gene16649	XP_015646515.1 importin-11	hic_scaffold_4:447316–447402	AltA	0.691431	YES	NO
hic_scaffold_14:88949540–88952371	circRNA	PH02Gene23849	XP_020188275.1KH domain-containing protein HEN4-like	hic_scaffold_14:88950118–88950243	AltA	−0.8349296	YES	NO
hic_scaffold_22:1404166–1406770	circRNA	PH02Gene44384	XP_010235401.1phosphatidylinositol-3-phosphatase myotubularin-1 isoform X1	hic_scaffold_22:1404167–1404168	AltA	−0.555	YES	NO
hic_scaffold_20:43493700–43494485	circRNA	PH02Gene26842	XP_010233899.1calcium-transporting ATPase 5, plasma membrane-type isoform X1	hic_scaffold_20:43493701–43493738	AltA	0.589873	YES	YES
hic_scaffold_15:4076073–4077480	circRNA	hic_scaffold_15:4036574–4120792	novel	hic_scaffold_15:4076395–4076402	AltA	0.660004	YES	YES
hic_scaffold_16:2215836–2219285	circRNA	hic_scaffold_16:2210411–2221842	novel	hic_scaffold_16:2216720–2216729	AltA	−0.6200841	NO	YES
hic_scaffold_15:87353179–87354464	circRNA	PH02Gene27259	XP_015632053.1 E3 ubiquitin-protein ligase HOS1	hic_scaffold_15:87353588–87353613	AltA	−0.6932116	NO	YES
hic_scaffold_10:33067148–33068230	circRNA	PH02Gene48695	XP_003557446.1methylmalonate-semialdehyde dehydrogenase [acylating], mitochondrial	hic_scaffold_10:33067392–33067485	AltA	0.560112	YES	YES
hic_scaffold_9:6666202–6667147	circRNA	hic_scaffold_9:6657017–6688585	novel	hic_scaffold_9:6666549–6666592	AltA	−0.6023748	YES	NO
hic_scaffold_7:13424058–13425949	circRNA	PH02Gene29197	XP_003568640.1probable AMP deaminase isoform X1	hic_scaffold_7:13425807–13425832	AltA	−0.5568056	YES	YES
hic_scaffold_8:61293828–61295288	circRNA	PH02Gene44448	XP_004965891.1uncharacterized protein LOC101776480	hic_scaffold_8:61294914–61294962	AltA	0.586931	NO	YES
hic_scaffold_12:6523431–6525841	circRNA	PH02Gene34512	XP_004977347.1TLD domain-containing protein 1	hic_scaffold_12:6524009–6524101	AltA	0.673302	YES	NO
hic_scaffold_4:38119650–38121424	circRNA	PH02Gene37361	XP_015647338.1 F-box-like/WD repeat-containing protein TBL1XR1 isoform X1	hic_scaffold_4:38121032–38121045	AltA	0.608581	NO	YES
hic_scaffold_4:46819960–46824059	circRNA	PH02Gene45933	XP_015647064.1 splicing factor 3B subunit 3 isoform X2	hic_scaffold_4:46823484–46823498	AltA	−0.6566608	YES	NO
hic_scaffold_21:28926209–28928188	circRNA	hic_scaffold_21:28918907–28940790	novel	hic_scaffold_21:28926210–28926243	AltA	−0.6254435	YES	YES
hic_scaffold_4:24778453–24779953	circRNA	PH02Gene43028	XP_010238002.1transmembrane E3 ubiquitin-protein ligase 1 isoform X2	hic_scaffold_4:24778454–24778456	AltA	0.642466	YES	NO
hic_scaffold_8:29052061–29052642	circRNA	PH02Gene25785	XP_020156462.1sister chromatid cohesion protein PDS5 homolog A isoform X6	hic_scaffold_8:29052616–29052642	AltA	0.536594	YES	NO
hic_scaffold_13:5837818–5840270	circRNA	PH02Gene22356	XP_004978754.1serine/threonine-protein kinase STY46 isoform X1	hic_scaffold_13:5839167–5839204	AltA	−0.6474725	YES	NO
hic_scaffold_16:30195495–30198394	circRNA	PH02Gene00721	XP_004970119.1ubiquitin carboxyl-terminal hydrolase 12	hic_scaffold_16:30198242–30198277	AltA	1	YES	YES
hic_scaffold_9:65099492–65099910	circRNA	hic_scaffold_9:65096779–65101252	novel	hic_scaffold_9:65099841–65099910	AltA	0.577838	NO	YES
hic_scaffold_2:12495558–12497737	circRNA	PH02Gene11496	XP_015698081.1 phospholipid-transporting ATPase 2-like isoform X2	hic_scaffold_2:12496084–12496086	AltA	0.614192	YES	NO
hic_scaffold_15:4067279–4077480	circRNA	hic_scaffold_15:4036574–4120792	novel	hic_scaffold_15:4076395–4076402	AltA	0.558585	YES	YES
hic_scaffold_24:57066016–57078219	circRNA	PH02Gene00566	XP_020171673.1uncharacterized protein LOC109757265 isoform X1	hic_scaffold_24:57068768–57068783	AltA	0.563436	YES	NO
hic_scaffold_10:44577093–44579537	circRNA	PH02Gene12507	XP_015647338.1 F-box-like/WD repeat-containing protein TBL1XR1 isoform X1	hic_scaffold_10:44578884–44578888	AltA	−0.5761177	YES	NO
hic_scaffold_16:7243360–7244101	circRNA	PH02Gene05780	XP_020181347.1MADS-box transcription factor 51-like	hic_scaffold_16:7244097–7244101	AltA	−0.5896913	NO	YES
hic_scaffold_16:47739006–47742007	circRNA	PH02Gene47847	XP_015651417.1 protein VACUOLELESS1	hic_scaffold_16:47741194–47741346	AltA	0.751041	YES	NO
hic_scaffold_18:28088515–28090914	circRNA	PH02Gene36813	XP_004957363.1BAG-associated GRAM protein 1	hic_scaffold_18:28088515–28088552	AltA	−0.5773503	YES	NO
hic_scaffold_15:67977540–67978394	circRNA	PH02Gene05454	XP_004985400.12-carboxy-1,4-naphthoquinone phytyltransferase, chloroplastic isoform X1	hic_scaffold_15:67977541–67977544	AltA	−0.682191	YES	NO
hic_scaffold_7:44804600–44804873	circRNA	PH02Gene34698	XP_015638845.1 E3 ubiquitin-protein ligase HERC2	hic_scaffold_7:44804868–44804873	AltA	0.657771	YES	NO
hic_scaffold_20:37579427–37581453	circRNA	hic_scaffold_20:37556456–37590881	novel	hic_scaffold_20:37580905–37580923	AltA	0.514039	YES	NO
hic_scaffold_8:64333433–64335230	circRNA	PH02Gene11194	XP_003563296.1PX domain-containing protein EREL1	hic_scaffold_8:64334639–64334643	AltA	0.640631	YES	YES
hic_scaffold_12:6523431–6525841	circRNA	hic_scaffold_12:6522467–6527591	novel	hic_scaffold_12:6524098–6524101	AltA	0.523164	YES	NO
hic_scaffold_23:11696619–11698229	circRNA	PH02Gene01741	XP_004976756.2protein FORGETTER 1	hic_scaffold_23:11698104–11698111	AltA	0.807781	YES	NO
hic_scaffold_9:3795058–3797400	circRNA	PH02Gene25224	CAD48599.3gamma-glutamylcysteine synthetase	hic_scaffold_9:3796934–3796943	AltA	0.731483	YES	NO
hic_scaffold_10:5934230–5935352	circRNA	PH02Gene10589	XP_015644593.1 oligouridylate-binding protein 1	hic_scaffold_10:5934732–5934734	AltA	−0.5982327	NO	YES
hic_scaffold_14:2782602–2785564	circRNA	hic_scaffold_14:2780900–2787292	novel	hic_scaffold_14:2784963–2784967	AltA	0.65471	YES	NO
hic_scaffold_6:21307817–21310812	circRNA	PH02Gene05285	BAD46196.1putative fructose/tagatose bisphosphate aldolase	hic_scaffold_6:21308254–21308356	AltA	−0.6877013	YES	NO
hic_scaffold_10:32256872–32272663	circRNA	hic_scaffold_10:32255670–32288180	novel	hic_scaffold_10:32256873–32256927	AltA	−0.6658141	YES	NO
hic_scaffold_14:91678725–91684630	circRNA	hic_scaffold_14:91677751–91687009	novel	hic_scaffold_14:91683769–91683822	AltA	0.530327	YES	NO
hic_scaffold_14:70582102–70588883	circRNA	PH02Gene11414	XP_015622203.1 delta-1-pyrroline-5-carboxylate synthase-like	hic_scaffold_14:70588780–70588828	AltA	−0.6771206	YES	NO
hic_scaffold_7:6882257–6886499	circRNA	hic_scaffold_7:6852702–6887737	novel	hic_scaffold_7:6884318–6884340	AltA	0.640464	YES	NO
hic_scaffold_10:5934648–5935352	circRNA	hic_scaffold_10:5934119–5939306	novel	hic_scaffold_10:5934732–5934734	AltA	−0.5602287	NO	YES
hic_scaffold_14:60580169–60581241	circRNA	PH02Gene12844	XP_015621333.1 O-acyltransferase WSD1	hic_scaffold_14:60580163–60580174	AltA	0.638228	YES	NO
hic_scaffold_10:1364563–1503434	circRNA	hic_scaffold_10:1351710–1509736	novel	hic_scaffold_10:1466972–1466982	AltA	0.524078	YES	YES
hic_scaffold_9:65099492–65099910	circRNA	PH02Gene30224	BAJ86599.1predicted protein	hic_scaffold_9:65099841–65099910	AltA	0.5143	NO	YES
hic_scaffold_16:70115098–70122509	circRNA	PH02Gene17305	CDF77348.1CRT1-like GHKL ATPase	hic_scaffold_16:70115099–70115122	AltA	0.85458	YES	YES
hic_scaffold_22:34943587–34944597	circRNA	PH02Gene41882	XP_006655617.1 translation initiation factor IF-2, chloroplastic	hic_scaffold_22:34943914–34943933	AltA	−0.5707301	YES	NO
hic_scaffold_17:25623888–25631303	circRNA	hic_scaffold_17:25617192–25633548	novel	hic_scaffold_17:25630760–25630779	AltA	−0.67514	YES	NO
hic_scaffold_3:98432691–98433539	circRNA	PH02Gene29004	XP_015626783.1 RAB6A-GEF complex partner protein 1 isoform X1	hic_scaffold_3:98433179–98433258	AltA	−0.6575959	YES	NO
hic_scaffold_13:100739183–100740867	circRNA	PH02Gene30189	XP_015617475.1 general transcription factor 3C polypeptide 3 isoform X1	hic_scaffold_13:100740674–100740681	AltA	0.658895	YES	NO
hic_scaffold_1:11340718–11342568	circRNA	PH02Gene35201	XP_015617917.1 F-box/LRR-repeat protein 4	hic_scaffold_1:11340856–11340869	AltA	−0.5964201	YES	NO
hic_scaffold_17:98155358–98156231	circRNA	PH02Gene14596	XP_003563413.1uncharacterized protein LOC100840800 isoform X1	hic_scaffold_17:98155783–98155796	AltA	0.516398	YES	YES
hic_scaffold_15:79667553–79670880	circRNA	hic_scaffold_15:79654952–79680790	novel	hic_scaffold_15:79668218–79668222	AltA	0.654892	YES	YES
hic_scaffold_8:3322855–3324281	circRNA	PH02Gene14478	XP_003557132.1protein DECREASED SIZE EXCLUSION LIMIT 1	hic_scaffold_8:3324176–3324189	AltA	1	YES	NO
hic_scaffold_14:59211626–59212662	circRNA	PH02Gene17597	XP_015616898.1 nucleobase-ascorbate transporter 2	hic_scaffold_14:59212656–59212662	AltA	−0.6149789	YES	NO
hic_scaffold_11:16235410–16245397	circRNA	PH02Gene36735	XP_021312944.1MAG2-interacting protein 2 isoform X1	hic_scaffold_11:16242631–16242694	AltA	−0.6282091	YES	YES
hic_scaffold_24:69691091–69693537	circRNA	hic_scaffold_24:69690510–69699850	novel	hic_scaffold_24:69693527–69693537	AltA	0.512185	YES	NO
hic_scaffold_10:51399709–51403432	circRNA	PH02Gene40111	BAK07630.1predicted protein	hic_scaffold_10:51401309–51401313	AltA	0.597614	YES	NO
hic_scaffold_11:16235410–16245397	circRNA	PH02Gene36735	XP_021312944.1MAG2-interacting protein 2 isoform X1	hic_scaffold_11:16242695–16243482	AltA	−0.7393456	YES	YES
hic_scaffold_24:70663359–70663669	circRNA	hic_scaffold_24:70656336–70686095	novel	hic_scaffold_24:70663524–70663536	AltA	0.615991	YES	NO
hic_scaffold_23:53924545–53925967	circRNA	hic_scaffold_23:53911605–53932623	novel	hic_scaffold_23:53925788–53925805	AltA	0.661438	YES	NO
hic_scaffold_19:28758112–28758953	circRNA	PH02Gene34062	XP_020153094.1serine/threonine-protein kinase TIO	hic_scaffold_19:28758244–28758247	AltA	−0.5659799	YES	NO
hic_scaffold_8:595086–595398	circRNA	PH02Gene46643	XP_015643028.1 glycine--tRNA ligase, chloroplastic/mitochondrial 2 isoform X1	hic_scaffold_8:595297–595306	AltA	−0.5043822	YES	NO
hic_scaffold_12:27262312–27264262	circRNA	hic_scaffold_12:27250402–27313232	novel	hic_scaffold_12:27263550–27263597	AltA	−0.7182495	YES	NO
hic_scaffold_17:73224333–73225154	circRNA	PH02Gene31190	XP_015626815.1 protein phosphatase 2C and cyclic nucleotide-binding/kinase domain-containing protein isoform X2	hic_scaffold_17:73224551–73224589	AltA	−0.5618258	YES	NO
hic_scaffold_15:83226585–83231503	circRNA	PH02Gene09943	XP_020194916.1outer envelope protein 64, chloroplastic	hic_scaffold_15:83228922–83229358	AltA	0.596671	YES	NO
hic_scaffold_14:91678725–91684630	circRNA	hic_scaffold_14:91677751–91687009	novel	hic_scaffold_14:91683769–91683822	AltA	0.530327	YES	NO
hic_scaffold_14:35692717–35694254	circRNA	PH02Gene12001	XP_010231971.1serine/threonine-protein kinase AFC3 isoform X1	hic_scaffold_14:35692909–35694011	AltA	−0.5729167	YES	NO
hic_scaffold_14:29880688–29884088	circRNA	PH02Gene23169	XP_015616435.1 calcium permeable stress-gated cation channel 1	hic_scaffold_14:29884012–29884088	AltA	−0.6180148	YES	NO
hic_scaffold_7:53495517–53497010	circRNA	PH02Gene33975	XP_020168209.1DEAD-box ATP-dependent RNA helicase 52C-like	hic_scaffold_7:53495518–53495588	AltA	0.522544	YES	YES
hic_scaffold_21:28926209–28928188	circRNA	hic_scaffold_21:28918907–28936055	novel	hic_scaffold_21:28926210–28926243	AltA	−0.6254435	YES	YES
hic_scaffold_8:62345860–62346923	circRNA	PH02Gene28136	XP_003563608.1cell division cycle protein 27 homolog B isoform X2	hic_scaffold_8:62346429–62346486	AltA	0.746691	NO	YES
hic_scaffold_17:98155358–98156231	circRNA	hic_scaffold_17:98151632–98157066	novel	hic_scaffold_17:98155947–98155959	AltA	0.697632	YES	YES
hic_scaffold_8:10181490–10183360	circRNA	PH02Gene11133	XP_015694099.1 CHD3-type chromatin-remodeling factor PICKLE-like	hic_scaffold_8:10182248–10182250	AltA	−0.505469	YES	YES
hic_scaffold_10:5934648–5935352	circRNA	PH02Gene10589	XP_015644593.1 oligouridylate-binding protein 1	hic_scaffold_10:5934732–5934734	AltA	−0.6013189	NO	YES
hic_scaffold_10:1364563–1503434	circRNA	hic_scaffold_10:1351708–1506824	novel	hic_scaffold_10:1481001–1481009	AltA	−0.5113613	YES	YES
hic_scaffold_14:61183205–61184681	circRNA	PH02Gene12824	XP_014754708.1protein MON2 homolog isoform X2	hic_scaffold_14:61184208–61184212	AltA	−0.6048407	YES	YES
hic_scaffold_13:102064207–102071300	circRNA	PH02Gene11246	PWZ52342.1Nucleoporin NUP188	hic_scaffold_13:102064208–102064227	AltA	0.672239	YES	YES
hic_scaffold_10:32256872–32272663	circRNA	hic_scaffold_10:32255670–32288180	novel	hic_scaffold_10:32256873–32256927	AltA	−0.6658141	YES	NO
hic_scaffold_7:6882257–6886499	circRNA	hic_scaffold_7:6854665–6887744	novel	hic_scaffold_7:6885176–6885179	AltA	0.52506	YES	NO
hic_scaffold_5:52804212–52804866	circRNA	PH02Gene02945	BAJ94113.1predicted protein	hic_scaffold_5:52804753–52804758	AltA	0.778568	YES	YES
hic_scaffold_16:81061394–81066513	circRNA	PH02Gene37513	XP_003567716.1light-mediated development protein DET1 isoform X4	hic_scaffold_16:81062147–81062152	AltA	−0.7937632	YES	NO
hic_scaffold_14:100094655–100096571	circRNA	PH02Gene44348	XP_006643769.1 serine/arginine-rich splicing factor RS2Z32-like isoform X1	hic_scaffold_14:100095586–100095816	AltA	0.611589	NO	YES
hic_scaffold_10:32256872–32272663	circRNA	hic_scaffold_10:32255670–32288180	novel	hic_scaffold_10:32256873–32256927	AltA	−0.6658141	YES	NO
hic_scaffold_21:49376775–49381610	circRNA	PH02Gene33005	XP_015631276.1 mechanosensitive ion channel protein 2, chloroplastic	hic_scaffold_21:49381550–49381559	AltA	−0.8332361	YES	NO
hic_scaffold_23:56942968–56943494	circRNA	hic_scaffold_23:56938315–56969095	novel	hic_scaffold_23:56943390–56943395	AltA	0.87004	YES	YES
hic_scaffold_21:363842–364437	circRNA	PH02Gene41689	XP_004979232.1heavy metal-associated isoprenylated plant protein 9	hic_scaffold_21:364236–364313	AltA	−0.5484365	YES	NO
hic_scaffold_21:18785170–18790994	circRNA	PH02Gene40425	XP_003560240.1calcium-transporting ATPase 3, endoplasmic reticulum-type isoform X2	hic_scaffold_21:18789148–18789164	AltA	0.553399	YES	YES
hic_scaffold_14:70582102–70588883	circRNA	PH02Gene11414	XP_015622203.1 delta-1-pyrroline-5-carboxylate synthase-like	hic_scaffold_14:70583275–70583292	AltA	0.54559	YES	NO
hic_scaffold_17:92210742–92214047	circRNA	PH02Gene09125	XP_015623592.1 putative E3 ubiquitin-protein ligase LIN-1	hic_scaffold_17:92211409–92211419	AltA	0.945294	YES	YES
hic_scaffold_13:64762768–64764662	circRNA	PH02Gene20544	XP_024316789.1protein ENHANCED DISEASE RESISTANCE 2 isoform X1	hic_scaffold_13:64762841–64762885	AltA	−0.6862436	YES	NO
hic_scaffold_17:66029022–66030631	circRNA	PH02Gene37409	XP_003572753.1senescence-associated protein OSA15, chloroplastic isoform X2	hic_scaffold_17:66029661–66029665	AltA	−0.5725378	YES	NO
hic_scaffold_23:56942968–56943494	circRNA	PH02Gene13156	XP_015636457.1 phototropin-2	hic_scaffold_23:56943390–56943395	AltA	0.81735	YES	YES
hic_scaffold_21:26685708–26686703	circRNA	PH02Gene11930	XP_003559557.1HIPL1 protein	hic_scaffold_21:26686699–26686703	AltA	0.553289	NO	YES
hic_scaffold_14:2782602–2785564	circRNA	PH02Gene29749	XP_006644103.1 ATP-citrate synthase beta chain protein 1	hic_scaffold_14:2784963–2784967	AltA	0.65471	YES	NO
hic_scaffold_7:58008013–58008326	circRNA	PH02Gene29488	XP_015617228.1 acyl-CoA-binding domain-containing protein 5 isoform X1	hic_scaffold_7:58008014–58008015	AltA	0.71929	NO	YES
hic_scaffold_15:39903192–39911652	circRNA	PH02Gene40620	XP_020169095.1branched-chain-amino-acid aminotransferase-like protein 1 isoform X1	hic_scaffold_15:39911404–39911407	AltA	−0.6014165	NO	YES
hic_scaffold_12:6523431–6525841	circRNA	hic_scaffold_12:6522467–6527591	novel	hic_scaffold_12:6524009–6524101	AltA	0.609881	YES	NO
hic_scaffold_8:11053097–11057560	circRNA	PH02Gene11163	XP_003564177.1origin of replication complex subunit 1	hic_scaffold_8:11054087–11054090	AltA	0.651042	YES	YES
hic_scaffold_5:52804212–52804866	circRNA	PH02Gene02945	BAJ94113.1predicted protein	hic_scaffold_5:52804428–52804444	AltA	0.550482	YES	YES
hic_scaffold_12:27263031–27270816	circRNA	PH02Gene22511	XP_003576603.1beta-galactosidase 15 isoform X1	hic_scaffold_12:27263550–27263597	AltA	−0.7182495	YES	NO
hic_scaffold_15:86692505–86696563	circRNA	PH02Gene06214	XP_006651781.1 calcium-transporting ATPase 3, endoplasmic reticulum-type	hic_scaffold_15:86695038–86695090	AltA	0.548703	NO	YES
hic_scaffold_21:81982827–81985040	circRNA	PH02Gene12952	XP_015631072.1 rab3 GTPase-activating protein catalytic subunit isoform X1	hic_scaffold_21:81982956–81982961	AltA	−0.737837	YES	NO
hic_scaffold_10:5934230–5935352	circRNA	hic_scaffold_10:5933828–5939335	novel	hic_scaffold_10:5934732–5934734	AltA	0.559616	NO	YES
hic_scaffold_4:29073003–29079474	circRNA	PH02Gene37035	XP_003560227.1protein GRIP isoform X1	hic_scaffold_4:29073120–29073123	AltA	−0.8038368	NO	YES
hic_scaffold_21:23421961–23423767	circRNA	PH02Gene13925	AFW04247.1integral membrane protein	hic_scaffold_21:23423687–23423767	AltA	0.643876	YES	YES
hic_scaffold_3:21562485–21564263	circRNA	hic_scaffold_3:21561028–21566721	novel	hic_scaffold_3:21564257–21564263	AltA	0.500568	YES	YES
hic_scaffold_14:91678725–91684630	circRNA	hic_scaffold_14:91677751–91687009	novel	hic_scaffold_14:91683769–91683822	AltA	0.530327	YES	NO
hic_scaffold_16:70115098–70122509	circRNA	PH02Gene17305	CDF77348.1CRT1-like GHKL ATPase	hic_scaffold_16:70115298–70115341	AltA	0.531855	YES	YES
hic_scaffold_17:27781146–27782460	circRNA	PH02Gene38986	XP_003569996.1protein ORANGE, chloroplastic	hic_scaffold_17:27781147–27781204	AltA	0.517242	YES	NO
hic_scaffold_8:62345860–62346486	circRNA	PH02Gene28136	XP_003563608.1cell division cycle protein 27 homolog B isoform X2	hic_scaffold_8:62346429–62346486	AltA	0.525022	NO	YES
hic_scaffold_22:56844644–56845968	circRNA	hic_scaffold_22:56819532–56864287	novel	hic_scaffold_22:56844877–56844881	AltA	0.816398	YES	YES
hic_scaffold_21:84296375–84297080	circRNA	PH02Gene18607	XP_006649884.1 two-component response regulator-like PRR73	hic_scaffold_21:84296919–84296923	AltA	−0.7303438	YES	NO
hic_scaffold_7:6882257–6886499	circRNA	hic_scaffold_7:6852514–6887492	novel	hic_scaffold_7:6885176–6885179	AltA	0.52506	YES	NO
hic_scaffold_10:1364563–1503434	circRNA	hic_scaffold_10:1351710–1506192	novel	hic_scaffold_10:1466972–1466982	AltA	0.524078	YES	YES
hic_scaffold_14:2782602–2785564	circRNA	hic_scaffold_14:2780900–2787292	novel	hic_scaffold_14:2784963–2784967	AltA	0.65471	YES	NO
hic_scaffold_10:1364563–1503434	circRNA	hic_scaffold_10:1351708–1511646	novel	hic_scaffold_10:1481001–1481009	AltA	−0.5113613	YES	YES
hic_scaffold_14:88949540–88952371	circRNA	hic_scaffold_14:88941991–88952994	novel	hic_scaffold_14:88950118–88950243	AltA	−0.6556112	YES	NO
hic_scaffold_17:3536605–3538911	circRNA	PH02Gene05818	XP_010235930.1N-alpha-acetyltransferase 35, NatC auxiliary subunit	hic_scaffold_17:3537847–3537850	AltD	0.543928	YES	YES
hic_scaffold_13:101468493–101470515	circRNA	hic_scaffold_13:101467097–101472393	novel	hic_scaffold_13:101468828–101468872	AltD	−0.6991822	YES	NO
hic_scaffold_7:36018694–36021095	circRNA	PH02Gene02412	XP_021303495.1probable NOT transcription complex subunit VIP2 isoform X1	hic_scaffold_7:36020087–36020227	AltD	−0.5839527	YES	NO
hic_scaffold_15:80000302–80002729	circRNA	hic_scaffold_15:79994044–80004426	novel	hic_scaffold_15:80002491–80002497	AltD	−0.8134977	YES	YES
hic_scaffold_8:10181490–10183360	circRNA	hic_scaffold_8:10151956–10187841	novel	hic_scaffold_8:10183033–10183038	AltD	0.662913	YES	YES
hic_scaffold_15:48641037–48643924	circRNA	hic_scaffold_15:48593350–48660187	novel	hic_scaffold_15:48643177–48643196	AltD	0.58899	YES	NO
hic_scaffold_17:3536605–3538911	circRNA	hic_scaffold_17:3535804–3538911	novel	hic_scaffold_17:3537847–3537850	AltD	0.543928	YES	YES
hic_scaffold_13:101468493–101470730	circRNA	hic_scaffold_13:101467506–101478135	novel	hic_scaffold_13:101468828–101468872	AltD	0.572945	YES	YES
hic_scaffold_10:50157296–50157569	circRNA	PH02Gene33635	XP_015647516.1 phosphomannomutase/phosphoglucomutase isoform X1	hic_scaffold_10:50157415–50157415	AltD	0.661438	YES	NO
hic_scaffold_13:101468493–101470515	circRNA	hic_scaffold_13:101467097–101472393	novel	hic_scaffold_13:101470485–101470515	AltD	0.538913	YES	NO
hic_scaffold_13:101468493–101469234	circRNA	hic_scaffold_13:101467166–101479000	novel	hic_scaffold_13:101468828–101468872	AltD	−0.5768543	YES	YES
hic_scaffold_13:101468493–101469234	circRNA	hic_scaffold_13:101468271–101470693	novel	hic_scaffold_13:101468828–101468872	AltD	−0.6122199	YES	YES
hic_scaffold_7:6882257–6886499	circRNA	hic_scaffold_7:6852702–6887737	novel	hic_scaffold_7:6885434–6885861	AltD	−0.5653347	YES	NO
hic_scaffold_8:845727–846338	circRNA	hic_scaffold_8:842525–849676	novel	hic_scaffold_8:846011–846059	AltD	0.512497	YES	YES
hic_scaffold_3:88003779–88008732	circRNA	PH02Gene22825	XP_015626111.1 protease Do-like 7 isoform X2	hic_scaffold_3:88004656–88004657	AltD	−0.6389325	YES	NO
hic_scaffold_7:14442219–14444202	circRNA	PH02Gene44481	AOZ57117.1Serine threonine-protein kinase TOR	hic_scaffold_7:14442701–14442755	AltD	0.656599	YES	NO
hic_scaffold_6:21307817–21310812	circRNA	PH02Gene05285	BAD46196.1putative fructose/tagatose bisphosphate aldolase	hic_scaffold_6:21309485–21309487	AltD	0.8125	YES	NO
hic_scaffold_18:13402608–13402814	circRNA	PH02Gene12302	XP_015648629.1 beta-1,6-galactosyltransferase GALT31A	hic_scaffold_18:13402609–13402649	AltD	0.535935	YES	NO
hic_scaffold_13:101468493–101469234	circRNA	hic_scaffold_13:101467166–101479000	novel	hic_scaffold_13:101468828–101468872	AltD	−0.5768543	YES	YES
hic_scaffold_9:10973158–10974984	circRNA	PH02Gene24950	AQK93123.1Putative DUF1664 domain family protein	hic_scaffold_9:10973956–10974008	AltD	0.799309	NO	YES
hic_scaffold_13:101468493–101470730	circRNA	hic_scaffold_13:101467616–101476845	novel	hic_scaffold_13:101470485–101470515	AltD	0.522389	YES	YES
hic_scaffold_24:2442885–2445671	circRNA	PH02Gene43541	XP_015636657.1 actin-related protein 9 isoform X1	hic_scaffold_24:2444333–2444347	AltD	−0.5580641	NO	YES
hic_scaffold_13:101468493–101470730	circRNA	hic_scaffold_13:101467968–101479151	novel	hic_scaffold_13:101470485–101470515	AltD	−0.5334969	YES	YES
hic_scaffold_13:101468493–101470515	circRNA	hic_scaffold_13:101467097–101472393	novel	hic_scaffold_13:101470485–101470515	AltD	0.538913	YES	NO
hic_scaffold_15:80000302–80002729	circRNA	hic_scaffold_15:79996753–80004328	novel	hic_scaffold_15:80002491–80002497	AltD	0.702945	YES	YES
hic_scaffold_21:56363270–56365732	circRNA	hic_scaffold_21:56362599–56366438	novel	hic_scaffold_21:56364496–56365032	AltD	0.58447	NO	YES
hic_scaffold_21:56363270–56365732	circRNA	hic_scaffold_21:56357548–56366438	novel	hic_scaffold_21:56364496–56365032	AltD	0.58447	NO	YES
hic_scaffold_9:30323791–30324790	circRNA	PH02Gene48812	BAK02447.1predicted protein	hic_scaffold_9:30324039–30324044	AltD	0.556307	YES	YES
hic_scaffold_7:6882257–6886499	circRNA	hic_scaffold_7:6852702–6887737	novel	hic_scaffold_7:6885434–6885861	AltD	−0.5653347	YES	NO
hic_scaffold_13:127317232–127318013	circRNA	PH02Gene14834	XP_015613565.1 alpha-galactosidase isoform X1	hic_scaffold_13:127317961–127318013	AltD	−0.7371329	YES	NO
hic_scaffold_13:101468493–101469234	circRNA	hic_scaffold_13:101468271–101470693	novel	hic_scaffold_13:101468828–101468872	AltD	−0.6122199	YES	YES
hic_scaffold_13:794626–798721	circRNA	hic_scaffold_13:794016–808079	novel	hic_scaffold_13:797296–798247	AltD	0.842526	YES	YES
hic_scaffold_7:6882257–6886499	circRNA	hic_scaffold_7:6852702–6887737	novel	hic_scaffold_7:6885434–6885861	AltD	−0.5653347	YES	NO
hic_scaffold_18:16952844–16954439	circRNA	hic_scaffold_18:16942604–16963603	novel	hic_scaffold_18:16953656–16953738	AltD	−0.5706506	YES	YES
hic_scaffold_24:64156796–64157253	circRNA	hic_scaffold_24:64149051–64168025	novel	hic_scaffold_24:64157249–64157253	AltD	−0.5554677	NO	YES
hic_scaffold_16:105055585–105057643	circRNA	hic_scaffold_16:105053934–105069079	novel	hic_scaffold_16:105057364–105057368	AltD	−0.6172134	YES	NO
hic_scaffold_16:55711757–55715350	circRNA	PH02Gene34751	XP_020165154.1chitinase domain-containing protein 1-like	hic_scaffold_16:55715108–55715113	AltD	−0.7195543	NO	YES
hic_scaffold_17:90857647–90859990	circRNA	PH02Gene34105	XP_020161142.1calcium-transporting ATPase 8, plasma membrane-type-like	hic_scaffold_17:90859596–90859599	AltD	0.799102	YES	NO
hic_scaffold_22:56844644–56845968	circRNA	hic_scaffold_22:56819532–56864287	novel	hic_scaffold_22:56844966–56844972	AltD	0.565334	YES	YES
hic_scaffold_13:101468493–101470515	circRNA	hic_scaffold_13:101467097–101472393	novel	hic_scaffold_13:101468828–101468872	AltD	−0.6991822	YES	NO
hic_scaffold_13:44871543–44871871	circRNA	PH02Gene12245	EMS56223.1Lactoylglutathione lyase	hic_scaffold_13:44871751–44871797	AltD	−0.5735482	YES	YES
hic_scaffold_23:61600786–61606190	circRNA	PH02Gene14906	XP_003579318.1probable cleavage and polyadenylation specificity factor subunit 1 isoform X1	hic_scaffold_23:61605869–61605872	AltD	−0.6831301	YES	NO
hic_scaffold_21:65769393–65771565	circRNA	hic_scaffold_21:65747336–65792368	novel	hic_scaffold_21:65771222–65771310	AltD	−0.6798937	YES	YES
hic_scaffold_7:14442219–14444202	circRNA	hic_scaffold_7:14421258–14452597	novel	hic_scaffold_7:14442701–14442755	AltD	0.678571	YES	NO
hic_scaffold_8:10181490–10183360	circRNA	PH02Gene11133	XP_015694099.1 CHD3-type chromatin-remodeling factor PICKLE-like	hic_scaffold_8:10183033–10183038	AltD	−0.6864848	YES	YES
hic_scaffold_18:8804805–8809910	circRNA	PH02Gene08180	PAN17597.1hypothetical protein PAHAL_3G142700	hic_scaffold_18:8806690–8806691	AltD	0.539984	YES	YES
hic_scaffold_11:16235410–16245397	circRNA	hic_scaffold_11:16234849–16261329	novel	hic_scaffold_11:16244936–16245061	AltD	0.583782	YES	YES
hic_scaffold_8:28290914–28295539	circRNA	PH02Gene21918	XP_015644140.1 DNA topoisomerase 1 isoform X1	hic_scaffold_8:28295430–28295436	AltD	0.677929	YES	YES
hic_scaffold_13:133497917–133500754	circRNA	hic_scaffold_13:133492431–133503528	novel	hic_scaffold_13:133497918–133497919	AltD	0.558307	YES	NO
hic_scaffold_18:16952844–16954439	circRNA	hic_scaffold_18:16942726–16963659	novel	hic_scaffold_18:16953656–16953738	AltD	−0.5322315	YES	YES
hic_scaffold_13:44203181–44205233	circRNA	PH02Gene23327	---NA---	hic_scaffold_13:44204988–44205096	AltD	0.679588	NO	YES
hic_scaffold_8:62221248–62222458	circRNA	PH02Gene28131	XP_015631322.1 replication protein A 70 kDa DNA-binding subunit B isoform X4	hic_scaffold_8:62221736–62222126	AltD	−0.6617506	YES	YES
hic_scaffold_21:32631603–32633118	circRNA	hic_scaffold_21:32629846–32642381	novel	hic_scaffold_21:32632517–32632527	AltD	−0.53085	YES	NO
hic_scaffold_8:25107–108913	circRNA	hic_scaffold_8:350–111929	novel	hic_scaffold_8:30803–30912	AltD	−0.8164966	YES	YES
hic_scaffold_8:25107–110805	circRNA	hic_scaffold_8:8195–111983	novel	hic_scaffold_8:30803–30912	AltD	0.523068	YES	NO
hic_scaffold_13:101468493–101469234	circRNA	hic_scaffold_13:101467166–101474070	novel	hic_scaffold_13:101468828–101468872	AltD	−0.5768543	YES	YES
hic_scaffold_18:16952844–16954439	circRNA	hic_scaffold_18:16942726–16963659	novel	hic_scaffold_18:16953656–16953738	AltD	−0.5322315	YES	YES
hic_scaffold_7:13424058–13425949	circRNA	hic_scaffold_7:13409322–13448336	novel	hic_scaffold_7:13425253–13425271	AltD	0.586857	YES	YES
hic_scaffold_13:101468493–101470730	circRNA	hic_scaffold_13:101467166–101479000	novel	hic_scaffold_13:101470485–101470515	AltD	0.531276	YES	YES
hic_scaffold_12:26416442–26416983	circRNA	PH02Gene45012	XP_003576637.1zinc finger CCCH domain-containing protein 66 isoform X2	hic_scaffold_12:26416443–26416680	AltD	−0.5845723	NO	YES
hic_scaffold_7:6882257–6886499	circRNA	hic_scaffold_7:6852702–6887737	novel	hic_scaffold_7:6885434–6885861	AltD	−0.5653347	YES	NO
hic_scaffold_18:16952844–16954439	circRNA	hic_scaffold_18:16942604–16963603	novel	hic_scaffold_18:16953656–16953738	AltD	−0.5706506	YES	YES
hic_scaffold_20:8377938–8379596	circRNA	PH02Gene42060	BAJ96676.1predicted protein	hic_scaffold_20:8378119–8378202	AltD	0.542925	YES	YES
hic_scaffold_3:99133777–99135217	circRNA	hic_scaffold_3:99131362–99135754	novel	hic_scaffold_3:99134236–99134298	AltD	−0.5681621	NO	YES
hic_scaffold_20:49409196–49410748	circRNA	PH02Gene10258	XP_015622759.1 beta-amylase 8	hic_scaffold_20:49409661–49409676	AltD	−0.6524281	NO	YES
hic_scaffold_15:74221266–74222974	circRNA	PH02Gene03618	XP_015630657.1 putative transporter arsB isoform X1	hic_scaffold_15:74221353–74221388	AltD	−0.6427641	YES	YES
hic_scaffold_8:28290914–28295539	circRNA	hic_scaffold_8:28281382–28308556	novel	hic_scaffold_8:28295430–28295436	AltD	0.677929	YES	YES
hic_scaffold_20:53074273–53077928	circRNA	PH02Gene30683	XP_006647352.2 ribonuclease J isoform X1	hic_scaffold_20:53074384–53074397	AltD	0.587844	YES	NO
hic_scaffold_10:5934230–5935352	circRNA	PH02Gene10589	XP_015644593.1 oligouridylate-binding protein 1	hic_scaffold_10:5935233–5935261	AltD	−0.5569879	NO	YES
hic_scaffold_13:101468493–101470730	circRNA	hic_scaffold_13:101467616–101476845	novel	hic_scaffold_13:101468828–101468872	AltD	−0.573119	YES	YES
hic_scaffold_17:33857363–33858450	circRNA	PH02Gene36686	PWZ25787.1Ubiquitin carboxyl-terminal hydrolase 13	hic_scaffold_17:33858444–33858450	AltD	0.506573	YES	YES
hic_scaffold_21:23421961–23423767	circRNA	PH02Gene13925	AFW04247.1integral membrane protein	hic_scaffold_21:23422858–23422897	AltD	0.544395	YES	YES
hic_scaffold_13:101468493–101470730	circRNA	hic_scaffold_13:101467166–101479000	novel	hic_scaffold_13:101470485–101470515	AltD	−0.5334969	YES	YES
hic_scaffold_8:35819371–35820457	circRNA	PH02Gene46397	XP_003563877.1G patch domain-containing protein TGH homolog isoform X2	hic_scaffold_8:35820192–35820265	AltD	−0.7160237	YES	NO
hic_scaffold_13:101468493–101469234	circRNA	hic_scaffold_13:101468271–101470693	novel	hic_scaffold_13:101468828–101468872	AltD	−0.6122199	YES	YES
hic_scaffold_3:99133777–99135217	circRNA	hic_scaffold_3:99131548–99135746	novel	hic_scaffold_3:99134236–99134298	AltD	−0.5106622	NO	YES
hic_scaffold_17:98155358–98156231	circRNA	hic_scaffold_17:98151632–98157066	novel	hic_scaffold_17:98156054–98156095	AltD	0.807781	YES	YES
hic_scaffold_13:133497917–133500754	circRNA	hic_scaffold_13:133492431–133503528	novel	hic_scaffold_13:133500162–133500180	AltD	0.937297	YES	NO
hic_scaffold_15:74221266–74222974	circRNA	hic_scaffold_15:74211850–74223686	novel	hic_scaffold_15:74221353–74221388	AltD	−0.6427641	YES	YES
hic_scaffold_13:101468493–101470484	circRNA	hic_scaffold_13:101468320–101470731	novel	hic_scaffold_13:101468828–101468872	AltD	0.572945	YES	YES
hic_scaffold_17:57602810–57603957	circRNA	PH02Gene42038	XP_003575344.1muscle M-line assembly protein unc-89	hic_scaffold_17:57603754–57603761	AltD	−0.6790513	YES	NO
hic_scaffold_15:66042905–66045741	circRNA	PH02Gene39076	XP_003558580.1J domain-containing protein required for chloroplast accumulation response 1	hic_scaffold_15:66045618–66045625	AltD	0.904194	YES	NO
hic_scaffold_23:78077526–78085446	circRNA	PH02Gene28204	XP_015636901.1 protein MRG1 isoform X8	hic_scaffold_23:78083680–78083684	AltD	0.702272	YES	YES
hic_scaffold_13:133497917–133500754	circRNA	PH02Gene01610	XP_015651284.1 transcription initiation factor TFIID subunit 15 isoform X1	hic_scaffold_13:133500162–133500180	AltD	0.741873	YES	NO
hic_scaffold_8:41246355–41247636	circRNA	PH02Gene14972	XP_015631992.1 elongation factor G, mitochondrial	hic_scaffold_8:41247515–41247523	AltD	−0.7875173	YES	YES
hic_scaffold_21:65760088–65771565	circRNA	hic_scaffold_21:65747336–65792368	novel	hic_scaffold_21:65771222–65771310	AltD	−0.6798937	YES	NO
hic_scaffold_7:6882257–6886499	circRNA	hic_scaffold_7:6854990–6887737	novel	hic_scaffold_7:6885434–6885861	AltD	−0.5653347	YES	NO
hic_scaffold_15:80000302–80002729	circRNA	hic_scaffold_15:79994066–80004342	novel	hic_scaffold_15:80002491–80002497	AltD	0.558813	YES	YES
hic_scaffold_18:16952844–16954439	circRNA	hic_scaffold_18:16942726–16963659	novel	hic_scaffold_18:16953656–16953738	AltD	−0.5322315	YES	YES
hic_scaffold_4:27150511–27154387	circRNA	PH02Gene06912	XP_020184935.1DNA mismatch repair protein MSH4 isoform X2	hic_scaffold_4:27150965–27150990	AltD	−0.5098499	YES	YES
hic_scaffold_18:16952844–16954439	circRNA	PH02Gene02564	XP_006659145.1 protein CCA1 isoform X2	hic_scaffold_18:16953656–16953738	AltD	−0.6606302	YES	YES
hic_scaffold_18:16952844–16954439	circRNA	hic_scaffold_18:16942726–16963659	novel	hic_scaffold_18:16953656–16953738	AltD	−0.5322315	YES	YES
hic_scaffold_13:67667350–67668823	circRNA	PH02Gene40210	BAJ91369.1predicted protein	hic_scaffold_13:67667351–67667517	AltD	−0.5540298	YES	NO
hic_scaffold_15:8366421–8366622	circRNA	PH02Gene33872	XP_004982285.1rhomboid-like protein 15 isoform X1	hic_scaffold_15:8366459–8366473	AltD	−0.5760599	NO	YES
hic_scaffold_7:14442219–14444202	circRNA	hic_scaffold_7:14403967–14452597	novel	hic_scaffold_7:14442701–14442755	AltD	0.678571	YES	NO
hic_scaffold_21:32631603–32633118	circRNA	PH02Gene44923	XP_002464148.1cationic amino acid transporter 2, vacuolar isoform X2	hic_scaffold_21:32631604–32631805	ExonS	0.655562	YES	NO
hic_scaffold_15:48641037–48648699	circRNA	hic_scaffold_15:48591872–48660239	novel	hic_scaffold_15:48647591–48647717	ExonS	0.566947	YES	YES
hic_scaffold_24:64156796–64157253	circRNA	hic_scaffold_24:64149117–64167712	novel	hic_scaffold_24:64157184–64157253	ExonS	0.758473	NO	YES
hic_scaffold_17:2959828–2966990	circRNA	PH02Gene05846	AIU99457.1soluble starch synthase V	hic_scaffold_17:2966247–2966356	ExonS	−0.5583533	NO	YES
hic_scaffold_11:16235410–16245397	circRNA	hic_scaffold_11:16234882–16261760	novel	hic_scaffold_11:16239856–16239918	ExonS	−0.5053158	YES	YES
hic_scaffold_21:82814623–82817482	circRNA	PH02Gene23550	XP_003558156.1phosphoinositide phosphatase SAC8 isoform X1	hic_scaffold_21:82814624–82814751	ExonS	0.532327	YES	NO
hic_scaffold_17:26622070–26624649	circRNA	PH02Gene28543	XP_020182419.1E3 ubiquitin-protein ligase BRE1-like 1 isoform X2	hic_scaffold_17:26623581–26623657	ExonS	0.883452	YES	YES
hic_scaffold_13:6325554–6326792	circRNA	PH02Gene44725	XP_006654162.1 proline-rich receptor-like protein kinase PERK1	hic_scaffold_13:6326645–6326792	ExonS	−0.5786449	NO	YES
hic_scaffold_11:16235410–16245397	circRNA	hic_scaffold_11:16234882–16266119	novel	hic_scaffold_11:16239856–16239918	ExonS	−0.5053158	YES	YES
hic_scaffold_4:442692–444729	circRNA	PH02Gene16649	XP_015646515.1 importin-11	hic_scaffold_4:443550–443642	ExonS	0.661438	YES	NO
hic_scaffold_4:34185591–34197203	circRNA	PH02Gene40543	XP_015647516.1 phosphomannomutase/phosphoglucomutase isoform X1	hic_scaffold_4:34196982–34197203	ExonS	0.597453	YES	YES
hic_scaffold_14:33151663–33153450	circRNA	PH02Gene22159	XP_020171770.1pentatricopeptide repeat-containing protein At1g10910, chloroplastic	hic_scaffold_14:33153322–33153450	ExonS	0.945294	YES	YES
hic_scaffold_15:48641037–48648699	circRNA	hic_scaffold_15:48591982–48660171	novel	hic_scaffold_15:48648478–48648523	ExonS	0.619308	YES	YES
hic_scaffold_21:56363270–56365732	circRNA	hic_scaffold_21:56357548–56366438	novel	hic_scaffold_21:56364970–56365032	ExonS	0.883884	NO	YES
hic_scaffold_7:14420385–14427420	circRNA	hic_scaffold_7:14403952–14449433	novel	hic_scaffold_7:14420386–14420538	ExonS	0.883884	YES	NO
hic_scaffold_15:48641037–48648699	circRNA	hic_scaffold_15:48615344–48660239	novel	hic_scaffold_15:48647591–48647717	ExonS	0.566947	YES	YES
hic_scaffold_21:65769393–65771565	circRNA	hic_scaffold_21:65747336–65792235	novel	hic_scaffold_21:65769394–65769511	ExonS	−0.64264	YES	YES
hic_scaffold_4:55789448–55793251	circRNA	PH02Gene08268	XP_012699242.1187-kDa microtubule-associated protein AIR9	hic_scaffold_4:55793151–55793251	ExonS	0.640712	NO	YES
hic_scaffold_10:32256872–32272663	circRNA	hic_scaffold_10:32255670–32288180	novel	hic_scaffold_10:32259656–32259773	ExonS	0.935414	YES	NO
hic_scaffold_15:80533126–80539123	circRNA	PH02Gene24538	XP_015632355.1 inositol hexakisphosphate and diphosphoinositol-pentakisphosphate kinase isoform X1	hic_scaffold_15:80533127–80533231	ExonS	0.96875	NO	YES
hic_scaffold_35:13430–14041	circRNA	PH02Gene21569	XP_003561234.1protein transport protein SEC16A homolog	hic_scaffold_35:13431–13598	ExonS	−0.5011148	YES	YES
hic_scaffold_3:99217966–99218474	circRNA	PH02Gene21227	XP_003570288.1nudix hydrolase 3	hic_scaffold_3:99217967–99218063	ExonS	0.725318	YES	NO
hic_scaffold_21:56363270–56365732	circRNA	PH02Gene42868	BAJ84902.1predicted protein	hic_scaffold_21:56364970–56365032	ExonS	0.502571	NO	YES
hic_scaffold_16:55711757–55715350	circRNA	PH02Gene34751	XP_020165154.1chitinase domain-containing protein 1-like	hic_scaffold_16:55713655–55713836	ExonS	0.623049	NO	YES
hic_scaffold_23:9451621–9452685	circRNA	hic_scaffold_23:9447765–9462966	novel	hic_scaffold_23:9452056–9452102	ExonS	−0.5802184	YES	NO
hic_scaffold_5:44792408–44793349	circRNA	PH02Gene22414	ONM05709.1RING/U-box superfamily protein	hic_scaffold_5:44793003–44793065	ExonS	−0.5507501	YES	NO
hic_scaffold_35:13430–14041	circRNA	PH02Gene21569	XP_003561234.1protein transport protein SEC16A homolog	hic_scaffold_35:13463–13598	ExonS	−0.5011148	YES	YES
hic_scaffold_17:95399243–95400336	circRNA	PH02Gene26041	XP_020192718.1cleavage and polyadenylation specificity factor subunit 3-II	hic_scaffold_17:95399992–95400178	ExonS	0.615235	YES	YES
hic_scaffold_19:20546531–20550365	circRNA	PH02Gene12811	XP_006660445.1 histone-lysine N-methyltransferase ATX2-like isoform X1	hic_scaffold_19:20547910–20547964	ExonS	0.534708	YES	YES
hic_scaffold_15:48641037–48648699	circRNA	hic_scaffold_15:48591872–48660239	novel	hic_scaffold_15:48647591–48647678	ExonS	0.566947	YES	YES
hic_scaffold_17:29383078–29383854	circRNA	PH02Gene16917	XP_015626278.1 RNA polymerase II C-terminal domain phosphatase-like 1	hic_scaffold_17:29383251–29383292	ExonS	−0.6252931	YES	YES
hic_scaffold_21:65769393–65771565	circRNA	hic_scaffold_21:65747336–65789950	novel	hic_scaffold_21:65770156–65770206	ExonS	0.911147	YES	YES
hic_scaffold_15:48641037–48648699	circRNA	PH02Gene07771	XP_015631764.1 NHL repeat-containing protein 2 isoform X5	hic_scaffold_15:48647591–48647678	ExonS	0.535714	YES	YES
hic_scaffold_15:48641037–48648699	circRNA	hic_scaffold_15:48605912–48658916	novel	hic_scaffold_15:48647591–48647678	ExonS	0.566947	YES	YES
hic_scaffold_13:130008960–130012221	circRNA	PH02Gene21382	XP_010234915.1sphingoid long-chain bases kinase 1	hic_scaffold_13:130009901–130009981	ExonS	0.60833	NO	YES
hic_scaffold_15:48641037–48648699	circRNA	hic_scaffold_15:48615344–48660239	novel	hic_scaffold_15:48647591–48647678	ExonS	0.566947	YES	YES
hic_scaffold_18:27330010–27332139	circRNA	PH02Gene23096	ACG32836.1membrane-associated 30 kDa protein	hic_scaffold_18:27330335–27330347	ExonS	−0.559017	YES	YES
hic_scaffold_14:82841868–82843700	circRNA	PH02Gene14245	XP_015620702.1 homeobox protein LUMINIDEPENDENS	hic_scaffold_14:82841869–82842374	ExonS	0.533002	YES	NO
hic_scaffold_5:54066405–54068789	circRNA	PH02Gene02875	PWZ05206.1putative vacuolar protein sorting-associated protein 13A	hic_scaffold_5:54068716–54068789	ExonS	0.802955	YES	NO
hic_scaffold_23:53915145–53916442	circRNA	PH02Gene17190	XP_003581092.1protein MICRORCHIDIA 4 isoform X1	hic_scaffold_23:53916048–53916442	ExonS	0.800617	YES	YES
hic_scaffold_1:3413762–3416904	circRNA	PH02Gene45638	XP_015617039.1 cyclin-T1-3	hic_scaffold_1:3416753–3416904	ExonS	−0.7366532	YES	NO
hic_scaffold_21:65769393–65771565	circRNA	hic_scaffold_21:65757743–65792165	novel	hic_scaffold_21:65769394–65769511	ExonS	0.642082	YES	YES
hic_scaffold_21:65769393–65771565	circRNA	PH02Gene41297	XP_003557830.1alpha-N-acetylglucosaminidase isoform X1	hic_scaffold_21:65770156–65770206	ExonS	0.809431	YES	YES
hic_scaffold_21:96867799–96867998	circRNA	PH02Gene26604	XP_010228951.1kinesin light chain 3 isoform X3	hic_scaffold_21:96867946–96867998	ExonS	0.619426	NO	YES
hic_scaffold_24:64156796–64157253	circRNA	hic_scaffold_24:64149051–64168025	novel	hic_scaffold_24:64156797–64156927	ExonS	0.694969	NO	YES
hic_scaffold_4:55792726–55793251	circRNA	hic_scaffold_4:55787800–55803079	novel	hic_scaffold_4:55793151–55793251	ExonS	0.655115	YES	NO
hic_scaffold_17:10326589–10327759	circRNA	PH02Gene00992	XP_003570620.1oxidation resistance protein 1	hic_scaffold_17:10327095–10327168	ExonS	0.564288	YES	YES
hic_scaffold_24:7068051–7077372	circRNA	PH02Gene32133	XP_021318715.1sterol 3-beta-glucosyltransferase UGT80A2-like	hic_scaffold_24:7076647–7076694	ExonS	0.714364	YES	NO
hic_scaffold_18:2290035–2296861	circRNA	hic_scaffold_18:2286895–2308009	novel	hic_scaffold_18:2295372–2295450	ExonS	−0.5384916	YES	NO
hic_scaffold_4:55789448–55793251	circRNA	hic_scaffold_4:55787800–55803079	novel	hic_scaffold_4:55793151–55793251	ExonS	0.661438	NO	YES
hic_scaffold_15:48641037–48648699	circRNA	hic_scaffold_15:48591982–48660171	novel	hic_scaffold_15:48648478–48648523	ExonS	0.619308	YES	YES
hic_scaffold_18:2290035–2296861	circRNA	hic_scaffold_18:2286766–2308010	novel	hic_scaffold_18:2295372–2295401	ExonS	−0.6565234	YES	NO
hic_scaffold_24:70337746–70338831	circRNA	PH02Gene00305	XP_020186825.1WD repeat-containing protein 44-like	hic_scaffold_24:70337747–70337837	ExonS	0.533002	YES	NO
hic_scaffold_21:28926209–28928188	circRNA	PH02Gene26383	XP_015632586.1 CSC1-like protein RXW8 isoform X1	hic_scaffold_21:28927400–28927546	ExonS	0.537366	YES	YES
hic_scaffold_14:894386–896807	circRNA	PH02Gene20067	A2Y8B9.3RecName: Full=Protein arginine N-methyltransferase 7	hic_scaffold_14:896210–896380	ExonS	−0.5451753	YES	NO
hic_scaffold_15:48641037–48648699	circRNA	PH02Gene07771	XP_015631764.1 NHL repeat-containing protein 2 isoform X5	hic_scaffold_15:48647591–48647717	ExonS	0.535714	YES	YES
hic_scaffold_15:48641037–48648699	circRNA	hic_scaffold_15:48591872–48660239	novel	hic_scaffold_15:48647591–48647678	ExonS	0.566947	YES	YES
hic_scaffold_13:64796480–64799302	circRNA	PH02Gene20545	XP_002444409.1protein ENHANCED DISEASE RESISTANCE 2-like	hic_scaffold_13:64799228–64799302	ExonS	0.757268	NO	YES
hic_scaffold_10:32256872–32272663	circRNA	hic_scaffold_10:32255670–32288180	novel	hic_scaffold_10:32259656–32259773	ExonS	0.935414	YES	NO
hic_scaffold_14:82841868–82843700	circRNA	PH02Gene14245	XP_015620702.1 homeobox protein LUMINIDEPENDENS	hic_scaffold_14:82842217–82842374	ExonS	0.533002	YES	NO
hic_scaffold_15:48641037–48648699	circRNA	hic_scaffold_15:48605912–48658916	novel	hic_scaffold_15:48647591–48647717	ExonS	0.566947	YES	YES
hic_scaffold_4:27150511–27154387	circRNA	PH02Gene06912	XP_020184935.1DNA mismatch repair protein MSH4 isoform X2	hic_scaffold_4:27152034–27152080	ExonS	−0.5969349	YES	YES
hic_scaffold_24:64156796–64157253	circRNA	hic_scaffold_24:64149051–64168025	novel	hic_scaffold_24:64157184–64157253	ExonS	0.743565	NO	YES
hic_scaffold_17:26622070–26624649	circRNA	hic_scaffold_17:26617005–26627768	novel	hic_scaffold_17:26623581–26623657	ExonS	0.883452	YES	YES
hic_scaffold_15:48641037–48648699	circRNA	hic_scaffold_15:48591872–48660239	novel	hic_scaffold_15:48647591–48647717	ExonS	0.566947	YES	YES
hic_scaffold_16:82644316–82651427	circRNA	PH02Gene29708	XP_004968789.1LEC14B protein	hic_scaffold_16:82645338–82645510	ExonS	−0.7502422	NO	YES
hic_scaffold_21:56363270–56365732	circRNA	hic_scaffold_21:56362599–56366438	novel	hic_scaffold_21:56364970–56365032	ExonS	0.883884	NO	YES
hic_scaffold_13:135666470–135677291	circRNA	PH02Gene32319	PWZ05206.1putative vacuolar protein sorting-associated protein 13A	hic_scaffold_13:135666471–135666574	ExonS	0.810931	YES	YES
hic_scaffold_14:29879130–29884088	circRNA	hic_scaffold_14:29863297–29886675	novel	hic_scaffold_14:29880689–29880790	ExonS	1	NO	YES
hic_scaffold_14:894386–896807	circRNA	PH02Gene20067	A2Y8B9.3RecName: Full=Protein arginine N-methyltransferase 7	hic_scaffold_14:896313–896380	ExonS	−0.5434105	YES	NO
hic_scaffold_15:91394839–91396620	circRNA	PH02Gene20988	XP_004981639.1thioredoxin-like protein HCF164, chloroplastic isoform X2	hic_scaffold_15:91394840–91395184	ExonS	0.661438	YES	NO
hic_scaffold_10:32256872–32272663	circRNA	hic_scaffold_10:32255670–32288180	novel	hic_scaffold_10:32259656–32259773	ExonS	0.935414	YES	NO
hic_scaffold_22:56831944–56842415	circRNA	PH02Gene16125	XP_014756366.1putative vacuolar protein sorting-associated protein 13A isoform X1	hic_scaffold_22:56831945–56832018	ExonS	0.622091	YES	YES
hic_scaffold_21:65769393–65771565	circRNA	hic_scaffold_21:65747336–65792368	novel	hic_scaffold_21:65769394–65769511	ExonS	0.526507	YES	YES
hic_scaffold_9:3795058–3797400	circRNA	PH02Gene25224	CAD48599.3gamma-glutamylcysteine synthetase	hic_scaffold_9:3795059–3795209	ExonS	0.601684	YES	NO
hic_scaffold_15:48641037–48648699	circRNA	hic_scaffold_15:48602353–48660171	novel	hic_scaffold_15:48648478–48648523	ExonS	0.619308	YES	YES
hic_scaffold_14:85977296–85980233	circRNA	PH02Gene06804	XP_002456955.1protein CLT1, chloroplastic	hic_scaffold_14:85979033–85979083	ExonS	0.928571	YES	YES
hic_scaffold_18:2290035–2296861	circRNA	hic_scaffold_18:2286895–2308009	novel	hic_scaffold_18:2295372–2295450	ExonS	−0.5384916	YES	NO
hic_scaffold_15:4038117–4046364	circRNA	PH02Gene21588	XP_003558953.1callose synthase 9	hic_scaffold_15:4038985–4039108	ExonS	0.945294	NO	YES
hic_scaffold_9:21103239–21104996	circRNA	PH02Gene18288	XP_002458505.1basic salivary proline-rich protein 1	hic_scaffold_9:21103453–21103574	ExonS	0.575668	YES	NO
hic_scaffold_21:65760088–65771565	circRNA	hic_scaffold_21:65747336–65789950	novel	hic_scaffold_21:65770156–65770206	ExonS	0.911147	YES	NO
hic_scaffold_18:2290035–2296861	circRNA	hic_scaffold_18:2286766–2308010	novel	hic_scaffold_18:2295372–2295450	ExonS	−0.74542	YES	NO
hic_scaffold_21:96867799–96867998	circRNA	PH02Gene26604	XP_010228951.1kinesin light chain 3 isoform X3	hic_scaffold_21:96867942–96867998	ExonS	0.619426	NO	YES
hic_scaffold_13:51928609–51929657	circRNA	PH02Gene15988	XP_020157185.1methyltransferase-like protein 13 isoform X2	hic_scaffold_13:51929040–51929070	ExonS	−0.7805519	YES	YES
hic_scaffold_3:93657418–93660436	circRNA	PH02Gene06460	XP_004953924.1exocyst complex component SEC6 isoform X2	hic_scaffold_3:93660392–93660436	ExonS	0.63288	YES	NO
hic_scaffold_18:17786163–17786590	circRNA	PH02Gene17359	XP_015648214.1 RNA polymerase sigma factor sigA	hic_scaffold_18:17786498–17786590	ExonS	0.922722	YES	NO
hic_scaffold_15:48641037–48648699	circRNA	hic_scaffold_15:48591982–48660171	novel	hic_scaffold_15:48648478–48648523	ExonS	0.619308	YES	YES
hic_scaffold_21:65760088–65771565	circRNA	hic_scaffold_21:65747336–65792368	novel	hic_scaffold_21:65769394–65769511	ExonS	0.526507	YES	NO
hic_scaffold_21:28926209–28928188	circRNA	PH02Gene26383	XP_015632586.1 CSC1-like protein RXW8 isoform X1	hic_scaffold_21:28927979–28928188	ExonS	−0.6370759	YES	YES
hic_scaffold_24:48523138–48536442	circRNA	PH02Gene34528	XP_006653591.1 endoribonuclease Dicer homolog 4 isoform X1	hic_scaffold_24:48532720–48532865	IntronR	−0.6439906	YES	YES
hic_scaffold_6:36513133–36514960	circRNA	PH02Gene13882	XP_003577275.1peptide chain release factor APG3, chloroplastic	hic_scaffold_6:36513186–36513257	IntronR	0.57735	YES	NO
hic_scaffold_20:51313018–51315002	circRNA	PH02Gene05655	XP_015626855.1 zinc finger protein 729	hic_scaffold_20:51313519–51314722	IntronR	−0.510902	YES	NO
hic_scaffold_18:16952844–16954439	circRNA	hic_scaffold_18:16942726–16963659	novel	hic_scaffold_18:16953174–16953306	IntronR	−0.6348742	YES	YES
hic_scaffold_13:101468493–101470730	circRNA	hic_scaffold_13:101467166–101479000	novel	hic_scaffold_13:101470485–101470625	IntronR	0.558768	YES	YES
hic_scaffold_13:101468493–101470484	circRNA	hic_scaffold_13:101468329–101470722	novel	hic_scaffold_13:101468873–101468964	IntronR	−0.5205298	YES	YES
hic_scaffold_13:794626–798721	circRNA	hic_scaffold_13:791643–807024	novel	hic_scaffold_13:798339–798623	IntronR	−0.5469499	YES	YES
hic_scaffold_21:4387822–4388904	circRNA	PH02Gene06072	XP_006650809.2 protein kinase APK1A, chloroplastic-like isoform X2	hic_scaffold_21:4388710–4388805	IntronR	0.645574	YES	YES
hic_scaffold_13:101468493–101470484	circRNA	hic_scaffold_13:101468320–101470731	novel	hic_scaffold_13:101468828–101468964	IntronR	0.724843	YES	YES
hic_scaffold_9:3795058–3797400	circRNA	hic_scaffold_9:3794210–3797936	novel	hic_scaffold_9:3796860–3796943	IntronR	0.529735	YES	NO
hic_scaffold_21:61625208–61627596	circRNA	PH02Gene50019	BAJ94311.1predicted protein	hic_scaffold_21:61626645–61626862	IntronR	−0.6508621	YES	NO
hic_scaffold_8:29052061–29052642	circRNA	PH02Gene25785	XP_020156462.1sister chromatid cohesion protein PDS5 homolog A isoform X6	hic_scaffold_8:29052616–29052736	IntronR	0.621567	YES	NO
hic_scaffold_8:16183655–16186722	circRNA	PH02Gene31398	XP_004964882.2alternative NAD(P)H-ubiquinone oxidoreductase C1, chloroplastic/mitochondrial isoform X1	hic_scaffold_8:16184370–16184459	IntronR	−0.5462794	YES	YES
hic_scaffold_21:15978546–15979747	circRNA	PH02Gene36761	---NA---	hic_scaffold_21:15978605–15978696	IntronR	−0.5313332	YES	NO
hic_scaffold_9:52300145–52310171	circRNA	hic_scaffold_9:52293324–52333490	novel	hic_scaffold_9:52309211–52309301	IntronR	0.559017	YES	NO
hic_scaffold_10:1364563–1503434	circRNA	hic_scaffold_10:1351710–1509736	novel	hic_scaffold_10:1466972–1467060	IntronR	0.504882	YES	YES
hic_scaffold_13:101468493–101470730	circRNA	hic_scaffold_13:101467506–101478135	novel	hic_scaffold_13:101468828–101468964	IntronR	0.724843	YES	YES
hic_scaffold_10:10578220–10584244	circRNA	PH02Gene06957	BAJ93608.1predicted protein	hic_scaffold_10:10579387–10579479	IntronR	0.791262	YES	NO
hic_scaffold_17:3536605–3538911	circRNA	hic_scaffold_17:3535804–3538911	novel	hic_scaffold_17:3537763–3537851	IntronR	0.518476	YES	YES
hic_scaffold_13:101468493–101470484	circRNA	hic_scaffold_13:101468320–101470731	novel	hic_scaffold_13:101468873–101468964	IntronR	0.597093	YES	YES
hic_scaffold_13:109686667–109693025	circRNA	PH02Gene35326	ABF94595.1Nucleotidyltransferase domain containing protein, expressed	hic_scaffold_13:109689540–109689664	IntronR	−0.6227121	YES	NO
hic_scaffold_4:9652896–9653645	circRNA	PH02Gene16548	XP_004958225.2histone deacetylase 5	hic_scaffold_4:9653525–9653609	IntronR	−0.5528885	YES	NO
hic_scaffold_16:43864807–43865955	circRNA	PH02Gene38409	ONM38973.1Core-2/I-branching beta-16-N-acetylglucosaminyltransferase family protein	hic_scaffold_16:43865330–43865913	IntronR	−0.5295856	YES	NO
hic_scaffold_13:101468493–101469234	circRNA	hic_scaffold_13:101467166–101474070	novel	hic_scaffold_13:101468828–101468964	IntronR	−0.5507576	YES	YES
hic_scaffold_10:51399709–51403432	circRNA	PH02Gene40111	BAK07630.1predicted protein	hic_scaffold_10:51401203–51401313	IntronR	−0.665133	YES	NO
hic_scaffold_18:16952844–16954439	circRNA	hic_scaffold_18:16942726–16963659	novel	hic_scaffold_18:16953174–16953306	IntronR	−0.6348742	YES	YES
hic_scaffold_18:16952844–16954439	circRNA	hic_scaffold_18:16942726–16963659	novel	hic_scaffold_18:16953174–16953306	IntronR	−0.6348742	YES	YES
hic_scaffold_22:30049984–30053849	circRNA	PH02Gene36691	OEL25073.1putative lipid phosphate phosphatase 3, chloroplastic	hic_scaffold_22:30053247–30053344	IntronR	0.69583	YES	NO
hic_scaffold_17:3536605–3538911	circRNA	PH02Gene05818	XP_010235930.1N-alpha-acetyltransferase 35, NatC auxiliary subunit	hic_scaffold_17:3537763–3537851	IntronR	0.518476	YES	YES
hic_scaffold_16:40878330–40879003	circRNA	hic_scaffold_16:40866085–40888122	novel	hic_scaffold_16:40878742–40878808	IntronR	0.745601	YES	NO
hic_scaffold_24:48523138–48536442	circRNA	hic_scaffold_24:48509273–48549800	novel	hic_scaffold_24:48532720–48532865	IntronR	−0.6439906	YES	YES
hic_scaffold_24:48523138–48536442	circRNA	PH02Gene34528	XP_006653591.1 endoribonuclease Dicer homolog 4 isoform X1	hic_scaffold_24:48532814–48533782	IntronR	0.525569	YES	YES
hic_scaffold_16:94505469–94506071	circRNA	PH02Gene16036	XP_003567334.1ERI1 exoribonuclease 2	hic_scaffold_16:94505836–94505909	IntronR	0.603456	YES	NO
hic_scaffold_13:794626–798721	circRNA	hic_scaffold_13:790104–808048	novel	hic_scaffold_13:798122–798248	IntronR	0.681919	YES	YES
hic_scaffold_24:48523138–48536442	circRNA	hic_scaffold_24:48509273–48558798	novel	hic_scaffold_24:48532814–48533782	IntronR	0.525569	YES	YES
hic_scaffold_14:35692717–35694254	circRNA	PH02Gene12001	XP_010231971.1serine/threonine-protein kinase AFC3 isoform X1	hic_scaffold_14:35693057–35694011	IntronR	−0.6400052	YES	NO
hic_scaffold_9:3795058–3797400	circRNA	PH02Gene25224	CAD48599.3gamma-glutamylcysteine synthetase	hic_scaffold_9:3796860–3796943	IntronR	0.759635	YES	NO
hic_scaffold_23:4673147–4674030	circRNA	PH02Gene39513	XP_020189794.1protein PELOTA 1	hic_scaffold_23:4673255–4673487	IntronR	−0.7216878	YES	NO
hic_scaffold_13:51928609–51929657	circRNA	PH02Gene15988	XP_020157185.1methyltransferase-like protein 13 isoform X2	hic_scaffold_13:51928689–51929039	IntronR	−0.5561519	YES	YES
hic_scaffold_13:794626–796837	circRNA	hic_scaffold_13:794016–807118	novel	hic_scaffold_13:796629–796719	IntronR	−0.56594	YES	NO
hic_scaffold_13:101468493–101470730	circRNA	hic_scaffold_13:101467166–101479000	novel	hic_scaffold_13:101468873–101468964	IntronR	−0.7467843	YES	YES
hic_scaffold_13:130008960–130012221	circRNA	PH02Gene21382	XP_010234915.1sphingoid long-chain bases kinase 1	hic_scaffold_13:130009759–130009900	IntronR	−0.5792029	NO	YES
hic_scaffold_17:98704519–98705556	circRNA	PH02Gene31258	XP_004952088.1uncharacterized protein LOC101780841 isoform X3	hic_scaffold_17:98705399–98705489	IntronR	−0.5268045	YES	NO
hic_scaffold_22:23041241–23042557	circRNA	PH02Gene15242	ONM04655.1agenet domain-containing protein / bromo-adjacent homology (BAH) domain-containing protein	hic_scaffold_22:23041736–23041835	IntronR	0.660128	YES	YES
hic_scaffold_5:12294388–12295321	circRNA	PH02Gene22775	XP_015621747.1 serine/threonine-protein kinase rio2	hic_scaffold_5:12294460–12294547	IntronR	0.766965	YES	NO
hic_scaffold_13:101468493–101470515	circRNA	hic_scaffold_13:101467097–101472393	novel	hic_scaffold_13:101470485–101470625	IntronR	0.524434	YES	NO
hic_scaffold_22:20688032–20690978	circRNA	hic_scaffold_22:20676461–20713716	novel	hic_scaffold_22:20690421–20690516	IntronR	0.661438	YES	YES
hic_scaffold_13:101468493–101469234	circRNA	hic_scaffold_13:101467166–101479000	novel	hic_scaffold_13:101468828–101468964	IntronR	−0.5507576	YES	YES
hic_scaffold_13:101468493–101470730	circRNA	hic_scaffold_13:101467166–101479000	novel	hic_scaffold_13:101470485–101470625	IntronR	−0.5740258	YES	YES
hic_scaffold_11:16235410–16245397	circRNA	hic_scaffold_11:16234849–16261329	novel	hic_scaffold_11:16245062–16245269	IntronR	0.711512	YES	YES
hic_scaffold_13:101468493–101470730	circRNA	hic_scaffold_13:101467616–101476845	novel	hic_scaffold_13:101470516–101470625	IntronR	0.55	YES	YES
hic_scaffold_13:101468493–101469234	circRNA	hic_scaffold_13:101467166–101479000	novel	hic_scaffold_13:101468828–101468964	IntronR	−0.5507576	YES	YES
hic_scaffold_17:90867153–90870401	circRNA	PH02Gene34105	XP_020161142.1calcium-transporting ATPase 8, plasma membrane-type-like	hic_scaffold_17:90867573–90867647	IntronR	0.755929	YES	NO
hic_scaffold_13:101468493–101470730	circRNA	hic_scaffold_13:101467166–101479000	novel	hic_scaffold_13:101468873–101468964	IntronR	−0.5016789	YES	YES
hic_scaffold_23:21045118–21046816	circRNA	PH02Gene27459	XP_020155010.1ELMO domain-containing protein A-like	hic_scaffold_23:21046811–21046913	IntronR	−0.6732789	NO	YES
hic_scaffold_13:101468493–101469234	circRNA	hic_scaffold_13:101467117–101478479	novel	hic_scaffold_13:101468873–101468964	IntronR	−0.6109841	YES	YES
hic_scaffold_20:45549416–45550114	circRNA	PH02Gene02133	XP_020199461.1auxin response factor 6-like	hic_scaffold_20:45549924–45550015	IntronR	1	YES	NO
hic_scaffold_11:16235410–16245397	circRNA	hic_scaffold_11:16234849–16261329	novel	hic_scaffold_11:16244936–16245269	IntronR	0.76014	YES	YES
hic_scaffold_9:52300145–52310171	circRNA	PH02Gene42164	XP_015637971.1 structural maintenance of chromosomes protein 4	hic_scaffold_9:52309392–52309483	IntronR	−0.6	YES	NO
hic_scaffold_14:19851818–19852928	circRNA	hic_scaffold_14:19826246–19860175	novel	hic_scaffold_14:19851992–19852772	IntronR	−0.63437	YES	NO
hic_scaffold_24:48523138–48536442	circRNA	hic_scaffold_24:48509273–48549800	novel	hic_scaffold_24:48532814–48533782	IntronR	0.525569	YES	YES
hic_scaffold_12:110311–110922	circRNA	PH02Gene34357	XP_010237987.1protein CHUP1, chloroplastic isoform X1	hic_scaffold_12:110402–110452	IntronR	0.688811	YES	NO
hic_scaffold_13:101468493–101470730	circRNA	hic_scaffold_13:101467466–101478791	novel	hic_scaffold_13:101470516–101470625	IntronR	0.506814	YES	YES
hic_scaffold_7:36018694–36021095	circRNA	PH02Gene02412	XP_021303495.1probable NOT transcription complex subunit VIP2 isoform X1	hic_scaffold_7:36019760–36019882	IntronR	−0.5903013	YES	NO
hic_scaffold_17:92210742–92214047	circRNA	PH02Gene09125	XP_015623592.1 putative E3 ubiquitin-protein ligase LIN-1	hic_scaffold_17:92211409–92211496	IntronR	0.607457	YES	YES
hic_scaffold_18:2290035–2296861	circRNA	hic_scaffold_18:2286766–2308010	novel	hic_scaffold_18:2295402–2295531	IntronR	−0.5091505	YES	NO
hic_scaffold_13:101468493–101470515	circRNA	hic_scaffold_13:101467097–101472393	novel	hic_scaffold_13:101470485–101470625	IntronR	0.524434	YES	NO
hic_scaffold_13:101468493–101470484	circRNA	hic_scaffold_13:101468341–101470714	novel	hic_scaffold_13:101468873–101468964	IntronR	−0.5037858	YES	YES
hic_scaffold_13:130008960–130012221	circRNA	PH02Gene21382	XP_010234915.1sphingoid long-chain bases kinase 1	hic_scaffold_13:130011345–130011418	IntronR	0.873715	NO	YES
hic_scaffold_4:27150511–27154387	circRNA	PH02Gene06912	XP_020184935.1DNA mismatch repair protein MSH4 isoform X2	hic_scaffold_4:27150887–27150991	IntronR	−0.5992902	YES	YES
hic_scaffold_10:1364563–1503434	circRNA	hic_scaffold_10:1351710–1506192	novel	hic_scaffold_10:1466972–1467060	IntronR	0.504882	YES	YES
hic_scaffold_13:101468493–101470730	circRNA	hic_scaffold_13:101467166–101479000	novel	hic_scaffold_13:101470516–101470625	IntronR	0.547011	YES	YES
hic_scaffold_18:16952844–16954439	circRNA	hic_scaffold_18:16942726–16963659	novel	hic_scaffold_18:16953174–16953306	IntronR	−0.6348742	YES	YES
hic_scaffold_16:106161543–106161975	circRNA	PH02Gene36130	XP_015629533.1 protein trichome birefringence-like 41 isoform X2	hic_scaffold_16:106161720–106161816	IntronR	−0.5078157	YES	NO
hic_scaffold_13:101468493–101470730	circRNA	hic_scaffold_13:101467506–101478135	novel	hic_scaffold_13:101468873–101468964	IntronR	0.597093	YES	YES
hic_scaffold_24:48523138–48536442	circRNA	hic_scaffold_24:48509273–48558798	novel	hic_scaffold_24:48532720–48532865	IntronR	−0.6439906	YES	YES
hic_scaffold_23:3372448–3372743	ciRNA	PH02Gene20583	XP_003580774.1plant cysteine oxidase 3	hic_scaffold_23:3372518–3372771	AltA	−0.6310486	YES	NO
hic_scaffold_3:103199436–103199612	ciRNA	PH02Gene35280	XP_015689387.1 two-component response regulator ORR3	hic_scaffold_3:103199410–103199465	AltA	0.661438	YES	NO
hic_scaffold_9:61115402–61115596	ciRNA	PH02Gene04274	XP_004969503.1ubiquitin-conjugating enzyme E2 36	hic_scaffold_9:61115581–61115620	AltA	0.678571	YES	NO
hic_scaffold_10:6887801–6887973	ciRNA	PH02Gene20383	XP_020200665.1PI-PLC X domain-containing protein At5g67130-like	hic_scaffold_10:6887778–6887884	AltA	−0.6204701	YES	NO
hic_scaffold_14:31892891–32021580	ciRNA	hic_scaffold_14:31892854–32021923	novel	hic_scaffold_14:31975198–31975200	AltA	0.619379	YES	NO
hic_scaffold_18:33874748–33874905	ciRNA	PH02Gene01240	BAJ85551.1predicted protein	hic_scaffold_18:33874646–33876265	AltA	−0.6387869	NO	YES
hic_scaffold_14:31892891–32021580	ciRNA	hic_scaffold_14:31892854–32021923	novel	hic_scaffold_14:31991958–31992004	AltA	0.703493	YES	NO
hic_scaffold_10:26350472–26350868	ciRNA	PH02Gene21433	XP_006657433.2 probable UDP-arabinose 4-epimerase 1	hic_scaffold_10:26350473–26350861	AltD	0.532649	YES	NO
hic_scaffold_10:30954681–30954857	ciRNA	PH02Gene08748	XP_003557504.1type I inositol polyphosphate 5-phosphatase 4 isoform X1	hic_scaffold_10:30954854–30954856	AltD	0.903696	YES	NO
hic_scaffold_6:24510174–24510838	ciRNA	PH02Gene28024	XP_015641189.1 serine/threonine-protein phosphatase 4 regulatory subunit 2	hic_scaffold_6:24510175–24511032	AltD	−0.6303277	YES	NO
hic_scaffold_14:51765612–51766022	ciRNA	PH02Gene16979	XP_015648882.1 probable magnesium transporter NIPA9	hic_scaffold_14:51765613–51765616	AltD	−0.8838835	YES	NO
hic_scaffold_7:28463028–28463289	ciRNA	PH02Gene24797	XP_003568359.1serine/threonine-protein kinase Nek4	hic_scaffold_7:28463029–28463054	AltD	0.802955	YES	NO
hic_scaffold_16:89169502–89170548	ciRNA	PH02Gene49336	XP_015688351.1 serine/arginine-rich-splicing factor SR34-like isoform X1	hic_scaffold_16:89169944–89170103	ExonS	−0.6785814	YES	NO
hic_scaffold_17:97411243–97411495	ciRNA	PH02Gene14632	XP_003573985.1protein LOW PSII ACCUMULATION 3, chloroplastic	hic_scaffold_17:97411341–97411380	ExonS	−0.5480827	YES	YES
hic_scaffold_17:97411243–97411495	ciRNA	PH02Gene14632	XP_003573985.1protein LOW PSII ACCUMULATION 3, chloroplastic	hic_scaffold_17:97411341–97411370	ExonS	−0.694233	YES	YES
hic_scaffold_18:14251785–14252025	ciRNA	PH02Gene10104	XP_002459061.1probable feruloyl esterase A	hic_scaffold_18:14251638–14252085	ExonS	0.661438	YES	NO
hic_scaffold_21:1581208–1581393	ciRNA	PH02Gene08886	XP_015630445.1 transcription factor BTF3 homolog 4	hic_scaffold_21:1581274–1581315	ExonS	0.692922	YES	NO
hic_scaffold_24:63507549–63508060	ciRNA	PH02Gene21997	XP_010236160.1SART-1 family protein DOT2	hic_scaffold_24:63507669–63507789	ExonS	0.707107	YES	NO
hic_scaffold_15:60216217–60216912	ciRNA	PH02Gene22809	XP_004985110.1AP-3 complex subunit sigma	hic_scaffold_15:60216760–60216940	ExonS	−0.5188932	YES	NO
hic_scaffold_17:97411243–97411495	ciRNA	PH02Gene14632	XP_003573985.1protein LOW PSII ACCUMULATION 3, chloroplastic	hic_scaffold_17:97411341–97411421	ExonS	−0.694233	YES	YES
hic_scaffold_17:43285048–43285751	ciRNA	PH02Gene46299	XP_003575152.1chloride channel protein CLC-c	hic_scaffold_17:43285353–43285502	ExonS	−0.5009116	YES	YES
hic_scaffold_14:85979292–85979646	ciRNA	PH02Gene06804	XP_002456955.1protein CLT1, chloroplastic	hic_scaffold_14:85979599–85979719	ExonS	−0.5170192	YES	NO
hic_scaffold_16:70121687–70122230	ciRNA	PH02Gene17305	CDF77348.1CRT1-like GHKL ATPase	hic_scaffold_16:70121849–70121946	ExonS	0.756888	YES	NO
hic_scaffold_4:2129005–2129198	ciRNA	hic_scaffold_4:2128885–2133021	novel	hic_scaffold_4:2129120–2129150	ExonS	−0.7886084	YES	NO
hic_scaffold_6:24510174–24510838	ciRNA	PH02Gene28024	XP_015641189.1 serine/threonine-protein phosphatase 4 regulatory subunit 2	hic_scaffold_6:24510175–24510871	IntronR	−0.6481508	YES	NO
hic_scaffold_8:51178803–51179189	ciRNA	PH02Gene09205	XP_020182906.1kinesin-like protein KIN-14M isoform X2	hic_scaffold_8:51178804–51179200	IntronR	−0.5798208	YES	NO
hic_scaffold_23:31125647–31125943	ciRNA	PH02Gene04046	XP_015637287.1 protein FLX-like 2	hic_scaffold_23:31125648–31126028	IntronR	−0.5705906	YES	NO
hic_scaffold_18:420882–421158	ciRNA	PH02Gene07425	XP_006653942.1 transforming growth factor-beta receptor-associated protein 1	hic_scaffold_18:420883–421193	IntronR	−0.6758837	YES	YES
hic_scaffold_3:99032279–99032656	ciRNA	PH02Gene21236	XP_015625782.1 probable alpha,alpha-trehalose-phosphate synthase [UDP-forming] 9	hic_scaffold_3:99032280–99032671	IntronR	0.614009	YES	YES
hic_scaffold_24:48532852–48533782	ciRNA	PH02Gene34528	XP_006653591.1 endoribonuclease Dicer homolog 4 isoform X1	hic_scaffold_24:48532814–48533782	IntronR	−0.693751	YES	NO
hic_scaffold_24:67332450–67332749	ciRNA	PH02Gene00456	XP_002447237.1vacuolar cation/proton exchanger 3	hic_scaffold_24:67332451–67332780	IntronR	−0.7534472	YES	NO
hic_scaffold_18:33792961–33793657	ciRNA	PH02Gene01238	BAJ86205.1predicted protein	hic_scaffold_18:33792962–33793685	IntronR	−0.7669067	NO	YES
hic_scaffold_14:42043008–42043344	ciRNA	PH02Gene39267	XP_010232068.1polygalacturonase At1g48100 isoform X2	hic_scaffold_14:42042960–42043733	IntronR	0.797724	YES	NO
hic_scaffold_14:27238588–27238768	ciRNA	PH02Gene35782	AIB05028.1MYB-related transcription factor	hic_scaffold_14:27238589–27238807	IntronR	0.731591	YES	YES
hic_scaffold_22:60100225–60100644	ciRNA	PH02Gene44706	BAJ99090.1predicted protein	hic_scaffold_22:60100201–60100644	IntronR	−0.5489073	YES	YES
hic_scaffold_3:31784651–31784849	ciRNA	PH02Gene38431	PWZ52794.1C2 and GRAM domain-containing protein	hic_scaffold_3:31784203–31785461	IntronR	−0.5128573	YES	NO
hic_scaffold_22:43668625–43668919	ciRNA	PH02Gene28582	XP_015650484.1 ethanolamine-phosphate cytidylyltransferase	hic_scaffold_22:43668609–43668919	IntronR	−0.5375472	YES	NO
hic_scaffold_7:51122526–51122726	ciRNA	PH02Gene06366	XP_015637639.1 RNA polymerase sigma factor sigC	hic_scaffold_7:51122527–51122744	IntronR	−0.7134692	YES	YES
hic_scaffold_10:7122307–7122574	ciRNA	PH02Gene20366	XP_006657926.1 putative G3BP-like protein	hic_scaffold_10:7122308–7122597	IntronR	−0.5136186	YES	NO
hic_scaffold_7:63997456–63997946	ciRNA	PH02Gene23801	Q0IQU1.2RecName: Full=Laccase-22; AltName: Full=Benzenediol:oxygen oxidoreductase 22; AltName: Full=Diphenol oxidase 22; AltName: Full=Urishiol oxidase 22; Flags: Precursor	hic_scaffold_7:63997474–63997947	IntronR	−0.5983328	NO	YES
hic_scaffold_21:105314034–105314493	ciRNA	PH02Gene23070	XP_006649449.1 BEL1-like homeodomain protein 7	hic_scaffold_21:105314035–105314627	IntronR	−0.6316176	YES	NO
hic_scaffold_21:28885393–28885827	ciRNA	PH02Gene26381	XP_006650403.1 growth-regulating factor 9	hic_scaffold_21:28885387–28885870	IntronR	−0.6298439	YES	NO
hic_scaffold_24:44986076–44986795	ciRNA	PH02Gene03260	XP_020175856.1BTB/POZ and TAZ domain-containing protein 2-like	hic_scaffold_24:44986077–44986827	IntronR	0.600331	YES	YES
hic_scaffold_18:34963429–34963657	ciRNA	PH02Gene01265	XP_015651318.1 queuine tRNA-ribosyltransferase	hic_scaffold_18:34963405–34963657	IntronR	0.507109	YES	YES
hic_scaffold_10:6887801–6887973	ciRNA	PH02Gene20383	XP_020200665.1PI-PLC X domain-containing protein At5g67130-like	hic_scaffold_10:6887778–6887973	IntronR	−0.5643552	YES	NO
hic_scaffold_23:7000540–7000774	ciRNA	PH02Gene44976	XP_022679412.1uncharacterized protein LOC101777496	hic_scaffold_23:7000400–7000815	IntronR	−0.6872149	YES	NO
hic_scaffold_21:99121874–99122354	ciRNA	PH02Gene29071	XP_015632148.1 pre-mRNA-processing factor 39 isoform X1	hic_scaffold_21:99122277–99122376	IntronR	−0.5899376	YES	NO

## Sheet: translatable circRNAs
Table S9C Translatable circRNAs response to exogenous hormone (GA and NAA) stimulation
cORF	Peptide	GA response	NAA response
hic_scaffold_10:29220840–29221528,circRNA,PH02Gene22288,−|m.1527	DIDEVGK;	YES	NO
hic_scaffold_6:849541–850043,circRNA,PH02Gene47070,+|m.82307	EGLQGTFK;	YES	NO
hic_scaffold_8:39505645–39506153,circRNA,PH02Gene45737,−|m.87058	VVDDEADVKPK;	YES	YES
hic_scaffold_17:57602810–57603957,circRNA,PH02Gene42038,−|m.39081	EDNNVDPSGK;EMFHHFFR;NEEKETSPASFELAEK;ITAPEAPYDDDVMR;SVFLQLIQGTPLNEYSK;IVTSVLDVR;LAVASCISEITR;ETSPASFELAEK;	YES	NO
hic_scaffold_19:18599047–18599379,circRNA,PH02Gene36534,−|m.45303	AEAINIVDANK;	YES	NO
hic_scaffold_14:82326273–82328984,circRNA,PH02Gene14221,+|m.20285	GTLLHLCDDVIQQEVK;	YES	YES
hic_scaffold_10:45101870–45121430,circRNA,PH02Gene40012,+|m.2586	LLQTLDSLK;	YES	NO
hic_scaffold_5:48922990–48923616,circRNA,PH02Gene10378,+|m.77149	SMLPLPYLK;	YES	YES
hic_scaffold_17:88079578–88079715,circRNA,PH02Gene10290,+|m.41193	ISAVNEAGGWK;DRTTVEDMDLAIRASLK;TTVEDMDLAIR;	YES	YES
hic_scaffold_4:4052375–4055757,circRNA,PH02Gene38234,+|m.74134	GNADIIQISGHDGGTGASPISSIK;LVAEAGIGTVASGVSK;PGEGGQLPGK;VSAYIAR;IAQGAKPGEGGQLPGK;TQHIDLGYLLSNAGLPK;ICHTNNCPVGVASQR;ATLAQLGYEK;LVGEANDYVGK;	YES	NO
hic_scaffold_21:7152668–7154098,circRNA,PH02Gene27660,−|m.54507	YSNIVTALELSNYPR;LIHMLHNDDHEEMLK;VMDYLDNATTK;	NO	YES
hic_scaffold_21:74288424–74288736,circRNA,PH02Gene35020,−|m.54576	NLQDIIAILGMDELSEDDKLTVAR;MLSPHVLGEDHYNTAR;	YES	NO
hic_scaffold_18:2569922–2575081,circRNA,PH02Gene04381,+|m.43328	MQIQSAPDLATR;VLALLSDEQGQR;	YES	NO
hic_scaffold_24:71865715–71868610,circRNA,PH02Gene36071,−|m.66472	MSVVSLLR;	YES	NO
hic_scaffold_14:63490172–63490770,circRNA,PH02Gene03904,−|m.18897	EHTLDFK;WGGFETLEK;	YES	YES
hic_scaffold_17:1559947–1560311,circRNA,PH02Gene05907,−|m.36125	TLMTDVFGNYVIQK;LETASTEEK;	YES	YES
hic_scaffold_15:68987969–68988804,circRNA,PH02Gene05491,+|m.25969	TDHQPIK;	YES	NO
hic_scaffold_13:40524506–40524823,circRNA,PH02Gene33472,−|m.12644	TKHPQLLYESK;ILQGGTGIPNVK;	YES	YES
hic_scaffold_15:55460768–55463074,circRNA,PH02Gene39788,−|m.24737	GAPEEFHGAK;	YES	NO
hic_scaffold_21:26730575–26731729,circRNA,PH02Gene11933,−|m.51792	CANIFEALVGTLR;VTFGVIFNDDR;	YES	NO
hic_scaffold_15:41270373–41271144,circRNA,PH02Gene10426,−|m.23436	MTNAFDSEIVR;	YES	NO
hic_scaffold_5:54653271–54654146,circRNA,PH02Gene33948,−|m.77805	LPLLEESLK;KVDTSDHFAICGIIDQFSQQPSLK;	YES	NO
hic_scaffold_15:40554423–40559253,circRNA,PH02Gene31016,−|m.22990	EGTESSAFWFALGGK;VIEGNEPCFFR;SVIHGNSFQK;	YES	NO
hic_scaffold_14:75601339–75601612,circRNA,PH02Gene07882,−|m.19681	PGNEDFEADYAHWK;WPETWPQR;LPVGPSVR;	YES	YES
hic_scaffold_16:99327310–99328764,circRNA,PH02Gene14403,+|m.35310	NEQNPSGK;	YES	NO
hic_scaffold_7:14429234–14433659,circRNA,PH02Gene44481,+|m.82784	LAQLQPSVGR;LLGALAEK;LVLDGNNDDLRK;	YES	NO
hic_scaffold_7:63746548–63747021,circRNA,PH02Gene23790,−|m.85021	PIMMSAGELESGNAGEPAK;	YES	NO
hic_scaffold_21:111866921–111867224,circRNA,PH02Gene00919,−|m.50093	IDEGAVHVVFSK;	YES	NO
hic_scaffold_15:61941999–61943199,circRNA,PH02Gene11765,+|m.25322	TVPFSENLK;	YES	NO
hic_scaffold_22:35390468–35400503,circRNA,PH02Gene07839,−|m.56887	LANKDPVK;DGSEGLSFAFR;ATPEAATADAAVQTAR;AYSEEASK;ITDASISVPNAVASQGWR;VAAAGAVICQR;	YES	NO
hic_scaffold_3:101149093–101149476,circRNA,PH02Gene10990,+|m.67932	HILIATGSR;	YES	NO
hic_scaffold_21:110630840–110631991,circRNA,PH02Gene00878,−|m.49809	GLAYLHEGLEPK;	YES	NO
hic_scaffold_8:31070894–31071447,circRNA,PH02Gene24870,+|m.86223	FQEENAR;ANIDAMWAR;EISSVGPAVAR;RIETSLGR;VVNQLDK;	YES	YES
hic_scaffold_15:74992521–74992842,circRNA,PH02Gene46103,−|m.26520	GINLSGGQK;	NO	YES
hic_scaffold_4:8462035–8464275,circRNA,PH02Gene21889,−|m.75625	DQLMMNIISAK;	NO	YES
hic_scaffold_14:101617114–101618448,circRNA,PH02Gene26371,+|m.15538	GVLFATEALLAEHGK;	YES	NO
hic_scaffold_10:43042265–43045426,circRNA,PH02Gene43248,+|m.2417	AEAYRLLGEVKFELK;	YES	YES
hic_scaffold_24:71794651–71796828,circRNA,PH02Gene36070,+|m.66399	NVTELILQANK;LHGSETGEDDDDDDAVNVWNLR;	YES	NO
hic_scaffold_20:44090639–44091434,circRNA,PH02Gene39985,+|m.47869	TAALPTFR;	YES	YES
hic_scaffold_13:109686667–109693025,circRNA,PH02Gene35326,−|m.10080	MGAANLR;	YES	NO
hic_scaffold_15:15951288–15951737,circRNA,PH02Gene33550,+|m.22287	GHILQFSGFVWHESDEK;	YES	NO
hic_scaffold_3:19772408–19773885,circRNA,PH02Gene03047,+|m.68663	GAPTTPLITIAMTK;RPDVIFK;IPLVSFTGSTK;IGDPLEK;IVASVLEK;GTLLGPLHTTASR;SVLFAAVGTAGQR;	NO	YES
hic_scaffold_15:70901941–70904863,circRNA,PH02Gene40662,+|m.26074	AHQLVMEGYNWAHEQK;GAGYTFGQDISEQFNHTNNLK;YGNANVWK;KYGNANVWK;	YES	NO
hic_scaffold_22:1958871–1959437,circRNA,PH02Gene24094,−|m.56059	HLQQDLR;KQQAAMANVDQVTGAK;ASQGPTYTFQIEK;	YES	YES
hic_scaffold_23:1242277–1242693,circRNA,PH02Gene23673,+|m.58791	AVCVLSAMGSVSR;	YES	NO
hic_scaffold_10:29748696–29750129,circRNA,PH02Gene08719,−|m.1543	EIGHGMLAER;	YES	YES
hic_scaffold_8:23763604–23764290,circRNA,PH02Gene07315,−|m.86024	ELEEAVLAGGAAANAVR;VAVVVANEWK;TVQIAMAK;	YES	NO
hic_scaffold_14:82020722–82021737,circRNA,PH02Gene07287,+|m.20239	QISSQQLQR;	NO	YES
hic_scaffold_4:24025769–24026846,circRNA,PH02Gene32396,+|m.72855	HVEVGTK;EYEDFNR;	YES	NO
hic_scaffold_15:91394839–91396620,circRNA,PH02Gene20988,−|m.28318	LDLGGPSLK;RLDLGGPSLK;	YES	NO
hic_scaffold_3:37667994–37669374,circRNA,PH02Gene34128,−|m.69236	VKDIELK;LASGSIDHTAR;GHTDSVDQLCWDPK;HPDTVATAAADK;	YES	NO
hic_scaffold_13:58639746–58640130,circRNA,PH02Gene19278,+|m.13886	EAKPSAIYSSDLK;	YES	YES
hic_scaffold_9:37511533–37512277,circRNA,PH02Gene16722,−|m.91147	VMANADTPEDALTAR;TETSPEDVGGMHAATGILTAR;GGMTSHAAVVAR;	YES	NO
hic_scaffold_13:129522279–129524796,circRNA,PH02Gene21398,−|m.11114	ALGTQVAEPLR;AMVMGAPLEDAR;LEAAESK;GVEGYIVTGSK;	YES	NO
hic_scaffold_17:82100000–82105909,circRNA,PH02Gene05325,−|m.40619	LADLDKDQGR;	YES	NO
hic_scaffold_13:42292378–42293922,circRNA,PH02Gene30331,−|m.12792	IVGTLGPK;SPSAEILPIK;	NO	YES
hic_scaffold_7:41948352–41950220,circRNA,PH02Gene08025,+|m.83970	SDKLPLSEFDK;AMDFESLNPGEQIYEK;SGNMVINTEWGSFK;MISGMYLGEIVR;LEQPFVLR;FVDTEGDDFHLPEGR;	YES	NO
hic_scaffold_4:3857263–3858959,circRNA,PH02Gene35675,−|m.73940	YSTVDTLR;	NO	YES
hic_scaffold_13:72671253–72671908,circRNA,PH02Gene19358,−|m.14473	EVQKPLEDITDSLK;LAVGLEELQR;YALPIDNK;ANGEELLDKLAVGLEELQR;NLILAGLAESK;ANGEELLDK;	YES	YES
hic_scaffold_11:44474270–44476859,circRNA,PH02Gene43116,+|m.5921	ASLVDDLQNK;QIEICQEENK;SKEAALLEAER;KVQEMNEEMK;	YES	NO
hic_scaffold_21:22342807–22343289,circRNA,PH02Gene13900,+|m.51394	NAVESILAER;	YES	YES
hic_scaffold_22:30049984–30053849,circRNA,PH02Gene36691,+|m.56672	IMIMSPLMSYAMEKR;	YES	NO
hic_scaffold_17:41747835–41749444,circRNA,PH02Gene09404,−|m.38235	ALQNFAGHVMPNTDR;QCGFVQFVNR;	NO	YES
hic_scaffold_12:8251279–8255013,circRNA,PH02Gene22676,+|m.8745	KVQTLQTEATTLSAQLTLLQR;	YES	NO
hic_scaffold_13:32478175–32478900,circRNA,PH02Gene38014,+|m.12325	VYYYYPFSALSDPAK;	YES	NO
hic_scaffold_24:64005757–64006426,circRNA,PH02Gene32126,−|m.65440	EFLLSQK;HIVYTEPLEVR;	YES	YES
hic_scaffold_15:102400426–102407572,circRNA,PH02Gene21302,+|m.21958	GSVCHYDHMSISPDGK;AHEGDITGIAWAPR;ELGTVDTNQLK;YHLDEDPK;FIAAAAFTADVK;	YES	YES
hic_scaffold_6:73202913–73203534,circRNA,PH02Gene31930,+|m.81953	KLQEAMDINKK;KLQEAMDINK;	YES	YES
hic_scaffold_14:22696056–22698677,circRNA,PH02Gene01720,−|m.16202	IWSLSEGR;	YES	NO
hic_scaffold_15:69452313–69453506,circRNA,PH02Gene05507,−|m.25978	IYDYATYNDLGNPDR;	YES	NO
hic_scaffold_21:67755281–67758910,circRNA,PH02Gene28709,−|m.54183	YGQIISK;SILEIVEGQPVPSEKPGR;SFTHLITVLER;LQGYADK;	YES	YES
hic_scaffold_21:100203659–100204859,circRNA,PH02Gene24294,+|m.49223	STLCVSSQVGCK;	YES	YES
hic_scaffold_6:5266872–5267182,circRNA,PH02Gene17082,−|m.80543	LYSIASSALGDFGDSK;	YES	YES
hic_scaffold_10:18585122–18591828,circRNA,PH02Gene13127,−|m.854	MPLLFQK;	YES	YES
hic_scaffold_9:6435801–6436372,circRNA,PH02Gene25305,+|m.92682	TNRPPLSLR;IVNAGGECLTFDQLALR;NIAVIVGTVTDDK;NIAVIVGTVTDDKR;IQEIPAMK;FNAVILK;TKSKFNAVILK;	YES	NO
hic_scaffold_11:41772985–41776205,circRNA,PH02Gene07577,−|m.5754	KLEPEGEGPPPCMYATASAR;	YES	NO
hic_scaffold_22:34943587–34944597,circRNA,PH02Gene41882,+|m.56854	VFLNLLR;	YES	NO
hic_scaffold_9:60952691–60953382,circRNA,PH02Gene04281,−|m.92517	ELQEAAEHR;QLEEEIK;QEYLAIK;	YES	NO
hic_scaffold_16:105055585–105057643,circRNA,PH02Gene33566,+|m.29461	IQSQSIIDNPDQR;	YES	NO
hic_scaffold_20:52424923–52428367,circRNA,PH02Gene05712,−|m.48677	LHMAVADK;FDLGDAEYLR;FIPGNNNSYDK;RFDLGDAEYLR;CVTYAESHDQALVGDK;	YES	NO
hic_scaffold_15:86650058–86650926,circRNA,PH02Gene06212,+|m.27597	QQPLINLK;	YES	YES
hic_scaffold_16:47739006–47742007,circRNA,PH02Gene47847,−|m.32719	EHLFESK;DPEIGMPLTIQQYK;DFFLSTGR;GISYAAVAAHADNSGR;QIPLLLSIDEQDK;LIEQAHR;	YES	NO
hic_scaffold_14:72865637–72866609,circRNA,PH02Gene38194,+|m.19496	DTVTLEDVLQPGK;NKDTVTLEDVLQPGK;IYSVNEGNAK;	YES	NO
hic_scaffold_14:42345645–42345918,circRNA,PH02Gene30528,+|m.17567	YMVFACSDSR;	YES	YES
hic_scaffold_14:49729198–49730879,circRNA,PH02Gene06575,+|m.18087	TYGLFLEER;EELLNFTQR;	YES	NO
hic_scaffold_14:45985794–45986418,circRNA,PH02Gene49848,+|m.17782	GPLEALRPK;AYFDSADWALGK;	YES	NO
hic_scaffold_13:136656081–136656961,circRNA,PH02Gene46495,−|m.11777	DALVAQGLK;	YES	YES
hic_scaffold_16:116697206–116697711,circRNA,PH02Gene04071,+|m.30222	TNVSPEVAESTR;	YES	NO
hic_scaffold_17:28542059–28542589,circRNA,PH02Gene44037,−|m.37412	ELEQQEYYDPK;YDECIKDCDK;DYDIAIETFQK;HYTEALR;TSKDYDIAIETFQK;	NO	YES
hic_scaffold_10:46831832–46842605,circRNA,PH02Gene42182,−|m.2701	RSSSNTLISMCLR;	YES	YES
hic_scaffold_16:446028–448641,circRNA,PH02Gene38650,+|m.32569	MSEENQALQR;SLVEGNSVK;MGEQWDDSLQSK;	YES	YES
hic_scaffold_4:48205289–48209775,circRNA,PH02Gene45356,−|m.74863	NFPQPPLDGVDSDLGPSLR;NWGTSASK;	YES	NO
hic_scaffold_12:1957093–1957480,circRNA,PH02Gene03434,−|m.6702	AGPEGDETHVSTR;	YES	NO
hic_scaffold_7:14442219–14444202,circRNA,PH02Gene44481,+|m.82822	GRPDIAGK;	YES	NO
hic_scaffold_11:24188246–24188546,circRNA,PH02Gene48467,−|m.4662	LIETEGTPLVDK;	YES	NO
hic_scaffold_9:52300145–52310171,circRNA,PH02Gene42164,+|m.91659	MMLKNAIEPWK;	YES	NO
hic_scaffold_23:56689545–56691575,circRNA,PH02Gene13149,−|m.61131	SELNLDLK;VMDVFIK;QGLQMGIALPK;HMLEIAPR;SDDEPLQK;ESFALTPALLK;AYQALTDPVSR;LSIQYHPDKNPDPEAHK;RSDDEPLQK;	YES	YES
hic_scaffold_11:16235410–16245397,circRNA,PH02Gene36735,+|m.4055	SLLASEEDCYLK;	YES	YES
hic_scaffold_15:51932533–51933314,circRNA,PH02Gene00073,−|m.24498	ALQELNVCWK;EIMIEVLK;	YES	NO
hic_scaffold_4:593761–593979,circRNA,PH02Gene16660,−|m.75395	VTASGGEVGR;	YES	NO
hic_scaffold_15:63949108–63949536,circRNA,PH02Gene19809,−|m.25471	SITKEDLEK;LFNKLPTDPTTTSMLVAK;	YES	NO
hic_scaffold_8:62802096–62805068,circRNA,PH02Gene44629,−|m.88441	MKVLQLRTCILHMST;	YES	NO
hic_scaffold_7:49093037–49093650,circRNA,PH02Gene22249,−|m.84276	WLDVELSR;	YES	YES
hic_scaffold_11:30967207–30969182,circRNA,PH02Gene27669,+|m.5016	TSEFEVVR;IFEVGDVVALDGSR;LAALYCNSHSGFEEIMGLVDR;DYYVPTNEPEFFPK;TSLMSCLLK;	YES	NO
hic_scaffold_16:119746739–119749705,circRNA,PH02Gene13240,−|m.30324	EVSIPSGLQR;ISAIAVSER;	YES	YES
hic_scaffold_16:30195495–30198394,circRNA,PH02Gene00721,+|m.31702	KLQVPDEQFLK;LQVPDEQFLK;VELSCSDTELR;VEEVPEEEK;SKVELSCSDTELR;	YES	YES
hic_scaffold_16:29133146–29134317,circRNA,PH02Gene00685,−|m.31619	LSGSESEAVK;	NO	YES
hic_scaffold_14:64878945–64879663,circRNA,PH02Gene47006,+|m.18919	GSTVVLFVASANDK;	NO	YES
hic_scaffold_16:57446235–57447786,circRNA,PH02Gene29208,−|m.33359	WLNEFTEYHNR;	YES	YES
hic_scaffold_15:101443747–101445727,circRNA,PH02Gene08393,−|m.21926	QAITAMVQK;IYVEIER;TLNDQIVLLSK;TLSSVSAGK;	YES	NO
hic_scaffold_18:16083701–16083910,circRNA,PH02Gene26882,+|m.42761	TPTQVASHAQK;	YES	YES
hic_scaffold_3:5335728–5336604,circRNA,PH02Gene40954,+|m.69696	KVPCSSSLCDLQNSCR;	YES	NO
hic_scaffold_23:5167907–5168069,circRNA,PH02Gene36908,−|m.61023	LGMGTNMYPSSALLGQNK;	YES	YES
hic_scaffold_13:5837818–5840270,circRNA,PH02Gene22356,+|m.13869	ALEASILR;	YES	NO
hic_scaffold_15:85607424–85607795,circRNA,PH02Gene46714,+|m.27587	LSVDYGKK;PTYTNLNR;EIVDLCLDR;SLDIERPTYTNLNR;LSVDYGK;	YES	NO
hic_scaffold_3:88003779–88008732,circRNA,PH02Gene22825,+|m.70972	GGSSGSPVVDCQGR;AESVYIPR;EIDLQIER;VSILAGTLAR;NETEQMVR;DGYNDFNTFYMQAASGTK;AVALNAGSK;	YES	NO
hic_scaffold_14:79380999–79381265,circRNA,PH02Gene13578,+|m.20036	VSLSANHLQK;	YES	NO
hic_scaffold_3:91260118–91261373,circRNA,PH02Gene04855,−|m.71094	DIVDSHYK;WNYDGSSTGQAPGEDSEVILYPQAIFK;WNYDGSSTGQAPGEDSEVILYPQAIFKDPFR;TLSGPVTDPSK;TLSGPVTDPSKLPK;	YES	NO
hic_scaffold_14:86479906–86480617,circRNA,PH02Gene06827,+|m.20497	NVNEAHLK;	YES	YES
hic_scaffold_14:92629128–92637226,circRNA,PH02Gene31970,−|m.20979	LLNEETQHLGR;	YES	YES
hic_scaffold_11:24292640–24306821,circRNA,PH02Gene30197,−|m.4672	SNISTGDKEAHK;VADSAFGAAIK;	YES	YES
hic_scaffold_2:10678756–10680535,circRNA,PH02Gene33441,−|m.66651	EMEEVEEK;KEMEEVEEK;	YES	YES
hic_scaffold_14:79381954–79382414,circRNA,PH02Gene13578,+|m.20042	EEISHIFR;APRPPAQAVDPFSK;	YES	NO
hic_scaffold_16:102771235–102772296,circRNA,PH02Gene22147,−|m.29251	SLQALVDTEDSANQDSK;	YES	YES
hic_scaffold_13:133447605–133448715,circRNA,PH02Gene01608,+|m.11409	LDHGGISK;	YES	NO
hic_scaffold_4:12249353–12251513,circRNA,PH02Gene13299,+|m.72310	TASQQGSGK;VVIYSPAR;INFVSTQK;	YES	YES
hic_scaffold_20:53825229–53825674,circRNA,PH02Gene49964,−|m.48849	TALMTCADIFK;	YES	YES
hic_scaffold_15:87511335–87512017,circRNA,PH02Gene27267,+|m.27937	INAAVFPGLQGGPHNHTITGLAVALK;FAQSLTAK;	YES	NO
hic_scaffold_16:68604882–68608626,circRNA,PH02Gene22900,−|m.33923	ANLPPLLVHLR;EIEATLPR;ITEAAEK;LGYGSAAVDLLTR;	YES	NO
hic_scaffold_17:41193767–41195067,circRNA,PH02Gene41897,+|m.38218	VHSECLTGDIFGSAR;GIGLGHK;EGTTTGVSAK;	YES	YES
hic_scaffold_19:20546531–20550365,circRNA,PH02Gene12811,−|m.45379	QPQVMATASVK;RMEPIDGLSR;	YES	YES
hic_scaffold_6:36332227–36332748,circRNA,PH02Gene13873,−|m.79966	GPEYGVLK;FHNWLEGAR;	YES	YES
hic_scaffold_9:19469825–19470121,circRNA,PH02Gene26639,−|m.90256	FYTECLGMK;	NO	YES
hic_scaffold_16:84150324–84151319,circRNA,PH02Gene33848,+|m.34654	INVVFGDANQATK;	YES	NO
hic_scaffold_6:10172529–10173899,circRNA,PH02Gene19458,−|m.78015	LVGCCPSDLVR;	YES	YES
hic_scaffold_11:8740783–8741088,circRNA,PH02Gene35970,+|m.6126	EIQLQLEK;	YES	NO
hic_scaffold_14:6058538–6060387,circRNA,PH02Gene08078,−|m.18527	VTVVPTNKPMIR;KDESDVVFR;EVLIVDEFTGR;LCGMTGTAATESQEFESIYK;	YES	NO
hic_scaffold_22:34943587–34944597,circRNA,PH02Gene41882,+|m.56849	NAMEGLLEPAEEEVPLGSAK;VAGCMITTGK;VIYDLIDDLR;	YES	NO
hic_scaffold_13:34585120–34586976,circRNA,PH02Gene25284,+|m.12361	LLINDNCR;AEVCCESLK;NIVLAGVGSLSLMDDHIVTEDDLNANFLIPPDESIYGGR;GDPSLIDGEFLDK;	YES	NO
hic_scaffold_21:20516820–20517358,circRNA,PH02Gene12463,−|m.51232	EQLPTHIK;	YES	NO
hic_scaffold_15:67304012–67304772,circRNA,PH02Gene05431,−|m.25847	DVPDATDILVPR;GTFSNWPIGVNR;	YES	NO
hic_scaffold_7:45126354–45130526,circRNA,PH02Gene01452,−|m.84187	VVLDGNFSR;	YES	YES
hic_scaffold_11:12086630–12086955,circRNA,PH02Gene15668,+|m.3905	LLEDEIIRPR;LLEDEIIR;	YES	YES
hic_scaffold_24:63023023–63023711,circRNA,PH02Gene22017,+|m.65276	HKEEQVSLR;	YES	YES
hic_scaffold_24:69691091–69693537,circRNA,PH02Gene00337,−|m.65916	YLDHLIIER;KYAEAAQLCPK;	YES	NO
hic_scaffold_14:33980226–33980920,circRNA,PH02Gene28273,+|m.16757	DADSMPR;ALAEPVEALLDSASEDTWPAIR;SIQSFDPLASSSWER;	YES	YES
hic_scaffold_16:73038252–73038818,circRNA,PH02Gene29287,+|m.34129	GTVEIITPVELIK;	YES	YES
hic_scaffold_9:19467175–19467532,circRNA,PH02Gene26639,−|m.90244	FELIERGPTPEPLCQVMLR;	NO	YES
hic_scaffold_10:9606608–9607415,circRNA,PH02Gene17906,−|m.3604	DQNLQLHR;	YES	YES
hic_scaffold_8:64839500–64840712,circRNA,PH02Gene36007,+|m.88582	SGTPLIYR;DQLLECNK;IRDQLLECNK;	YES	NO
hic_scaffold_10:34978476–34978632,circRNA,PH02Gene41561,+|m.1836	ALQYCDPK;LADELLDR;	YES	NO
hic_scaffold_14:2782602–2785564,circRNA,PH02Gene29749,−|m.16385	ETPSVAGIINPGSDGFQK;MMVVLGELGGR;SAAASSMSALK;MLDFDFLCGR;SGGELESAQAK;SEVQFGHAGAK;VIIGPATVGGIQAGAFK;VQKPVVAWVSGTCAR;DEYSLVEALK;TTQALFYNYK;VVAIIAEGVPESDAK;	YES	NO
hic_scaffold_23:10412861–10412991,circRNA,PH02Gene01799,−|m.58560	LGEAPRPELR;	YES	YES
hic_scaffold_10:13186163–13186347,circRNA,PH02Gene44786,+|m.358	QIHEIKDFLLTAR;DFLLTAR;YLYTLCVFDADK;	YES	NO
hic_scaffold_14:46644924–46646565,circRNA,PH02Gene22935,+|m.17821	AEQLYVYR;LEAANALK;	YES	NO
hic_scaffold_3:16570539–16575739,circRNA,PH02Gene27962,−|m.68537	GMEYWPTPEEQR;KILDASGGYLK;AALLASLGVDR;LPIEPHSALVK;ILDASGGYLK;VINYQNEK;	YES	YES
hic_scaffold_17:13435934–13436280,circRNA,PH02Gene01093,+|m.35987	TVSCVQAILSNK;SILTGAPQSK;AEAESLK;IALVDTIAK;	YES	YES
hic_scaffold_16:106477896–106478170,circRNA,PH02Gene35079,−|m.29683	QGLSSLQSK;	YES	YES
hic_scaffold_16:94852950–94854653,circRNA,PH02Gene16024,+|m.34982	VLQLINITDTGVHAQR;	YES	YES
hic_scaffold_14:88949540–88952371,circRNA,PH02Gene23849,−|m.20735	LLCSSDK;SGNVIGK;VDEAVPGCDER;VLETVPK;VIVITAIEK;	YES	NO
hic_scaffold_17:86433422–86433779,circRNA,PH02Gene12018,+|m.41058	LAEGFNGADLR;IHAAGIAK;DYVVHEDFMK;MIMATNRPDVLDPALLRPGR;KIEIPLPNEQSR;NVCTEAGMAAIR;IEIPLPNEQSRMEILK;HGEIDYEAVVK;	NO	YES
hic_scaffold_21:112750213–112753974,circRNA,PH02Gene00960,−|m.50193	ALFEVLQR;MLLVTDVQDIIK;YLGLENMTR;NQDIPQEYTYYGIPSPWLQVK;ILMGTDVVK;EMMSQCVALLGK;ALQYFPTIEDPSAR;NNASHAVLFEAIALVMHLDAEK;	YES	YES
hic_scaffold_13:76435340–76436283,circRNA,PH02Gene21626,+|m.14576	EQLQTEAEPANLDK;TMLLSDTGIDLTQWK;VLVDCTADTSVASHYYDWLK;	YES	NO
hic_scaffold_16:24016836–24017155,circRNA,PH02Gene04472,+|m.31399	TFNFSLSGASSR;	YES	NO
hic_scaffold_18:2510271–2511196,circRNA,PH02Gene04383,−|m.43287	GLGLENINVATQR;GFIPVDER;	YES	NO
hic_scaffold_16:33183356–33183950,circRNA,PH02Gene44423,−|m.32045	NPGMEDDPTCGPILDNVAIK;GSEYAITFSAAR;LFTPDKPK;LGNDAGIGQVVQVEK;	NO	YES
hic_scaffold_15:66206544–66207148,circRNA,PH02Gene39070,+|m.25819	YYDISQIEQR;LAELYESEQQWSK;AAQMLSGIDLDSGIR;	YES	NO
hic_scaffold_17:8697895–8698105,circRNA,PH02Gene10807,+|m.41081	DWDAIAK;	YES	YES
hic_scaffold_24:63512820–63513765,circRNA,PH02Gene21997,+|m.65316	SSDTPLMSAEK;EHPGSLTPMLGDK;SGPTGDASGFATVEK;	YES	NO
hic_scaffold_4:30683914–30685898,circRNA,PH02Gene45982,−|m.73267	NAPILILDEATSALDATSER;AANAHEFIISLPQGYDTLVGER;	YES	NO
hic_scaffold_15:84939666–84940694,circRNA,PH02Gene25132,+|m.27556	DGYYVMDPEK;LRDGYYVMDPEK;YFEVELK;	YES	NO
hic_scaffold_5:26313582–26314419,circRNA,PH02Gene48411,+|m.76227	IHTGWLDSR;	YES	NO
hic_scaffold_21:89350662–89351533,circRNA,PH02Gene32562,+|m.55331	AVDYLNSLDK;VFVNDQFLNWDPENR;DEAAAQELWWGK;VVKDEAAAQELWWGK;GSPNIEMDEHTFLTNR;	YES	NO
hic_scaffold_17:85825843–85828076,circRNA,PH02Gene12039,+|m.40898	SHYSCLK;FDDFQVIENTK;TTQTYGILLEK;DLALADIFR;	NO	YES
hic_scaffold_3:92083981–92087340,circRNA,PH02Gene04885,−|m.71210	KSEEQAIMIESLHR;ECQDIQLR;SEEQAIMIESLHR;KLCEEQQK;VLHEIEEK;ENFQIELK;AYEQVSER;DHSIAQK;KEANSVSLR;KAYEQVSER;EIDDLQK;DKAVLEADFAR;	YES	NO
hic_scaffold_17:12897754–12898877,circRNA,PH02Gene01074,+|m.35741	ESSEEWSK;HAEAVLER;KAGELEGVIK;	YES	YES
hic_scaffold_12:29094520–29094739,circRNA,PH02Gene25583,+|m.7156	VLLDGIQENLFETAK;	YES	NO
hic_scaffold_15:80101377–80101698,circRNA,PH02Gene15703,−|m.26767	TLCNACGLMWANKDAAPEGAICWK;	YES	NO
hic_scaffold_9:3876068–3877631,circRNA,PH02Gene25221,−|m.91246	FAEAIECYSR;	YES	YES
hic_scaffold_16:47739006–47742007,circRNA,PH02Gene47847,−|m.32740	MSEDNSIR;	YES	NO
hic_scaffold_24:8336356–8336624,circRNA,PH02Gene09699,−|m.66560	FNHSYGNAR;	YES	NO
hic_scaffold_18:1677089–1677794,circRNA,PH02Gene07486,−|m.42828	ALLNELQALEEHLK;SKDPNDGSEK;EHLIAGWAPK;DPNDGSEK;	YES	NO
hic_scaffold_21:4345581–4347229,circRNA,PH02Gene06067,−|m.52727	SQQLVMESNGLEPLLTNFR;DALGSDDAR;AAEVVSTIVQNNPK;	NO	YES

## Sheet: circRNAs with high PCC
Table S9D circRNAs with high PCC response to exogenous hormone (GA and NAA) stimulation
circRNAs	Host gene	Description	GA response	NAA response
hic_scaffold_8:76829117–76829668	PH02Gene02785	BAK01387.1predicted protein	YES	YES
hic_scaffold_17:33359736–33360545	PH02Gene24510	XP_015626414.1 CLIP-associated protein	NO	YES
hic_scaffold_8:10181490–10183360	PH02Gene11133	XP_015694099.1 CHD3-type chromatin-remodeling factor PICKLE-like	YES	YES
hic_scaffold_6:1258472–1259199	PH02Gene10081	XP_014660452.1cellulose synthase-like protein G2	YES	NO
hic_scaffold_6:54052951–54053833	PH02Gene49219	XP_015639965.1 stromal 70 kDa heat shock-related protein, chloroplastic	YES	NO
hic_scaffold_23:5167907–5168069	PH02Gene36908	XP_006652940.1 plasma membrane ATPase	YES	YES
hic_scaffold_14:51929196–51929782	PH02Gene16972	XP_015613180.1 receptor-like serine/threonine-protein kinase ALE2 isoform X4	YES	NO
hic_scaffold_3:23755510–23755863	PH02Gene42850	AKF12262.1cinnamoyl-CoA reductase	YES	NO
hic_scaffold_16:115035111–115035611	PH02Gene15559	XP_015621984.1 probable staphylococcal-like nuclease CAN1	YES	YES
hic_scaffold_12:34479216–34479634	PH02Gene11062	XP_003576026.1LIM domain-containing protein WLIM1	YES	NO
hic_scaffold_17:36116415–36117095	PH02Gene14009	XP_015689083.1 glyceraldehyde-3-phosphate dehydrogenase 3, cytosolic	YES	NO
hic_scaffold_15:68857749–68858042	PH02Gene05484	XP_006649512.2 protein STRUBBELIG-RECEPTOR FAMILY 7-like	YES	NO
hic_scaffold_14:78528144–78528288	PH02Gene13604	XP_015688115.1 vacuolar protein sorting-associated protein 53 A isoform X2	YES	NO
hic_scaffold_15:79805435–79805813	PH02Gene15691	XP_006650407.1 BEL1-like homeodomain protein 7	YES	NO
hic_scaffold_12:3761347–3764435	PH02Gene09888	XP_014758077.1proteasome-associated protein ECM29 homolog isoform X2	YES	YES
hic_scaffold_21:28185391–28186316	PH02Gene32856	XP_014752308.1protein SABRE isoform X1	YES	YES
hic_scaffold_18:16326250–16326550	PH02Gene26893	AQK41660.1Monodehydroascorbate reductase 5 mitochondrial	YES	YES
hic_scaffold_17:82100000–82105909	PH02Gene05325	XP_015639281.1 probable ubiquitin-like-specific protease 2B isoform X1	YES	NO
hic_scaffold_3:95039469–95039827	PH02Gene41787	XP_015625367.1PREDICTED: uncharacterized protein LOC4330799	YES	NO
hic_scaffold_13:102041312–102057067	PH02Gene11246	PWZ52342.1Nucleoporin NUP188	NO	YES
hic_scaffold_21:82255659–82258092	PH02Gene12960	XP_015630406.1 6-phosphofructo-2-kinase/fructose-2,6-bisphosphatase isoform X3	NO	YES
hic_scaffold_17:33857363–33858450	PH02Gene36686	PWZ25787.1Ubiquitin carboxyl-terminal hydrolase 13	YES	YES
hic_scaffold_16:6498056–6498207	PH02Gene12064	XP_004971139.1random slug protein 5	YES	NO
hic_scaffold_10:50733450–50734126	PH02Gene35430	XP_015646319.1 microtubule-associated serine/threonine-protein kinase 3-like	YES	NO
hic_scaffold_14:99569691–99571318	PH02Gene39378	EMS49699.1Kelch-like protein 5	YES	YES
hic_scaffold_20:23437898–23438306	PH02Gene48285	BAJ90276.1predicted protein	YES	NO
hic_scaffold_6:9159432–9160281	PH02Gene29279	XP_015640915.1 carboxypeptidase SOL1 isoform X2	YES	NO
hic_scaffold_17:25623888–25631303	PH02Gene39108	XP_014756911.1BEACH domain-containing protein C2 isoform X1	YES	NO
hic_scaffold_18:25006993–25007174	PH02Gene05127	XP_006661478.2 endoglucanase 24	YES	NO
hic_scaffold_15:87147332–87147891	PH02Gene27243	XP_015632246.1 cirhin	YES	NO
hic_scaffold_9:30323791–30324790	PH02Gene48812	BAK02447.1predicted protein	YES	YES
hic_scaffold_3:19772408–19773885	PH02Gene03047	AMS36872.1aldehyde dehydrogenase 7	NO	YES
hic_scaffold_10:3900733–3901125	PH02Gene02438	---NA---	YES	YES
hic_scaffold_7:14589641–14590614	PH02Gene33624	XP_010231500.1phospholipase D zeta 1 isoform X1	YES	NO
hic_scaffold_17:13449521–13449860	PH02Gene01094	XP_006647861.1 endoglucanase 7	YES	YES
hic_scaffold_5801:3041–3542	PH02Gene40359	XP_003578817.1thioredoxin M-type, chloroplastic	YES	NO
hic_scaffold_2:32211241–32211452	PH02Gene20892	XP_015616831.1 pyruvate kinase 1, cytosolic	NO	YES
hic_scaffold_10:40662374–40663046	PH02Gene13967	AAY43224.2cellulose synthase BoCesA7	YES	NO
hic_scaffold_10:33605225–33605875	PH02Gene21960	XP_015632028.1 vacuolar protein sorting-associated protein 35B	YES	NO
hic_scaffold_14:78864531–78864765	PH02Gene13595	OEL31041.1BTB/POZ and TAZ domain-containing protein 1	NO	YES
hic_scaffold_7:1193834–1194281	PH02Gene42452	XP_003573270.1chromatin assembly factor 1 subunit FAS2 homolog	YES	NO
hic_scaffold_24:50278438–50278966	PH02Gene22617	XP_010240152.1regulator of nonsense transcripts UPF2 isoform X1	YES	NO
hic_scaffold_13:130643324–130643701	PH02Gene26259	XP_020176394.1probable E3 ubiquitin-protein ligase XBOS33	YES	NO
hic_scaffold_21:20516820–20517358	PH02Gene12463	XP_010230739.1protein ILITYHIA	YES	NO
hic_scaffold_3:82570523–82571230	PH02Gene01478	XP_002454476.1CAAX prenyl protease 1 homolog	NO	YES
hic_scaffold_15:98413576–98413822	PH02Gene41130	XP_006650817.1 nucleobase-ascorbate transporter 6-like	YES	NO
hic_scaffold_15:97834530–97834697	PH02Gene36292	XP_006650798.1 floral homeotic protein APETALA 2-like	YES	NO
hic_scaffold_9:3452951–3454197	PH02Gene33609	XP_004960369.1phosphoinositide phospholipase C 2	YES	NO
hic_scaffold_14:83434696–83435275	PH02Gene09184	XP_020176638.1vesicle-associated protein 1-1-like	YES	YES
hic_scaffold_6:46145077–46145599	PH02Gene36266	AQK82461.1Elongation factor gamma1	YES	NO
hic_scaffold_14:51929196–51934130	PH02Gene16972	XP_015613180.1 receptor-like serine/threonine-protein kinase ALE2 isoform X4	YES	NO
hic_scaffold_10:4214570–4216830	PH02Gene02456	XP_015628500.1 exosome complex component RRP41-like isoform X2	YES	NO
hic_scaffold_4:442692–444729	PH02Gene16649	XP_015646515.1 importin-11	YES	NO
hic_scaffold_13:100750444–100752159	PH02Gene30189	XP_015617475.1 general transcription factor 3C polypeptide 3 isoform X1	YES	YES
hic_scaffold_23:36710322–36710978	PH02Gene05190	XP_015636800.1 auxin response factor 9 isoform X1	YES	NO
hic_scaffold_21:38971073–38972642	PH02Gene38491	XP_015632676.1 probable N-acetyl-gamma-glutamyl-phosphate reductase, chloroplastic	YES	YES
hic_scaffold_3:1689619–1689813	PH02Gene37400	XP_015696607.1 serine/threonine-protein kinase CTR1-like	YES	NO
hic_scaffold_8:62221248–62222458	PH02Gene28131	XP_015631322.1 replication protein A 70 kDa DNA-binding subunit B isoform X4	YES	YES
hic_scaffold_23:30325487–30325879	PH02Gene11326	XP_021318732.1glucose-6-phosphate 1-dehydrogenase, cytoplasmic isoform-like	YES	NO
hic_scaffold_21:9569981–9570636	PH02Gene06712	Q852L0.1RecName: Full=Casein kinase 1-like protein HD16; AltName: Full=Os03g0793500 protein; AltName: Full=Protein EARLY FLOWERING 1; AltName: Full=Protein HEADING DATE 16	NO	YES
hic_scaffold_2:21878573–21881703	PH02Gene30631	XP_020155917.1CCR4-NOT transcription complex subunit 11-like	YES	NO
hic_scaffold_20:51256909–51257084	PH02Gene05649	AQK61085.1Remorin family protein	YES	NO
hic_scaffold_6:71616648–71617039	PH02Gene19750	XP_004966407.1WAS/WASL-interacting protein family member 1	YES	YES
hic_scaffold_13:51928609–51929657	PH02Gene15988	XP_020157185.1methyltransferase-like protein 13 isoform X2	YES	YES
hic_scaffold_4:3965086–3967835	PH02Gene38240	XP_004958574.2putative uncharacterized hydrolase C7D4.05	YES	NO
hic_scaffold_14:86682012–86682291	PH02Gene06840	XP_006646712.1 CBS domain-containing protein CBSCBSPB3-like isoform X1	NO	YES
hic_scaffold_3:68722219–68723284	PH02Gene27000	XP_002452471.1succinate--CoA ligase [ADP-forming] subunit beta, mitochondrial	YES	YES
hic_scaffold_16:26248239–26248528	PH02Gene28852	XP_003564408.1DNA-(apurinic or apyrimidinic site) lyase, chloroplastic	YES	NO
hic_scaffold_1:17695059–17695452	PH02Gene27306	AQK49190.1RING/FYVE/PHD zinc finger superfamily protein	YES	YES
hic_scaffold_14:64878945–64879663	PH02Gene47006	XP_002456499.2psbP domain-containing protein 6, chloroplastic	NO	YES
hic_scaffold_13:6493414–6494442	PH02Gene46632	XP_015617261.1 60S ribosomal protein L3-like isoform X2	YES	YES
hic_scaffold_9:1138301–1143847	PH02Gene47120	XP_002444451.2conserved oligomeric Golgi complex subunit 3	YES	NO
hic_scaffold_16:19477991–19478421	PH02Gene04995	XP_006644993.1 laccase-4	YES	NO
hic_scaffold_7:21606203–21606657	PH02Gene49089	XP_015640806.1 endo-1,3;1,4-beta-D-glucanase	YES	YES
hic_scaffold_17:63670326–63673419	PH02Gene46183	XP_015622998.1 probable 4-hydroxy-tetrahydrodipicolinate reductase 1, chloroplastic	NO	YES
hic_scaffold_14:52499635–52505900	PH02Gene33360	XP_015616276.1 myosin-17 isoform X2	YES	NO
hic_scaffold_22:40169856–40170172	PH02Gene41338	XP_015650285.1 chaperone protein ClpB	YES	YES
hic_scaffold_22:373463–374927	PH02Gene39093	XP_015648150.1 ribokinase isoform X1	YES	NO
hic_scaffold_9:675520–675758	PH02Gene25749	XP_002440412.1ras-related protein RABD2c	YES	YES
hic_scaffold_15:37079125–37079706	PH02Gene08515	XP_006650139.1 40S ribosomal protein S9-2	YES	NO
hic_scaffold_22:17147675–17148652	PH02Gene15308	XP_003574588.1probable GTP diphosphokinase RSH2, chloroplastic	YES	NO
hic_scaffold_16:70115098–70122509	PH02Gene17305	CDF77348.1CRT1-like GHKL ATPase	YES	YES
hic_scaffold_23:34617791–34617945	PH02Gene42463	XP_023002730.1histone H3.3 isoform X1	YES	NO
hic_scaffold_23:12691865–12691995	PH02Gene02245	XP_015635687.1 pectin acetylesterase 7	YES	NO
hic_scaffold_5:47954333–47955399	PH02Gene44805	XP_015614509.1 protein CHROMATIN REMODELING 20 isoform X2	YES	NO
hic_scaffold_5:47949538–47952309	PH02Gene44805	XP_015614509.1 protein CHROMATIN REMODELING 20 isoform X2	YES	NO
hic_scaffold_9:58108549–58112950	PH02Gene21460	XP_015640583.1 protein IQ-DOMAIN 31	YES	NO
hic_scaffold_8:39505645–39506153	PH02Gene45737	ABF97170.1glycosyltransferase, putative, expressed	YES	YES
hic_scaffold_21:32612889–32614943	PH02Gene44922	BAK06487.1predicted protein	YES	NO
hic_scaffold_13:30021473–30021680	PH02Gene07652	XP_015615633.1 transcription factor bHLH78 isoform X2	YES	NO
hic_scaffold_8:39271316–39273795	PH02Gene45527	XP_015643466.1 alpha-glucan water dikinase, chloroplastic isoform X1	YES	NO
hic_scaffold_9:31447354–31448410	PH02Gene29114	XP_004962322.1UDP-glucuronic acid decarboxylase 2	YES	NO
hic_scaffold_7:63746548–63747021	PH02Gene23790	APB03031.1rubisco activase large subunit	YES	NO
hic_scaffold_9:31564309–31564566	PH02Gene29115	XP_020148425.1putative E3 ubiquitin-protein ligase LIN-1	YES	YES
hic_scaffold_23:51407805–51408433	PH02Gene27752	XP_015636304.1 importin beta-like SAD2 isoform X1	YES	NO
hic_scaffold_17:95396260–95400336	PH02Gene26041	XP_020192718.1cleavage and polyadenylation specificity factor subunit 3-II	YES	YES
hic_scaffold_13:44562881–44563033	PH02Gene23355	XP_015696607.1 serine/threonine-protein kinase CTR1-like	YES	YES
hic_scaffold_9:6478328–6478983	PH02Gene25310	XP_010231685.1importin subunit alpha-1b	YES	NO
hic_scaffold_6:6568646–6569440	PH02Gene23212	XP_024319191.1protein ENHANCED DISEASE RESISTANCE 2 isoform X1	YES	NO
hic_scaffold_16:72221732–72221969	PH02Gene50443	XP_004965749.1U3 small nucleolar RNA-associated protein 21 homolog	YES	NO
hic_scaffold_24:70799462–70800035	PH02Gene00274	XP_015635364.1 AT-hook motif nuclear-localized protein 9	NO	YES
hic_scaffold_16:9740589–9741084	PH02Gene09431	XP_020161732.1magnesium transporter MRS2-F	YES	NO
hic_scaffold_4:29073003–29079474	PH02Gene37035	XP_003560227.1protein GRIP isoform X1	NO	YES
hic_scaffold_14:94579983–94580506	PH02Gene34810	XP_021312952.1casein kinase 1-like protein HD16 isoform X2	YES	YES
hic_scaffold_16:101160691–101160980	PH02Gene22455	AQK91226.1Triose phosphate/phosphate translocator, chloroplastic	YES	YES
hic_scaffold_22:30246406–30246738	PH02Gene36695	XP_015650236.1 bifunctional nuclease 2 isoform X2	YES	NO
hic_scaffold_24:39497449–39497697	PH02Gene02160	BAJ95112.1predicted protein	YES	NO
hic_scaffold_12:10052849–10053403	PH02Gene32528	XP_004977226.1aspartic proteinase Asp1	YES	NO
hic_scaffold_13:62258697–62261018	PH02Gene43384	XP_006659468.1 cyclin-dependent kinase C-3	YES	NO
hic_scaffold_5:50333214–50333501	PH02Gene35099	XP_015614418.1 lysine-specific histone demethylase 1 homolog 3	YES	YES
hic_scaffold_3:64532376–64534552	PH02Gene28094	XP_004953020.14-hydroxy-3-methylbut-2-en-1-yl diphosphate synthase (ferredoxin), chloroplastic	YES	YES
hic_scaffold_24:69979449–69979770	PH02Gene00324	XP_004960085.1chaperone protein dnaJ C76, chloroplastic	YES	YES
hic_scaffold_20:47689215–47689355	PH02Gene24760	XP_012698033.2 protein CHLOROPLAST IMPORT APPARATUS 2	YES	YES
hic_scaffold_21:18675728–18679774	PH02Gene40429	XP_006650540.1 leishmanolysin homolog	YES	NO
hic_scaffold_20:49409196–49410748	PH02Gene10258	XP_015622759.1 beta-amylase 8	NO	YES
hic_scaffold_13:105677182–105678266	PH02Gene33934	XP_021305233.1 achilleol B synthase	YES	NO
hic_scaffold_4:4448373–4449997	PH02Gene25450	ONM60210.1SNARE associated Golgi protein family	YES	NO
hic_scaffold_21:70151782–70152393	PH02Gene12420	XP_006651351.2 nardilysin	YES	YES
hic_scaffold_13:94957651–94957923	PH02Gene36799	XP_020174021.1protein DETOXIFICATION 35-like	YES	NO
hic_scaffold_14:85630809–85631702	PH02Gene21065	BAB64711.1RING finger-like protein	YES	NO
hic_scaffold_16:22948548–22950332	PH02Gene32635	BAJ85629.1predicted protein	YES	NO
hic_scaffold_14:59211626–59212662	PH02Gene17597	XP_015616898.1 nucleobase-ascorbate transporter 2	YES	NO
hic_scaffold_15:40554423–40559253	PH02Gene31016	XP_006650096.1 villin-3-like	YES	NO
hic_scaffold_9:65099069–65099417	PH02Gene30224	BAJ86599.1predicted protein	YES	YES
hic_scaffold_6:16888590–16895899	PH02Gene08552	XP_015643402.1 kinesin-like protein KCA2	NO	YES
hic_scaffold_13:121424107–121425825	PH02Gene18286	XP_010234787.1protein ENHANCED DISEASE RESISTANCE 2	YES	YES
hic_scaffold_7:51122526–51122726	PH02Gene06366	XP_015637639.1 RNA polymerase sigma factor sigC	YES	YES
hic_scaffold_18:25382166–25382823	PH02Gene05139	XP_015611684.1 two-component response regulator-like PRR95	YES	YES
hic_scaffold_13:433818–434602	PH02Gene21562	KHN31288.1Clathrin heavy chain 1	YES	NO
hic_scaffold_11:20930005–20939112	PH02Gene38092	XP_015620723.1 coilin	NO	YES
hic_scaffold_5:12444216–12444396	PH02Gene22782	XP_015613876.1 probable NAD(P)H-dependent oxidoreductase 1	YES	YES
hic_scaffold_21:63661880–63662756	PH02Gene28967	XP_004984272.1novel plant SNARE 13	YES	NO
hic_scaffold_8:16583259–16583434	PH02Gene23010	XP_015641292.1 mediator of RNA polymerase II transcription subunit 6 isoform X1	YES	YES
hic_scaffold_10:3337887–3338250	PH02Gene35737	XP_015645598.1 stomatal closure-related actin-binding protein 1	YES	NO
hic_scaffold_23:86281637–86282930	PH02Gene37796	XP_015632053.1 E3 ubiquitin-protein ligase HOS1	YES	NO
hic_scaffold_21:56363270–56365732	PH02Gene42868	BAJ84902.1predicted protein	NO	YES
hic_scaffold_14:63830282–63830715	PH02Gene03888	BAJ95510.1predicted protein	YES	NO
hic_scaffold_16:16350208–16351263	PH02Gene15482	XP_015621028.1 glucan endo-1,3-beta-glucosidase 14 isoform X2	NO	YES
hic_scaffold_14:35807163–35807986	PH02Gene12005	BAD52708.1zinc finger-like	YES	NO
hic_scaffold_2787:9835–11214	PH02Gene48841	ACG38713.126S protease regulatory subunit 8	YES	YES
hic_scaffold_5:33790571–33792268	PH02Gene48929	XP_002467242.1GDP-mannose 3,5-epimerase 1	YES	NO
hic_scaffold_6:42431684–42432511	PH02Gene25248	XP_006657105.2 protein argonaute PNH1	YES	NO
hic_scaffold_15:37049060–37049389	PH02Gene08517	XP_014753218.1tRNA pseudouridine(38/39) synthase isoform X1	YES	NO
hic_scaffold_20:22216021–22216259	PH02Gene44522	ATE87948.1plasma membrane-associated cation-binding protein 1	YES	NO
hic_scaffold_3:22602694–22603174	PH02Gene45834	XP_015696557.1 AP2-like ethylene-responsive transcription factor At1g16060	YES	YES
hic_scaffold_12:1957093–1957480	PH02Gene03434	XP_003579009.1probable serine/threonine-protein kinase PBL8 isoform X1	YES	NO
hic_scaffold_12:110311–110922	PH02Gene34357	XP_010237987.1protein CHUP1, chloroplastic isoform X1	YES	NO
hic_scaffold_7:44021791–44023866	PH02Gene12883	XP_004961365.1chaperonin CPN60-like 2, mitochondrial	NO	YES
hic_scaffold_21:28926209–28928188	PH02Gene26383	XP_015632586.1 CSC1-like protein RXW8 isoform X1	YES	YES
hic_scaffold_21:108115704–108116340	PH02Gene11044	PWZ58798.1Methyltransferase-like protein 6	YES	YES
hic_scaffold_17:12530834–12531442	PH02Gene01064	XP_006647875.1 kinesin-like protein FRA1	YES	NO
hic_scaffold_14:87678372–87678776	PH02Gene06881	XP_003565148.1probable aspartyl aminopeptidase	YES	NO
hic_scaffold_24:63656210–63658618	PH02Gene21988	XP_010240439.1ABC transporter C family member 2	YES	NO
hic_scaffold_10:21997146–21998682	PH02Gene37313	XP_021309367.1suppressor of RPS4-RLD 1	YES	NO
hic_scaffold_21:547654–548046	PH02Gene41707	XP_010229645.1RNA polymerase sigma factor sigF, chloroplastic isoform X2	YES	YES
hic_scaffold_9:65061387–65061883	PH02Gene30222	XP_004960990.1B2 protein	YES	NO
hic_scaffold_17:25618432–25625156	PH02Gene39108	XP_014756911.1BEACH domain-containing protein C2 isoform X1	YES	NO
hic_scaffold_14:65724167–65724593	PH02Gene03735	XP_015619218.1 lisH domain-containing protein C1711.05	YES	NO
hic_scaffold_9:61115402–61115596	PH02Gene04274	XP_004969503.1ubiquitin-conjugating enzyme E2 36	YES	NO
hic_scaffold_6:357221–357887	PH02Gene28432	XP_010232894.2E3 SUMO-protein ligase SIZ1 isoform X2	YES	NO
hic_scaffold_24:49673913–49675127	PH02Gene08453	XP_015635507.1 phenylalanine ammonia-lyase-like	YES	NO
hic_scaffold_13:13688903–13689309	PH02Gene43272	AQK58520.1Protein kinase domain containing protein expressed	YES	YES
hic_scaffold_24:40447218–40447565	PH02Gene02196	DAA01822.1TPA_inf: HN1-like protein isoform 1	YES	NO
hic_scaffold_8:64333433–64335230	PH02Gene11194	XP_003563296.1PX domain-containing protein EREL1	YES	YES
hic_scaffold_21:70149920–70152393	PH02Gene12420	XP_006651351.2 nardilysin	NO	YES
hic_scaffold_21:60553998–60554386	PH02Gene17802	AQK72939.1Proteasome subunit alpha type-2-B	YES	NO
hic_scaffold_14:77209175–77209455	PH02Gene27130	BAJ98664.1predicted protein	YES	YES
hic_scaffold_2:8932545–8933127	PH02Gene33711	XP_015617936.1 ELMO domain-containing protein A isoform X1	YES	NO
hic_scaffold_16:13596874–13597025	PH02Gene10692	XP_006645120.1 UDP-glucuronate:xylan alpha-glucuronosyltransferase 1-like	YES	NO
hic_scaffold_16:94852950–94854653	PH02Gene16024	XP_015699152.1 exportin-7-A isoform X2	YES	YES
hic_scaffold_15:22254701–22255246	PH02Gene21281	XP_006650246.1 auxin-repressed 12.5 kDa protein	NO	YES
hic_scaffold_4:44698343–44698822	PH02Gene45746	XP_006664995.1 cathepsin B-like	YES	NO
hic_scaffold_3:9332255–9332703	PH02Gene07150	XP_024310416.1hsp70 nucleotide exchange factor FES1	YES	YES
hic_scaffold_4:40782528–40783298	PH02Gene36032	PWZ12398.1IAA-amino acid hydrolase ILR1-like 7	YES	NO
hic_scaffold_5:54090132–54090692	PH02Gene02875	PWZ05206.1putative vacuolar protein sorting-associated protein 13A	YES	NO
hic_scaffold_3:103569804–103570365	PH02Gene27903	XP_006648183.1 protein ELC-like	YES	NO
hic_scaffold_6:33612304–33612636	PH02Gene41863	XP_006656322.2 villin-4-like isoform X1	YES	NO
hic_scaffold_8:28303739–28304599	PH02Gene21918	XP_015644140.1 DNA topoisomerase 1 isoform X1	YES	NO
hic_scaffold_23:42277467–42278225	PH02Gene06165	BAA82828.1starch branching enzyme rbe4	YES	NO
hic_scaffold_13:136728895–136729133	PH02Gene49162	A2ZAI7.2RecName: Full=Homeobox-leucine zipper protein ROC3; AltName: Full=GLABR 2-like homeobox protein 3; AltName: Full=HD-ZIP protein ROC3; AltName: Full=Homeodomain transcription factor ROC3; AltName: Full=Protein RICE OUTERMOST CELL-SPECIFIC 3	YES	NO
hic_scaffold_13:5837818–5840270	PH02Gene22356	XP_004978754.1serine/threonine-protein kinase STY46 isoform X1	YES	NO
hic_scaffold_9:24929719–24930186	PH02Gene32469	XP_006654254.1 putative zinc transporter At3g08650	YES	NO
hic_scaffold_15:33186159–33187118	PH02Gene04423	AAL50570.1sucrose synthase	YES	NO
hic_scaffold_8:7354515–7354889	PH02Gene12678	XP_020184035.1methyltransferase-like protein 5	YES	NO
hic_scaffold_8:39266064–39267752	PH02Gene45527	XP_015643466.1 alpha-glucan water dikinase, chloroplastic isoform X1	YES	YES
hic_scaffold_4:5332255–5332431	PH02Gene32487	XP_015647798.1 xylulose kinase	YES	NO
hic_scaffold_24:63015039–63015198	PH02Gene22017	XP_006652819.1 myosin heavy chain, non-muscle-like	YES	NO
hic_scaffold_16:13265873–13266508	PH02Gene10703	XP_015622121.1 ubinuclein-1 isoform X2	YES	NO
hic_scaffold_15:87493766–87495152	PH02Gene27266	XP_014751904.1serine/threonine-protein kinase SMG1	YES	NO
hic_scaffold_13:26800615–26801023	PH02Gene45856	PAN44124.1hypothetical protein PAHAL_9G019300	YES	NO
hic_scaffold_3:99758499–99761724	PH02Gene19962	EMS64581.1E3 ubiquitin-protein ligase RNF12-B	NO	YES
hic_scaffold_24:55165843–55166148	PH02Gene20802	XP_006664857.1 mediator of RNA polymerase II transcription subunit 15-like	YES	NO
hic_scaffold_16:120945175–120945526	PH02Gene27576	PWZ34106.1Ricin B-like lectin R40G3	YES	NO
hic_scaffold_13:130008960–130012221	PH02Gene21382	XP_010234915.1sphingoid long-chain bases kinase 1	NO	YES
hic_scaffold_10:1746602–1747499	PH02Gene25085	XP_015694758.1 rho GTPase-activating protein 7-like	YES	YES
hic_scaffold_21:2817644–2817993	PH02Gene08830	XP_015631790.1 probable cellulose synthase A catalytic subunit 5 [UDP-forming]	YES	YES
hic_scaffold_17:36690853–36691257	PH02Gene49634	PWZ24967.1Eukaryotic translation initiation factor 4B1	YES	NO
hic_scaffold_13:40331735–40332467	PH02Gene33465	XP_002441624.1V-type proton ATPase subunit C	YES	NO
hic_scaffold_14:52797620–52798099	PH02Gene33368	XP_015649647.1 protein IQ-DOMAIN 31 isoform X1	NO	YES
hic_scaffold_14:43721860–43722401	PH02Gene30990	XP_020196360.1GDSL esterase/lipase At1g28600-like	YES	YES
hic_scaffold_13:115626440–115626681	PH02Gene21133	OEL28371.1ATP-dependent 6-phosphofructokinase 5, chloroplastic	YES	NO
hic_scaffold_8:70769134–70769494	PH02Gene31700	PWZ06659.1Fructose-1,6-bisphosphatase, chloroplastic	YES	YES
hic_scaffold_16:12634078–12634843	PH02Gene10725	CBZ39282.1NAC transcription factor	YES	NO
hic_scaffold_13:6325554–6326792	PH02Gene44725	XP_006654162.1 proline-rich receptor-like protein kinase PERK1	NO	YES
hic_scaffold_2:3456977–3457710	PH02Gene26152	XP_003577532.1RNA polymerase II C-terminal domain phosphatase-like 3	YES	YES
hic_scaffold_22:8310222–8310682	PH02Gene07044	XP_020156038.1geranylgeranyl transferase type-2 subunit beta 1	YES	NO
hic_scaffold_15:55460768–55463074	PH02Gene39788	XP_006649799.1 sulfoquinovosyl transferase SQD2-like	YES	NO
hic_scaffold_15:100536140–100536365	PH02Gene08350	XP_015629695.1 putative RNA-binding protein Luc7-like 2	YES	YES
hic_scaffold_2:18204895–18205342	PH02Gene24475	OEL23982.1Protein NRT1/ PTR FAMILY 4.3	NO	YES
hic_scaffold_13:122095787–122096067	PH02Gene18266	XP_006662418.1 chaperonin CPN60-1, mitochondrial	YES	YES
hic_scaffold_21:39675727–39676050	PH02Gene26294	ABF97587.1oxidoreductase, aldo/keto reductase family protein, expressed	YES	NO
hic_scaffold_24:63162238–63162592	PH02Gene22010	XP_006653768.2 probable LRR receptor-like serine/threonine-protein kinase At1g56130	YES	NO
hic_scaffold_2:1972696–1973054	PH02Gene43521	XP_015617546.1 retinoblastoma-related protein 2	YES	YES
hic_scaffold_20:5430539–5431171	PH02Gene30464	XP_020148342.1DNA repair protein RAD50-like	YES	NO
hic_scaffold_9:55781268–55782024	PH02Gene13763	XP_003566035.1alpha,alpha-trehalose-phosphate synthase [UDP-forming] 1	YES	NO
hic_scaffold_15:41030963–41031272	PH02Gene10418	XP_004984341.150S ribosomal protein L6, chloroplastic	YES	NO
hic_scaffold_15:49724628–49724972	PH02Gene07808	ABF95515.1negatively light-regulated protein, putative, expressed	YES	NO
hic_scaffold_17:99592137–99592966	PH02Gene31108	EMS46537.1Helicase protein MOM1	YES	NO
hic_scaffold_22:30049984–30053849	PH02Gene36691	OEL25073.1putative lipid phosphate phosphatase 3, chloroplastic	YES	NO
hic_scaffold_13:57891582–57891891	PH02Gene28519	XP_003574647.1serine/threonine-protein kinase PEPKR2	YES	NO
hic_scaffold_18:49512412–49512951	PH02Gene37546	XP_003578077.2endoglucanase 22	YES	YES
hic_scaffold_9:17611607–17613599	PH02Gene45056	XP_003568732.1proline-rich receptor-like protein kinase PERK1 isoform X1	YES	NO
hic_scaffold_15:76397267–76397657	PH02Gene46960	BAK06126.1predicted protein	YES	YES
hic_scaffold_10:9606608–9607415	PH02Gene17906	XP_010234246.2protein indeterminate-domain 1 isoform X1	YES	YES
hic_scaffold_4:16480461–16481117	PH02Gene27084	XP_015647112.1 B3 domain-containing protein Os07g0563300 isoform X1	YES	NO
hic_scaffold_16:100647381–100647533	PH02Gene42413	XP_006643983.1 C2 domain-containing protein At1g53590-like isoform X1	YES	NO
hic_scaffold_21:73582871–73583650	PH02Gene24342	XP_010235125.1homeobox-leucine zipper protein HOX5	YES	NO
hic_scaffold_11:38406815–38407159	PH02Gene01179	XP_020183178.1probable transcription factor KAN4	YES	YES
hic_scaffold_15:80101377–80101698	PH02Gene15703	A2XKR7.1RecName: Full=GATA transcription factor 18; AltName: Full=Protein TIFY 1a	YES	NO
hic_scaffold_9:58108549–58109592	PH02Gene21460	XP_015640583.1 protein IQ-DOMAIN 31	YES	NO
hic_scaffold_14:24523282–24523796	PH02Gene22645	XP_006644211.1 mitogen-activated protein kinase kinase 1	YES	NO
hic_scaffold_23:56723228–56724065	PH02Gene13150	BAJ87814.1predicted protein	YES	YES
hic_scaffold_16:50614402–50618110	PH02Gene14211	XP_015621604.1 malate dehydrogenase, mitochondrial	YES	NO
hic_scaffold_10:250096–250811	PH02Gene13520	ONM20802.1DNA binding	YES	NO
hic_scaffold_16:2731155–2731753	PH02Gene42666	ONM34425.1glycoside hydrolase family 2 protein	YES	YES
hic_scaffold_13:82407802–82408373	PH02Gene28234	AGT16932.1formamidopyrimidine-DNA glycosylase	YES	NO
hic_scaffold_16:6563601–6563990	PH02Gene12062	XP_015622242.1 probable glucuronosyltransferase Os01g0926600	YES	YES
hic_scaffold_24:58301351–58301714	PH02Gene00609	AQK45404.1Putative DUF604-domain containing/glycosyltransferase-related family protein	YES	NO
hic_scaffold_3:28700290–28700569	PH02Gene27403	XP_020188820.1malonyl-CoA decarboxylase, mitochondrial	YES	YES
hic_scaffold_14:904771–905139	PH02Gene20066	XP_015643544.1 protein transport protein SEC16B homolog isoform X1	YES	YES
hic_scaffold_14:33222330–33222457	PH02Gene22160	XP_020175758.1vacuolar-processing enzyme-like	NO	YES
hic_scaffold_8:17298069–17298626	PH02Gene22992	XP_003564074.1serine/threonine-protein phosphatase 2A activator	NO	YES
hic_scaffold_24:45349488–45350138	PH02Gene03238	XP_015635626.1 glyceraldehyde-3-phosphate dehydrogenase 2, cytosolic	YES	NO
hic_scaffold_13:125658545–125658917	PH02Gene11634	A2Z8L4.2RecName: Full=Homeobox-leucine zipper protein HOX9; AltName: Full=HD-ZIP protein HOX9; AltName: Full=Homeodomain transcription factor HOX9; AltName: Full=OsHB2; AltName: Full=OsHox9	YES	NO
hic_scaffold_3:18734506–18734751	PH02Gene03020	XP_004956952.1protein Brevis radix-like 1	YES	NO
hic_scaffold_21:17886015–17886299	PH02Gene12546	XP_015632019.1 GATA transcription factor 19 isoform X1	YES	YES
hic_scaffold_7:15932516–15932962	PH02Gene14774	XP_002439662.1beta-glucosidase 20 isoform X1	YES	NO
hic_scaffold_6:72481–75692	PH02Gene44101	XP_003565200.1probable LRR receptor-like serine/threonine-protein kinase At1g06840 isoform X1	NO	YES
hic_scaffold_8:62367687–62371218	PH02Gene28136	XP_003563608.1cell division cycle protein 27 homolog B isoform X2	NO	YES
hic_scaffold_15:92854352–92854854	PH02Gene23403	XP_015633324.1 transcription factor PIF5 isoform X5	YES	YES
hic_scaffold_23:73864908–73865660	PH02Gene34844	XP_015629164.1 branched-chain-amino-acid aminotransferase 5, chloroplastic isoform X1	YES	NO
hic_scaffold_21:65512185–65512639	PH02Gene33063	XP_015690831.1 protein HUA2-LIKE 3-like isoform X2	NO	YES
hic_scaffold_10:1717024–1719220	PH02Gene25084	XP_015646712.1 ferredoxin-dependent glutamate synthase, chloroplastic	NO	YES
hic_scaffold_4:27413425–27413936	PH02Gene06917	XP_006657702.1 adenine phosphoribosyltransferase 3-like isoform X1	NO	YES
hic_scaffold_13:95035685–95035865	PH02Gene36798	XP_004974243.1AT-hook motif nuclear-localized protein 20	YES	NO
hic_scaffold_3:70759902–70760048	PH02Gene21616	XP_015624063.1 defensin Tm-AMP-D1.2	YES	NO
hic_scaffold_3:88606053–88606256	PH02Gene22848	XP_010235889.1clustered mitochondria protein isoform X2	YES	NO
hic_scaffold_23:56942968–56943494	PH02Gene13156	XP_015636457.1 phototropin-2	YES	YES
hic_scaffold_6:13087601–13088826	PH02Gene11692	XP_015643095.1 CHD3-type chromatin-remodeling factor PICKLE	NO	YES
hic_scaffold_8:3456491–3456867	PH02Gene14481	BAJ99917.1predicted protein	YES	NO
hic_scaffold_15:95195257–95195662	PH02Gene11836	XP_015630909.1 protein WVD2-like 1	YES	NO
hic_scaffold_16:73162022–73166721	PH02Gene24336	XP_015616435.1 calcium permeable stress-gated cation channel 1	NO	YES
hic_scaffold_15:88825587–88825956	PH02Gene14086	XP_020169972.1myosin-12 isoform X4	YES	NO
hic_scaffold_3:56408456–56409015	PH02Gene29970	XP_004952712.1beta-1,3-galactosyltransferase 7	YES	YES
hic_scaffold_21:70043550–70043823	PH02Gene12424	BAJ90054.1predicted protein	YES	NO
hic_scaffold_4:10315858–10316213	PH02Gene32867	XP_003562759.2S phase cyclin A-associated protein in the endoplasmic reticulum	YES	NO
hic_scaffold_22:374430–374776	PH02Gene39093	XP_015648150.1 ribokinase isoform X1	YES	NO
hic_scaffold_4:3964714–3965059	PH02Gene38240	XP_004958574.2putative uncharacterized hydrolase C7D4.05	YES	NO
hic_scaffold_4:1353363–1353540	PH02Gene18002	XP_006658147.1 thioredoxin-like 1-1, chloroplastic	YES	NO
hic_scaffold_3:53946997–53947839	PH02Gene06228	XP_002452268.1immune-associated nucleotide-binding protein 9	YES	NO
hic_scaffold_17:33697353–33700699	PH02Gene42799	XP_015626812.1 putative UDP-sugar transporter DDB_G0278631	YES	NO
hic_scaffold_8:213679–214261	PH02Gene36632	XP_002437657.1bax inhibitor 1	YES	NO
hic_scaffold_14:4085292–4085688	PH02Gene36349	XP_015625766.1 endoglucanase 3	YES	NO
hic_scaffold_8:22936382–22936783	PH02Gene07328	XP_006656840.1 pyrophosphate--fructose 6-phosphate 1-phosphotransferase subunit beta	YES	NO
hic_scaffold_23:23994072–23995183	PH02Gene09790	XP_003580170.1serine carboxypeptidase-like 35	NO	YES
hic_scaffold_21:7122151–7123293	PH02Gene27658	XP_004981396.1RNA-binding protein 28	NO	YES
hic_scaffold_4:15315571–15315802	PH02Gene42767	XP_020168962.1calcium-dependent protein kinase 20	YES	YES
hic_scaffold_10:42009949–42011830	PH02Gene32553	XP_020159727.1E3 ubiquitin-protein ligase BRE1-like 2 isoform X1	YES	NO
hic_scaffold_5:54442649–54443010	PH02Gene33935	XP_021313559.1protein WIR1B-like	YES	NO
hic_scaffold_5:20381369–20381883	PH02Gene44935	XP_004983081.1phosphoglucomutase, chloroplastic	YES	YES
hic_scaffold_7:52311203–52311982	PH02Gene06424	XP_006650753.1 T-complex protein 1 subunit theta	YES	NO
hic_scaffold_7:50965487–50965699	PH02Gene06356	XP_015626440.1 structural maintenance of chromosomes protein 3 isoform X1	YES	YES
hic_scaffold_6:31434810–31435246	PH02Gene34331	XP_003563394.1molybdenum cofactor sulfurase	YES	YES
hic_scaffold_8:60965482–60971120	PH02Gene46259	XP_006656244.2 DNA-directed RNA polymerase I subunit 1	YES	NO
hic_scaffold_16:116706758–116707023	PH02Gene04072	ONM30049.1Triosephosphate isomerase	YES	YES
hic_scaffold_9:4574144–4574722	PH02Gene17398	PAN17224.1hypothetical protein PAHAL_3G114600	YES	YES
hic_scaffold_20:45086904–45087192	PH02Gene38126	XP_006647188.1 protein PAT1 homolog 1-like	YES	YES
hic_scaffold_5:46255575–46255939	PH02Gene19180	XP_010234810.1UDP-glucose:glycoprotein glucosyltransferase isoform X1	YES	YES
hic_scaffold_6:2354225–2354565	PH02Gene40119	XP_010230726.1FAD synthase	YES	NO
hic_scaffold_14:78916996–78918238	PH02Gene13593	EMS60332.1Telomere repeat-binding protein 4	NO	YES
hic_scaffold_9:28589113–28589633	PH02Gene45266	XP_020200092.1phagocyte signaling-impaired protein isoform X1	YES	YES
hic_scaffold_13:57187775–57188241	PH02Gene19860	ONM02585.1Aldolase-type TIM barrel family protein	YES	YES
hic_scaffold_14:91559605–91561533	PH02Gene21815	BAJ85306.1predicted protein	YES	YES
hic_scaffold_21:539617–540142	PH02Gene41705	XP_003558045.1ruBisCO large subunit-binding protein subunit alpha	YES	NO
hic_scaffold_17:66029022–66030631	PH02Gene37409	XP_003572753.1senescence-associated protein OSA15, chloroplastic isoform X2	YES	NO
hic_scaffold_3:102012540–102013288	PH02Gene10935	XP_006648127.1 OTU domain-containing protein 5-A-like	YES	NO
hic_scaffold_21:74392797–74393334	PH02Gene35017	ACG37475.1syntaxin 72	YES	YES
hic_scaffold_15:381396–381966	PH02Gene35996	NP_001336929.1uncharacterized LOC100278565	YES	NO
hic_scaffold_3:79461395–79463225	PH02Gene20341	XP_015625917.1 tripeptidyl-peptidase 2	YES	YES
hic_scaffold_3:9032821–9033413	PH02Gene07167	ONM56390.1Proteasome subunit beta type-4	YES	NO
hic_scaffold_5:54076565–54077621	PH02Gene02875	PWZ05206.1putative vacuolar protein sorting-associated protein 13A	YES	YES
hic_scaffold_17:4828581–4828868	PH02Gene42894	XP_015627288.1 probable cyclic nucleotide-gated ion channel 17	YES	NO
hic_scaffold_21:25067224–25067467	PH02Gene18253	XP_006651727.1 N-alpha-acetyltransferase 20	YES	NO
hic_scaffold_9:45908971–45909258	PH02Gene19965	XP_015637416.1 phosphatidylinositol:ceramide inositolphosphotransferase-like	YES	NO
hic_scaffold_21:41641988–41642628	PH02Gene09826	XP_015631223.1 protein DEK	YES	NO
hic_scaffold_15:74504901–74505223	PH02Gene03624	ABF93950.1DENN domain containing protein, expressed	YES	NO
hic_scaffold_12:13180566–13184899	PH02Gene20132	XP_020192900.1protein SUPPRESSOR OF GENE SILENCING 3 homolog	YES	NO
hic_scaffold_16:105055772–105056083	PH02Gene33566	XP_004968641.1ABC transporter D family member 2, chloroplastic isoform X1	NO	YES
hic_scaffold_15:87498287–87498731	PH02Gene27266	XP_014751904.1serine/threonine-protein kinase SMG1	YES	YES
hic_scaffold_24:14216184–14221004	PH02Gene38325	XP_015690236.1 GDT1-like protein 2, chloroplastic isoform X1	YES	NO
hic_scaffold_18:12123568–12124173	PH02Gene22906	XP_020159563.1cyclin-A1-4-like isoform X2	YES	NO
hic_scaffold_21:108030712–108032589	PH02Gene11039	BAJ95378.1predicted protein	YES	NO
hic_scaffold_8:41132809–41143479	PH02Gene14970	XP_020155042.11,4-alpha-glucan-branching enzyme 3, chloroplastic/amyloplastic	YES	NO
hic_scaffold_22:12535403–12535640	PH02Gene26166	XP_003574671.1haloacid dehalogenase-like hydrolase domain-containing protein At4g39970 isoform X3	YES	NO
hic_scaffold_24:3914941–3915105	PH02Gene43441	---NA---	YES	NO
hic_scaffold_18:36393865–36394306	PH02Gene01297	BAD33946.1ternary complex factor MIP1-like protein	YES	NO
hic_scaffold_16:116697206–116697711	PH02Gene04071	NP_001140424.1triosephosphate isomerase, cytosolic	YES	NO
hic_scaffold_21:92592274–92592615	PH02Gene48985	ABF94870.1hydroxyproline-rich glycoprotein family protein, putative, expressed	YES	NO
hic_scaffold_17:56445525–56445906	PH02Gene16569	XP_006661673.2 protein DETOXIFICATION 16-like	YES	YES
hic_scaffold_16:119746739–119749705	PH02Gene13240	XP_004968012.1DExH-box ATP-dependent RNA helicase DExH3	YES	YES
hic_scaffold_9:3795058–3797400	PH02Gene25224	CAD48599.3gamma-glutamylcysteine synthetase	YES	NO
hic_scaffold_24:37994752–37994987	PH02Gene14819	BAJ96259.1predicted protein	YES	NO
hic_scaffold_17:24067629–24069095	PH02Gene13398	XP_015626096.1 protein argonaute 1A isoform X1	YES	NO
hic_scaffold_24:67332450–67332749	PH02Gene00456	XP_002447237.1vacuolar cation/proton exchanger 3	YES	NO
hic_scaffold_20:43036547–43037288	PH02Gene34552	XP_015623214.1 protein ECERIFERUM 3	YES	NO
hic_scaffold_6:62645730–62651932	PH02Gene42277	XP_015631992.1 elongation factor G, mitochondrial	NO	YES
hic_scaffold_21:11706484–11706981	PH02Gene13438	BAJ89590.1predicted protein	YES	YES
hic_scaffold_8:21144934–21145085	PH02Gene07943	XP_015644417.1 DCN1-like protein 2	YES	NO
hic_scaffold_13:127869944–127870160	PH02Gene14856	XP_015613826.1 mediator of RNA polymerase II transcription subunit 16	YES	YES
hic_scaffold_11:16669110–16685402	PH02Gene45760	XP_004960722.1probable aspartyl aminopeptidase	YES	NO
hic_scaffold_2:35561314–35561734	PH02Gene17721	XP_015617261.1 60S ribosomal protein L3-like isoform X2	YES	YES
hic_scaffold_6:22178053–22180379	PH02Gene05308	BAJ98705.1predicted protein	YES	NO
hic_scaffold_23:19713127–19715470	PH02Gene27498	XP_010240224.2BEACH domain-containing protein C2 isoform X1	YES	NO
hic_scaffold_17:18002329–18002833	PH02Gene22033	XP_003570193.1U-box domain-containing protein 5	YES	NO
hic_scaffold_4:21526230–21526560	PH02Gene38612	XP_004957897.1TBC1 domain family member 15	YES	YES
hic_scaffold_14:31991446–31991792	PH02Gene36279	OEL19860.1DmX-like protein 1	YES	NO
hic_scaffold_16:120976655–120976929	PH02Gene27574	BAB16321.1putative CGI-34 protein	YES	NO
hic_scaffold_18:1677089–1677794	PH02Gene07486	OEL15521.1Glutathione S-transferase DHAR2	YES	NO
hic_scaffold_22:5271357–5271612	PH02Gene46117	XP_004957304.1pyruvate dehydrogenase E1 component subunit beta-2, mitochondrial	YES	YES
hic_scaffold_13:44124471–44125054	PH02Gene23322	BAJ87132.1predicted protein	YES	YES
hic_scaffold_7:13424058–13425949	PH02Gene29197	XP_003568640.1probable AMP deaminase isoform X1	YES	YES
hic_scaffold_15:86344065–86345317	PH02Gene26738	XP_006651772.1 DEAD-box ATP-dependent RNA helicase 16	YES	NO
hic_scaffold_8:61293828–61295288	PH02Gene44448	XP_004965891.1uncharacterized protein LOC101776480	NO	YES
hic_scaffold_9:62459369–62459886	PH02Gene04209	XP_015693106.1 protein SUPPRESSOR OF PHYA-105 1-like isoform X2	YES	YES
hic_scaffold_11:12086630–12086955	PH02Gene15668	XP_020196223.1mRNA-capping enzyme-like	YES	YES
hic_scaffold_15:89773093–89773673	PH02Gene30805	Q9FNU2.1RecName: Full=ABC transporter B family member 25; Short=ABC transporter ABCB.25; Short=OsABCB25; AltName: Full=Protein ALS1 homolog; AltName: Full=Protein ALUMINUM SENSITIVE 1; Short=OsALS1	YES	NO
hic_scaffold_14:75649287–75649806	PH02Gene07883	XP_021312723.1NAC domain-containing protein 48	YES	NO
hic_scaffold_21:65267796–65268025	PH02Gene33058	ONL98268.1alpha/beta-Hydrolases superfamily protein	YES	NO
hic_scaffold_8:64988746–64989334	PH02Gene36009	XP_015643265.1 transcription initiation factor TFIID subunit 1 isoform X2	YES	YES
hic_scaffold_11:13987459–13990889	PH02Gene42644	XP_004960758.1la-related protein 6B	YES	YES
hic_scaffold_11:25045372–25049196	PH02Gene42215	OEL38527.1Helicase protein MOM1	YES	YES
hic_scaffold_7:18404348–18404625	PH02Gene30921	XP_006655269.2 AP-3 complex subunit mu	NO	YES
hic_scaffold_1:4469528–4469850	PH02Gene40160	XP_014754541.1DEAD-box ATP-dependent RNA helicase 40 isoform X1	YES	YES
hic_scaffold_8:29052061–29052642	PH02Gene25785	XP_020156462.1sister chromatid cohesion protein PDS5 homolog A isoform X6	YES	NO
hic_scaffold_18:17786163–17786590	PH02Gene17359	XP_015648214.1 RNA polymerase sigma factor sigA	YES	NO
hic_scaffold_23:44543855–44544317	PH02Gene17419	XP_010239832.1protein MEI2-like 4 isoform X2	YES	NO
hic_scaffold_15:22635990–22637466	PH02Gene21274	XP_020176923.1protein SRG1-like	YES	NO
hic_scaffold_16:120764104–120766647	PH02Gene27589	ASU91353.11-deoxy-D-xylulose 5-phosphate reductoisomerase	YES	YES
hic_scaffold_6:4437844–4438197	PH02Gene38060	XP_010230791.1transcription factor HBP-1b(c38)	YES	NO
hic_scaffold_21:109784042–109784514	PH02Gene00838	ONL93322.1Nucleoside-triphosphatase THEP1	YES	NO
hic_scaffold_18:17088969–17089438	PH02Gene02570	XP_015650912.1 stomatin-like protein 2, mitochondrial	YES	NO
hic_scaffold_15:44014652–44014926	PH02Gene26496	XP_020170271.1fumarate hydratase 1, mitochondrial-like	YES	YES
hic_scaffold_5:26312022–26312459	PH02Gene48411	AHI94840.1acetyl-coenzyme A carboxylase	YES	YES
hic_scaffold_10:10507364–10507809	PH02Gene06955	XP_002444910.1ribosome-recycling factor, chloroplastic	YES	YES
hic_scaffold_1:17271840–17272260	PH02Gene27287	XP_020192238.1ABC transporter F family member 5-like	YES	YES
hic_scaffold_23:2275733–2276135	PH02Gene38301	XP_006653876.1 dihydroorotate dehydrogenase (quinone), mitochondrial	YES	NO
hic_scaffold_20:50188385–50190237	PH02Gene10222	XP_010233745.1vacuolar protein sorting-associated protein 8 homolog isoform X1	YES	YES
hic_scaffold_5:22153572–22154790	PH02Gene35121	XP_015615043.1 protein DETOXIFICATION 42	YES	YES
hic_scaffold_15:88353423–88353876	PH02Gene14070	XP_004981806.1transmembrane emp24 domain-containing protein p24beta3	NO	YES
hic_scaffold_15:83334100–83335255	PH02Gene09938	OEL32684.1DEAD-box ATP-dependent RNA helicase 21	YES	YES
hic_scaffold_10:45272705–45276636	PH02Gene40010	XP_006664838.1 calcium-dependent protein kinase 16-like	YES	YES
hic_scaffold_11:42900982–42901551	PH02Gene18048	XP_003561589.1TATA-binding protein 2 isoform X1	YES	NO
hic_scaffold_8:30796777–30797135	PH02Gene17622	XP_004958522.1protein transport protein SFT2	YES	YES
hic_scaffold_23:69620965–69621178	PH02Gene44690	XP_015636657.1 actin-related protein 9 isoform X1	YES	YES
hic_scaffold_7:22004023–22005359	PH02Gene49099	BAJ97023.1predicted protein	YES	NO
hic_scaffold_10:18900404–18900550	PH02Gene13108	XP_002462878.1nucleoside diphosphate kinase 1	YES	NO
hic_scaffold_14:81949083–81949855	PH02Gene07280	ACG39146.1transaldolase 2	YES	NO
hic_scaffold_13:3615493–3617196	PH02Gene19555	XP_015616831.1 pyruvate kinase 1, cytosolic	YES	NO
hic_scaffold_23:45884493–45884623	PH02Gene38913	XP_003579624.1heavy metal-associated isoprenylated plant protein 7	YES	NO
hic_scaffold_3:8973354–8973717	PH02Gene07171	XP_015696550.1 transcription factor RF2a	NO	YES
hic_scaffold_3:101441879–101442474	PH02Gene10973	XP_008646417.1carboxyl-terminal-processing peptidase 2, chloroplastic isoform X1	YES	YES
hic_scaffold_7:28461481–28461774	PH02Gene24797	XP_003568359.1serine/threonine-protein kinase Nek4	YES	NO
hic_scaffold_4:34457483–34459970	PH02Gene36111	XP_003560263.1non-lysosomal glucosylceramidase	YES	NO
hic_scaffold_3:91260118–91261373	PH02Gene04855	XP_015626102.1 glutamine synthetase cytosolic isozyme 1-1	YES	NO
hic_scaffold_15:95978399–95978670	PH02Gene15777	XP_015632457.1 exocyst complex component EXO84B isoform X1	YES	NO
hic_scaffold_6:1861462–1862617	PH02Gene08823	XP_006644007.1 topless-related protein 2 isoform X1	YES	NO
hic_scaffold_19:9727328–9728364	PH02Gene20934	BAJ90660.1predicted protein	NO	YES
hic_scaffold_4:24778453–24781552	PH02Gene43028	XP_010238002.1transmembrane E3 ubiquitin-protein ligase 1 isoform X2	YES	NO
hic_scaffold_16:114592820–114595828	PH02Gene15545	XP_020171772.1protein RST1 isoform X2	YES	YES
hic_scaffold_13:76435340–76436283	PH02Gene21626	XP_004973245.2bifunctional aspartokinase/homoserine dehydrogenase 1, chloroplastic	YES	NO
hic_scaffold_7:45117677–45118211	PH02Gene01453	XP_006655551.1 putative clathrin assembly protein At2g01600	YES	NO
hic_scaffold_7:50969792–50969994	PH02Gene06356	XP_015626440.1 structural maintenance of chromosomes protein 3 isoform X1	YES	YES
hic_scaffold_4:55789448–55793251	PH02Gene08268	XP_012699242.1187-kDa microtubule-associated protein AIR9	NO	YES
hic_scaffold_20:33269926–33270120	PH02Gene45110	AQK59664.1KH domain-containing protein	YES	NO
hic_scaffold_4:24297429–24297932	PH02Gene34891	XP_006657736.1 transmembrane protein 184 homolog DDB_G0279555-like	YES	NO
hic_scaffold_22:56488996–56489176	PH02Gene16142	BAK01784.1predicted protein	YES	YES
hic_scaffold_9:64224146–64224342	PH02Gene41486	XP_002441594.1mitochondrial adenine nucleotide transporter ADNT1	YES	YES
hic_scaffold_17:141356–142850	PH02Gene28058	XP_006648179.1 callose synthase 3-like	YES	YES
hic_scaffold_17:58579002–58580776	PH02Gene44931	BAJ96676.1predicted protein	YES	YES
hic_scaffold_10:56249006–56249154	PH02Gene26910	XP_015645166.1 probable proline transporter 2 isoform X1	YES	YES
hic_scaffold_17:21211476–21212050	PH02Gene03371	XP_014756537.1PH, RCC1 and FYVE domains-containing protein 1 isoform X1	YES	NO
hic_scaffold_19:29646613–29646782	PH02Gene44538	XP_020190697.1uncharacterized protein LOC109776463 isoform X1	YES	YES
hic_scaffold_6:19432218–19432936	PH02Gene46383	XP_003564034.1protease Do-like 9 isoform X2	YES	NO
hic_scaffold_10:7280547–7281002	PH02Gene20357	XP_003562746.1ribosome biogenesis protein WDR12 homolog	YES	NO
hic_scaffold_10:29220840–29221528	PH02Gene22288	ABG75752.1putative syntaxin-related protein	YES	NO
hic_scaffold_1:4939591–4939978	PH02Gene46850	AQK52059.1Enhancer of polycomb-like transcription factor protein	YES	NO
hic_scaffold_17:57602810–57603957	PH02Gene42038	XP_003575344.1muscle M-line assembly protein unc-89	YES	NO
hic_scaffold_7:6993862–6993987	PH02Gene41320	BAK00284.1predicted protein	YES	NO
hic_scaffold_14:67967958–67968490	PH02Gene42568	XP_004970447.1protein trichome birefringence-like 28	NO	YES
hic_scaffold_17:43377040–43378258	PH02Gene46298	XP_004952783.1two-component response regulator ORR2	YES	NO
hic_scaffold_15:55545719–55547697	PH02Gene39792	XP_021306420.1anthranilate synthase alpha subunit 2, chloroplastic	YES	NO
hic_scaffold_8:16765833–16766322	PH02Gene23004	XP_003564082.1chaperone protein dnaJ 1, mitochondrial isoform X1	YES	YES
hic_scaffold_3:16562056–16562902	PH02Gene27962	XP_003578239.1prostaglandin reductase-3	YES	NO
hic_scaffold_13:49694518–49694839	PH02Gene26676	XP_015650285.1 chaperone protein ClpB	NO	YES
hic_scaffold_14:8455972–8456397	PH02Gene45989	XP_020182516.1serine/threonine-protein phosphatase 4 regulatory subunit 3B	YES	NO
hic_scaffold_24:67267848–67267976	PH02Gene00459	XP_004960253.1peptidyl-tRNA hydrolase 2, mitochondrial	YES	YES
hic_scaffold_16:101472966–101474788	PH02Gene22439	XP_003565547.1protein NLP3	YES	YES
hic_scaffold_15:71236428–71236950	PH02Gene40056	XP_004985588.1beta-galactosidase 5	YES	NO
hic_scaffold_16:23779820–23781398	PH02Gene04461	XP_003564484.1protein PIN-LIKES 6	YES	YES
hic_scaffold_15:59653385–59662720	PH02Gene19110	XP_015632221.1 protein NRT1/ PTR FAMILY 8.3 isoform X1	YES	NO
hic_scaffold_3:43663302–43664114	PH02Gene13350	XP_015612031.1 D-aminoacyl-tRNA deacylase	YES	YES
hic_scaffold_9:4574142–4574722	PH02Gene17398	PAN17224.1hypothetical protein PAHAL_3G114600	YES	NO
hic_scaffold_15:64004797–64006065	PH02Gene19807	XP_006649622.1 SNAP25 homologous protein SNAP33-like	YES	NO
hic_scaffold_3:6631320–6633253	PH02Gene46352	XP_004957459.1pantothenate kinase 2	YES	YES
hic_scaffold_24:64005757–64006426	PH02Gene32126	AIU99454.1soluble starch synthase III1	YES	YES
hic_scaffold_21:86676838–86677629	PH02Gene03532	XP_006651248.2 aspartic proteinase PCS1-like	YES	NO
hic_scaffold_23:6139874–6142185	PH02Gene41888	XP_003580702.1alpha-N-acetylglucosaminidase isoform X1	NO	YES
hic_scaffold_22:1404166–1406770	PH02Gene44384	XP_010235401.1phosphatidylinositol-3-phosphatase myotubularin-1 isoform X1	YES	NO
hic_scaffold_23:3393734–3394015	PH02Gene20579	XP_020168076.1heavy metal-associated isoprenylated plant protein 39-like	YES	NO
hic_scaffold_9:52791875–52794541	PH02Gene38107	XP_006654598.1 B2 protein	YES	NO
hic_scaffold_22:48624128–48626235	PH02Gene24127	XP_006659891.1 mRNA cap guanine-N7 methyltransferase 1	YES	NO
hic_scaffold_21:11006918–11007317	PH02Gene36833	ABF99212.1amine oxidase, putative, expressed	YES	YES
hic_scaffold_20:49626283–49626915	PH02Gene10250	XP_004952026.1transcription factor HBP-1a	YES	NO
hic_scaffold_15:74497574–74497820	PH02Gene03624	ABF93950.1DENN domain containing protein, expressed	YES	NO
hic_scaffold_19:18353605–18357392	PH02Gene25599	XP_015611506.1 E3 ubiquitin-protein ligase UPL1 isoform X1	YES	YES
hic_scaffold_13:80228574–80228721	PH02Gene45490	XP_015648345.1PREDICTED: uncharacterized protein LOC4345256 isoform X1	YES	NO
hic_scaffold_22:7710697–7711935	PH02Gene07067	AAL31015.1isoamylase precursor	YES	NO
hic_scaffold_10:18595981–18596252	PH02Gene13127	XP_015647077.1 peptide-N(4)-(N-acetyl-beta-glucosaminyl)asparagine amidase isoform X1	YES	YES
hic_scaffold_6:24567532–24567691	PH02Gene28028	---NA---	YES	NO
hic_scaffold_14:96480971–96481208	PH02Gene06281	XP_015616323.1PREDICTED: uncharacterized protein LOC4325666	YES	NO
hic_scaffold_1:12932715–12933062	PH02Gene31481	XP_006663064.1 protein SPIRAL1-like 2	YES	NO
hic_scaffold_11:39643868–39644748	PH02Gene01124	XP_015620111.1 ubiquitin-like-specific protease 1C isoform X1	YES	NO
hic_scaffold_21:22738851–22739928	PH02Gene13908	XP_003560774.114-3-3-like protein A isoform X2	YES	YES
hic_scaffold_18:33298938–33299139	PH02Gene37563	XP_015696526.1 phosphatidylinositol/phosphatidylcholine transfer protein SFH6-like isoform X2	YES	NO
hic_scaffold_21:84082857–84083417	PH02Gene18615	AAK01710.1MAP kinase BIMK1	YES	NO
hic_scaffold_21:10044647–10044993	PH02Gene06686	XP_024312437.1 nuclear pore complex protein NUP1-like	YES	NO
hic_scaffold_21:60351682–60352067	PH02Gene34439	XP_004984167.1serine/arginine-rich splicing factor SC35	NO	YES
hic_scaffold_8:79762091–79762598	PH02Gene38690	AQK67531.1Acyl-CoA N-acyltransferase with RING/FYVE/PHD-type zinc finger domain	YES	NO
hic_scaffold_10:3266406–3266800	PH02Gene26345	BAK07398.1predicted protein	NO	YES
hic_scaffold_22:2785133–2786170	PH02Gene17202	XP_020185354.1plant UBX domain-containing protein 8-like	YES	YES
hic_scaffold_8:72183759–72186090	PH02Gene17436	XP_015641145.1 twinkle homolog protein, chloroplastic/mitochondrial isoform X1	YES	NO
hic_scaffold_16:23845248–23846542	PH02Gene04463	XP_015612991.1 2,3-bisphosphoglycerate-independent phosphoglycerate mutase	YES	NO
hic_scaffold_17:17748698–17749410	PH02Gene22027	XP_015627040.1 monodehydroascorbate reductase 4, peroxisomal	YES	NO
hic_scaffold_16:82647398–82651427	PH02Gene29708	XP_004968789.1LEC14B protein	NO	YES
hic_scaffold_23:29364001–29366255	PH02Gene11368	XP_020186285.1probable E3 ubiquitin-protein ligase ARI8	NO	YES
hic_scaffold_17:2696869–2698409	PH02Gene05855	XP_004954314.1ABC transporter I family member 19	YES	NO
hic_scaffold_10:44106295–44107627	PH02Gene12493	XP_006664898.1 CTD small phosphatase-like protein 2	YES	YES
hic_scaffold_7:1884554–1885868	PH02Gene34398	AAK01176.1RNA-binding protein	YES	NO
hic_scaffold_13:72507487–72508332	PH02Gene19351	XP_010235085.1serine/arginine-rich splicing factor SR45a	YES	NO
hic_scaffold_17:98681727–98682612	PH02Gene31258	XP_004952088.1uncharacterized protein LOC101780841 isoform X3	YES	NO
hic_scaffold_17:89618052–89618210	PH02Gene04800	AJF34891.1WRKY4 transcription factor	YES	YES
hic_scaffold_1:12932715–12933063	PH02Gene31481	XP_006663064.1 protein SPIRAL1-like 2	YES	NO
hic_scaffold_10:43992497–43997393	PH02Gene12490	XP_003561257.1endoplasmic reticulum metallopeptidase 1 isoform X1	YES	YES
hic_scaffold_4:34513942–34516440	PH02Gene45623	XP_021306295.1non-lysosomal glucosylceramidase isoform X1	YES	NO
hic_scaffold_16:58491407–58497687	PH02Gene43172	XP_004969139.1thrombospondin type-1 domain-containing protein 4	YES	NO
hic_scaffold_13:135644412–135644812	PH02Gene32319	PWZ05206.1putative vacuolar protein sorting-associated protein 13A	YES	YES
hic_scaffold_23:20084301–20084666	PH02Gene24256	XP_020186490.1acyl-acyl carrier protein thioesterase ATL3, chloroplastic-like	YES	NO
hic_scaffold_18:4988580–4989181	PH02Gene33031	XP_015639795.1 nucleolar MIF4G domain-containing protein 1	YES	YES
hic_scaffold_22:2804440–2805747	PH02Gene37687	XP_020189934.1hydroxymethylglutaryl-CoA synthase-like	NO	YES
hic_scaffold_7:50966187–50966493	PH02Gene06356	XP_015626440.1 structural maintenance of chromosomes protein 3 isoform X1	NO	YES
hic_scaffold_6:26568356–26579749	PH02Gene35445	XP_015640925.1 subtilisin-like protease SBT2.6 isoform X1	NO	YES
hic_scaffold_8:7750466–7751005	PH02Gene12699	NP_001105078.1histone-lysine N-methyltransferase EZ1	YES	NO
hic_scaffold_15:903654–903978	PH02Gene40297	ACF22758.1triticum beta-expansin	YES	NO
hic_scaffold_4:8402018–8402145	PH02Gene21885	XP_004968896.1SPX domain-containing protein 6	YES	NO
hic_scaffold_4:6398159–6398446	PH02Gene18175	XP_003562626.1RNA-binding protein CP29B, chloroplastic	YES	YES
hic_scaffold_8:64054939–64055513	PH02Gene11206	XP_003563292.1E3 ubiquitin-protein ligase KEG	YES	YES
hic_scaffold_13:22271585–22272420	PH02Gene43742	XP_003576084.1probable beta-D-xylosidase 7 isoform X1	YES	NO
hic_scaffold_15:84003323–84006558	PH02Gene09902	XP_006651745.1 dynamin-related protein 1C	YES	YES
hic_scaffold_14:81948286–81948436	PH02Gene07280	ACG39146.1transaldolase 2	YES	NO
hic_scaffold_12:13013175–13015138	PH02Gene20125	XP_004963119.1guanine nucleotide-binding protein alpha-1 subunit isoform X1	NO	YES
hic_scaffold_22:30245834–30246262	PH02Gene36695	XP_015650236.1 bifunctional nuclease 2 isoform X2	YES	NO
hic_scaffold_10:27490564–27490694	PH02Gene09643	XP_006657453.1 peroxisomal (S)-2-hydroxy-acid oxidase GLO5	YES	NO
hic_scaffold_15:38815039–38815269	PH02Gene17947	ONL98366.1calcium ion binding	YES	YES
hic_scaffold_24:31798859–31799152	PH02Gene38242	ABG75754.1salt response protein	YES	NO
hic_scaffold_14:51765612–51766022	PH02Gene16979	XP_015648882.1 probable magnesium transporter NIPA9	YES	NO
hic_scaffold_16:57446235–57447786	PH02Gene29208	OEL26443.1GDSL esterase/lipase	YES	YES
hic_scaffold_22:52542338–52543110	PH02Gene12558	BAJ88539.1predicted protein	NO	YES
hic_scaffold_14:85979292–85979646	PH02Gene06804	XP_002456955.1protein CLT1, chloroplastic	YES	NO
hic_scaffold_16:6724576–6725258	PH02Gene05800	XP_004971122.1delta(3,5)-Delta(2,4)-dienoyl-CoA isomerase, peroxisomal	YES	NO
hic_scaffold_14:33225047–33225425	PH02Gene22160	XP_020175758.1vacuolar-processing enzyme-like	YES	NO
hic_scaffold_15:59655659–59656235	PH02Gene19110	XP_015632221.1 protein NRT1/ PTR FAMILY 8.3 isoform X1	YES	YES
hic_scaffold_12:43854741–43855264	PH02Gene15837	PWZ33296.1Kinesin-like protein KIN-12F	YES	NO
hic_scaffold_9:52300145–52310171	PH02Gene42164	XP_015637971.1 structural maintenance of chromosomes protein 4	YES	NO
hic_scaffold_16:81055088–81055857	PH02Gene37513	XP_003567716.1light-mediated development protein DET1 isoform X4	YES	NO
hic_scaffold_18:3742832–3743513	PH02Gene04322	XP_006654020.1 kinesin-1 heavy chain-like	YES	NO
hic_scaffold_19:28758112–28758953	PH02Gene34062	XP_020153094.1serine/threonine-protein kinase TIO	YES	NO
hic_scaffold_21:112165947–112166342	PH02Gene00932	XP_006649277.1 peroxisomal membrane protein 11-1	YES	NO
hic_scaffold_18:15066058–15066706	PH02Gene10138	BAJ95442.1predicted protein	YES	YES
hic_scaffold_11:1403489–1405262	PH02Gene38264	XP_020195059.1regulatory-associated protein of TOR 2 isoform X2	YES	YES
hic_scaffold_16:24678919–24679717	PH02Gene04501	BAK07654.1predicted protein	YES	NO
hic_scaffold_10:12027061–12027559	PH02Gene07015	XP_004958009.1ABC1 family protein YPL109C, mitochondrial	YES	NO
hic_scaffold_17:23972122–23972542	PH02Gene03311	BAJ96496.1predicted protein	NO	YES
hic_scaffold_15:84311617–84314078	PH02Gene21256	XP_003560617.1vam6/Vps39-like protein	YES	NO
hic_scaffold_3:91867831–91868692	PH02Gene04877	XP_020168988.1TORTIFOLIA1-like protein 3	NO	YES
hic_scaffold_7:55140593–55140877	PH02Gene26631	XP_006663064.1 protein SPIRAL1-like 2	YES	NO
hic_scaffold_3:20170397–20170656	PH02Gene03059	XP_003578170.1probable ethanolamine kinase	YES	NO
hic_scaffold_6:53431066–53431271	PH02Gene21423	XP_014753148.1GDSL esterase/lipase At5g45910	YES	YES
hic_scaffold_3:101363234–101364081	PH02Gene10980	XP_015625816.1 60S ribosomal protein L37-3	YES	NO
hic_scaffold_18:13341273–13342495	PH02Gene12300	XP_014756366.1putative vacuolar protein sorting-associated protein 13A isoform X1	YES	NO
hic_scaffold_23:61600786–61606190	PH02Gene14906	XP_003579318.1probable cleavage and polyadenylation specificity factor subunit 1 isoform X1	YES	NO
hic_scaffold_15:39903192–39905692	PH02Gene40620	XP_020169095.1branched-chain-amino-acid aminotransferase-like protein 1 isoform X1	YES	NO
hic_scaffold_13:20478434–20479291	PH02Gene29792	XP_006654030.1 mitogen-activated protein kinase 14	YES	YES
hic_scaffold_18:2290035–2296861	PH02Gene04393	XP_020170166.1DNA repair protein RAD51 homolog 2	YES	NO
hic_scaffold_21:5932015–5932537	PH02Gene31447	XP_003564027.1protein phosphatase 2C 70	YES	YES
hic_scaffold_11:18956167–18956788	PH02Gene38360	XP_020200025.1isoflavone reductase homolog	YES	NO
hic_scaffold_17:95399243–95400336	PH02Gene26041	XP_020192718.1cleavage and polyadenylation specificity factor subunit 3-II	YES	YES
hic_scaffold_20:7499747–7500090	PH02Gene32172	XP_015626633.1 importin beta-like SAD2	YES	YES
hic_scaffold_21:111848219–111851265	PH02Gene00919	XP_003558953.1callose synthase 9	YES	NO
hic_scaffold_9:58359024–58359231	PH02Gene45202	XP_003567997.1flap endonuclease 1-A	YES	NO
hic_scaffold_18:28309957–28310319	PH02Gene04714	XP_015696550.1 transcription factor RF2a	YES	YES
hic_scaffold_15:62064610–62065656	PH02Gene11761	OEL32327.1putative inactive receptor kinase RLK902	NO	YES
hic_scaffold_12:31207298–31208056	PH02Gene38150	XP_015620411.1 auxin response factor 24 isoform X1	NO	YES
hic_scaffold_7:19111905–19112694	PH02Gene16107	XP_004962205.150S ribosomal protein L1, chloroplastic	YES	NO
hic_scaffold_10:54392544–54393255	PH02Gene46818	XP_015695121.1 glutamate--glyoxylate aminotransferase 2-like	YES	NO
hic_scaffold_13:58639746–58640130	PH02Gene19278	XP_003574612.2phosphoglycerate mutase-like protein 4	YES	YES
hic_scaffold_23:78077526–78085446	PH02Gene28204	XP_015636901.1 protein MRG1 isoform X8	YES	YES
hic_scaffold_16:101161497–101161748	PH02Gene22455	AQK91226.1Triose phosphate/phosphate translocator, chloroplastic	YES	YES
hic_scaffold_4:18217457–18218197	PH02Gene40989	XP_003562937.1probable mixed-linked glucan synthase 8 isoform X1	NO	YES
hic_scaffold_15:97594578–97596462	PH02Gene36297	XP_004981276.1protein trichome birefringence-like 33	YES	YES
hic_scaffold_10:30954681–30954857	PH02Gene08748	XP_003557504.1type I inositol polyphosphate 5-phosphatase 4 isoform X1	YES	NO
hic_scaffold_16:23779820–23780904	PH02Gene04461	XP_003564484.1protein PIN-LIKES 6	YES	YES
hic_scaffold_12:6523431–6525841	PH02Gene34512	XP_004977347.1TLD domain-containing protein 1	YES	NO
hic_scaffold_19:1364368–1364501	PH02Gene28488	XP_004956702.1probable serine/threonine-protein kinase PBL28	YES	NO
hic_scaffold_8:62345860–62346486	PH02Gene28136	XP_003563608.1cell division cycle protein 27 homolog B isoform X2	NO	YES
hic_scaffold_13:127641822–127642056	PH02Gene14850	AAL58277.1putative dentin phosphoryn protein	YES	YES
hic_scaffold_13:77973287–77974011	PH02Gene40578	XP_015648059.1 enoyl-[acyl-carrier-protein] reductase [NADH] 1, chloroplastic	YES	YES
hic_scaffold_6:45678419–45678651	PH02Gene38538	XP_003563718.1beta-galactosidase 9	YES	NO
hic_scaffold_10:38458475–38458895	PH02Gene15162	XP_015647891.1 ethylene-responsive transcription factor RAP2-7 isoform X1	YES	YES
hic_scaffold_20:47117380–47117701	PH02Gene43972	AQK68617.1Ternary complex factor MIP1-like	YES	NO
hic_scaffold_21:84751042–84751431	PH02Gene18591	XP_015630458.1 calcium-transporting ATPase 4, endoplasmic reticulum-type	YES	YES
hic_scaffold_21:65770869–65771565	PH02Gene41297	XP_003557830.1alpha-N-acetylglucosaminidase isoform X1	NO	YES
hic_scaffold_23:12098599–12098952	PH02Gene01724	AQK45976.1Core-2/I-branching beta-16-N-acetylglucosaminyltransferase family protein	YES	NO
hic_scaffold_6:22858938–22859321	PH02Gene25839	ACF22720.1PHD finger family	YES	NO
hic_scaffold_15:62174805–62175201	PH02Gene11757	XP_015629052.1 peroxygenase-like	YES	NO
hic_scaffold_14:3788361–3789089	PH02Gene36341	XP_015688249.1 phospholipase D zeta 1-like	NO	YES
hic_scaffold_14:39825163–39825466	PH02Gene33667	XP_003569376.1protein SEH1	YES	YES
hic_scaffold_6:26876552–26876794	PH02Gene05400	XP_003563491.1choline monooxygenase, chloroplastic isoform X2	YES	NO
hic_scaffold_13:126282040–126284419	PH02Gene11612	XP_014755751.1endoribonuclease Dicer homolog 3b isoform X1	YES	NO
hic_scaffold_3:16562056–16574411	PH02Gene27962	XP_003578239.1prostaglandin reductase-3	YES	NO
hic_scaffold_14:42043008–42043344	PH02Gene39267	XP_010232068.1polygalacturonase At1g48100 isoform X2	YES	NO
hic_scaffold_5:20384426–20384634	PH02Gene44935	XP_004983081.1phosphoglucomutase, chloroplastic	YES	NO
hic_scaffold_21:32631603–32633118	PH02Gene44923	XP_002464148.1cationic amino acid transporter 2, vacuolar isoform X2	YES	NO
hic_scaffold_20:51585377–51585901	PH02Gene05672	XP_020198869.1GPI mannosyltransferase 3-like	YES	NO
hic_scaffold_13:50797066–50797258	PH02Gene41273	XP_003573576.1uncharacterized membrane protein At1g16860	YES	NO
hic_scaffold_16:94505469–94506071	PH02Gene16036	XP_003567334.1ERI1 exoribonuclease 2	YES	NO
hic_scaffold_22:56844644–56845968	PH02Gene16125	XP_014756366.1putative vacuolar protein sorting-associated protein 13A isoform X1	YES	YES
hic_scaffold_14:3220882–3221311	PH02Gene31870	XP_002455515.1protein FAM91A1 isoform X1	NO	YES
hic_scaffold_16:1403065–1406335	PH02Gene20453	XP_015626691.1 diphosphomevalonate decarboxylase	YES	NO
hic_scaffold_23:79693049–79693927	PH02Gene39244	BAJ93226.1predicted protein	YES	NO
hic_scaffold_5:25773946–25774446	PH02Gene37378	XP_020195723.1protein ATAF2-like	YES	NO
hic_scaffold_10:33823897–33824209	PH02Gene21957	XP_003557437.1tRNA ligase 1	YES	YES
hic_scaffold_16:508535–519951	PH02Gene38643	XP_004971447.1ribulose-1,5 bisphosphate carboxylase/oxygenase large subunit N-methyltransferase, chloroplastic isoform X1	NO	YES
hic_scaffold_20:51123462–51123749	PH02Gene05642	XP_015688795.1 peptidyl-prolyl cis-trans isomerase FKBP18, chloroplastic	NO	YES
hic_scaffold_21:108168839–108169630	PH02Gene11045	XP_015630971.1 ABC transporter C family member 13	NO	YES
hic_scaffold_1:11341272–11342568	PH02Gene35201	XP_015617917.1 F-box/LRR-repeat protein 4	YES	YES
hic_scaffold_9:59427120–59428605	PH02Gene21091	XP_021303164.1serine/threonine-protein kinase STN7, chloroplastic	YES	NO
hic_scaffold_3:93168147–93168825	PH02Gene06450	BAK02567.1predicted protein	NO	YES
hic_scaffold_23:18633744–18634924	PH02Gene35174	XP_015633532.1 protein LAZ1	YES	YES
hic_scaffold_6:66119893–66153847	PH02Gene39111	XP_010227697.1ubiquitin-like-specific protease 1D isoform X1	YES	YES
hic_scaffold_14:1044711–1046569	PH02Gene20063	XP_015642931.1 protein REVEILLE 6	YES	NO
hic_scaffold_8:57961475–57962071	PH02Gene18975	XP_006657104.1 probable protein phosphatase 2C 57	YES	YES
hic_scaffold_7:52673426–52674193	PH02Gene25443	XP_006663003.1 ETO1-like protein 1	YES	YES
hic_scaffold_22:35390468–35400503	PH02Gene07839	XP_015696026.1 exocyst complex component SEC8 isoform X1	YES	NO
hic_scaffold_4:33530275–33530898	PH02Gene19737	XP_003563172.1ORM1-like protein 3	YES	YES
hic_scaffold_23:48844681–48844964	PH02Gene14323	XP_003572249.1amino acid transporter AVT1C	NO	YES
hic_scaffold_21:87488415–87488838	PH02Gene03494	XP_015627859.1 SH3 domain-containing protein 2	YES	NO
hic_scaffold_4:24778453–24779953	PH02Gene43028	XP_010238002.1transmembrane E3 ubiquitin-protein ligase 1 isoform X2	YES	NO
hic_scaffold_13:41394184–41394765	PH02Gene38696	NP_001147782.1cyclopropane fatty acid synthase	YES	YES
hic_scaffold_17:2485272–2485619	PH02Gene05863	XP_020170949.1translation initiation factor eIF-2B subunit epsilon-like	YES	NO
hic_scaffold_18:8804805–8809910	PH02Gene08180	PAN17597.1hypothetical protein PAHAL_3G142700	YES	YES
hic_scaffold_3:24401889–24402383	PH02Gene28796	XP_015611416.1 gibberellin-regulated protein 12	YES	NO
hic_scaffold_23:53922983–53925967	PH02Gene17190	XP_003581092.1protein MICRORCHIDIA 4 isoform X1	YES	NO
hic_scaffold_22:20689020–20690978	PH02Gene06130	XP_002444409.1protein ENHANCED DISEASE RESISTANCE 2-like	YES	YES
hic_scaffold_5:52803937–52804192	PH02Gene02945	BAJ94113.1predicted protein	YES	NO
hic_scaffold_3:79442977–79446281	PH02Gene20341	XP_015625917.1 tripeptidyl-peptidase 2	YES	YES
hic_scaffold_9:56735501–56735976	PH02Gene24834	XP_015640485.1 auxin-responsive protein IAA18 isoform X3	YES	NO
hic_scaffold_14:102778539–102778806	PH02Gene39479	BAJ96574.1predicted protein	YES	YES
hic_scaffold_21:114089555–114090073	PH02Gene29580	XP_020200488.1protein ARABIDILLO 1-like	YES	YES
hic_scaffold_12:33775817–33775962	PH02Gene11081	XP_015619370.1 ureide permease 2 isoform X1	YES	NO
hic_scaffold_16:38800391–38801583	PH02Gene15333	XP_006646275.2 ribose-phosphate pyrophosphokinase 3, chloroplastic	YES	NO
hic_scaffold_5:33568691–33569537	PH02Gene43594	XP_006661774.1 exocyst complex component SEC15A-like	YES	YES
hic_scaffold_5:53718163–53718293	PH02Gene02897	BAK03784.1predicted protein	YES	NO
hic_scaffold_21:96904293–96906345	PH02Gene26603	XP_003558457.1nuclear pore complex protein NUP155	YES	YES
hic_scaffold_22:1293152–1293308	PH02Gene44388	XP_015649936.1 peptidyl-prolyl cis-trans isomerase CYP71	YES	YES
hic_scaffold_13:44871543–44871871	PH02Gene12245	EMS56223.1Lactoylglutathione lyase	YES	YES
hic_scaffold_7:7702871–7703748	PH02Gene41247	XP_006654201.1 ras-related protein RGP2	YES	NO
hic_scaffold_4:8348862–8349350	PH02Gene21882	XP_006657953.1 protein TIFY 10b-like	YES	NO
hic_scaffold_17:24432304–24432985	PH02Gene13407	XP_010235802.1bromodomain-containing protein 7	YES	NO
hic_scaffold_3:101437448–101437789	PH02Gene10975	A2XAZ3.1RecName: Full=Alcohol dehydrogenase class-3; AltName: Full=Alcohol dehydrogenase class-III; AltName: Full=Glutathione-dependent formaldehyde dehydrogenase; Short=FALDH; Short=FDH; Short=GSH-FDH; AltName: Full=S-(hydroxymethyl)glutathione dehydrogenase	YES	NO
hic_scaffold_17:18122761–18123396	PH02Gene22041	PWZ20024.1Ornithine carbamoyltransferase, chloroplastic	YES	NO
hic_scaffold_4:14778868–14780405	PH02Gene38370	BAJ93608.1predicted protein	YES	NO
hic_scaffold_13:136178086–136178588	PH02Gene30580	XP_006662622.1 uncharacterized sugar kinase slr0537	YES	YES
hic_scaffold_10:12865941–12866252	PH02Gene44468	XP_015646673.1 G-type lectin S-receptor-like serine/threonine-protein kinase B120	YES	NO
hic_scaffold_15:60216217–60216912	PH02Gene22809	XP_004985110.1AP-3 complex subunit sigma	YES	NO
hic_scaffold_8:60191977–60193394	PH02Gene13952	BAK07422.1predicted protein	YES	YES
hic_scaffold_12:44502931–44503576	PH02Gene09257	XP_015620792.1 calcineurin B-like protein 2	YES	NO
hic_scaffold_4:2697565–2698264	PH02Gene21767	BAC79845.1putative MSP1(mitochondrial sorting of proteins) protein	YES	NO
hic_scaffold_14:106833925–106834452	PH02Gene19656	XP_006645435.1 paired amphipathic helix protein Sin3-like 4	YES	YES
hic_scaffold_16:81061394–81066513	PH02Gene37513	XP_003567716.1light-mediated development protein DET1 isoform X4	YES	NO
hic_scaffold_23:76362797–76363883	PH02Gene45334	XP_003563877.1G patch domain-containing protein TGH homolog isoform X2	NO	YES
hic_scaffold_14:75238576–75239061	PH02Gene07867	XP_003564773.1bidirectional sugar transporter SWEET1a	YES	NO
hic_scaffold_14:86685199–86685503	PH02Gene06840	XP_006646712.1 CBS domain-containing protein CBSCBSPB3-like isoform X1	YES	NO
hic_scaffold_16:120532389–120532839	PH02Gene13290	XP_006645435.1 paired amphipathic helix protein Sin3-like 4	YES	YES
hic_scaffold_13:129370723–129371321	PH02Gene21404	XP_003571960.1probable serine protease EDA2	YES	NO
hic_scaffold_6:10178599–10179577	PH02Gene19458	XP_004964812.1mediator of RNA polymerase II transcription subunit 13	YES	NO
hic_scaffold_16:14645399–14646605	PH02Gene15035	PAN27310.1hypothetical protein PAHAL_5G073400	YES	YES
hic_scaffold_8:58049176–58049443	PH02Gene18974	PWZ05867.1Protein argonaute PNH1	YES	NO
hic_scaffold_22:56831944–56842415	PH02Gene16125	XP_014756366.1putative vacuolar protein sorting-associated protein 13A isoform X1	YES	YES
hic_scaffold_16:116932502–116935229	PH02Gene04084	XP_006643750.2 actin-related protein 5	YES	YES
hic_scaffold_5:28747509–28747669	PH02Gene20002	XP_020154049.1uncharacterized oxidoreductase At4g09670-like	YES	NO
hic_scaffold_23:3372448–3372743	PH02Gene20583	XP_003580774.1plant cysteine oxidase 3	YES	NO
hic_scaffold_3754:7015–7228	PH02Gene40970	XP_015621111.1 putative exosome complex component rrp40	YES	NO
hic_scaffold_12:48051476–48052741	PH02Gene21526	XP_006664220.1 5-methyltetrahydropteroyltriglutamate--homocysteine methyltransferase 1	YES	NO
hic_scaffold_3:89428311–89430723	PH02Gene16418	XP_010236015.1phosphatidylinositol/phosphatidylcholine transfer protein SFH13 isoform X1	YES	NO
hic_scaffold_22:27695996–27697045	PH02Gene30367	XP_015650294.1 golgin subfamily B member 1 isoform X1	NO	YES
hic_scaffold_4:593761–593979	PH02Gene16660	ONM26325.1 phosphatase 2C 5	YES	NO
hic_scaffold_3:90157663–90158075	PH02Gene16457	XP_015626916.1 serine protease SPPA, chloroplastic	YES	NO
hic_scaffold_4:55088799–55089781	PH02Gene08286	XP_006657453.1 peroxisomal (S)-2-hydroxy-acid oxidase GLO5	YES	YES
hic_scaffold_15:48943090–48943771	PH02Gene07784	XP_020172855.1FIP1[III]-like protein isoform X1	YES	YES
hic_scaffold_13:53479633–53480040	PH02Gene47637	XP_006659573.1 beta-glucosidase 27	YES	NO
hic_scaffold_17:17272822–17273019	PH02Gene16775	XP_004953647.1TBC1 domain family member 15	YES	YES
hic_scaffold_21:67130236–67130785	PH02Gene13357	OEL12612.1Tubby-like F-box protein 6	YES	NO
hic_scaffold_13:67792852–67801389	PH02Gene40217	XP_003572200.1methylcrotonoyl-CoA carboxylase beta chain, mitochondrial	YES	NO
hic_scaffold_6:64022992–64024237	PH02Gene37432	XP_015643466.1 alpha-glucan water dikinase, chloroplastic isoform X1	YES	YES
hic_scaffold_1:11340718–11342568	PH02Gene35201	XP_015617917.1 F-box/LRR-repeat protein 4	YES	NO
hic_scaffold_23:86281637–86282650	PH02Gene37796	XP_015632053.1 E3 ubiquitin-protein ligase HOS1	YES	NO
hic_scaffold_10:10578220–10584244	PH02Gene06957	BAJ93608.1predicted protein	YES	NO
hic_scaffold_7:45821942–45822530	PH02Gene01426	XP_004961300.1ATP synthase subunit beta, mitochondrial	YES	NO
hic_scaffold_20:25128687–25131091	PH02Gene34342	XP_015625624.1 peroxisomal fatty acid beta-oxidation multifunctional protein	YES	YES
hic_scaffold_22:42119687–42121488	PH02Gene31375	XP_006659233.1 villin-4-like isoform X1	YES	NO
hic_scaffold_19:28846938–28847334	PH02Gene34058	BAJ99790.1predicted protein	YES	YES
hic_scaffold_7:46936202–46936628	PH02Gene01386	XP_004961248.1golgin candidate 5	YES	YES
hic_scaffold_13:129072310–129072681	PH02Gene35710	XP_015614098.1 endonuclease MutS2 isoform X3	YES	NO
hic_scaffold_13:77973299–77974011	PH02Gene40578	XP_015648059.1 enoyl-[acyl-carrier-protein] reductase [NADH] 1, chloroplastic	YES	NO
hic_scaffold_4:61214571–61215376	PH02Gene18073	XP_015645432.1 flavin-containing monooxygenase FMO GS-OX-like 9	YES	NO
hic_scaffold_14:29433679–29434277	PH02Gene23160	XP_020191442.1putative callose synthase 6 isoform X2	YES	YES
hic_scaffold_15:82625050–82625428	PH02Gene09951	XP_021302013.1oxysterol-binding protein-related protein 1C	YES	YES
hic_scaffold_13:121661655–121661952	PH02Gene18279	XP_015614135.1 midasin isoform X1	YES	NO
hic_scaffold_16:16965889–16966106	PH02Gene15504	XP_015628979.1 isoprenyl transferase	YES	YES
hic_scaffold_4:4264700–4264992	PH02Gene38226	XP_006658058.2 protein transport protein SEC31 homolog B	YES	YES
hic_scaffold_10:35008272–35008583	PH02Gene41560	XP_015647064.1 splicing factor 3B subunit 3 isoform X2	YES	NO
hic_scaffold_15:99320618–99321244	PH02Gene37823	XP_015631977.1 pumilio homolog 24	YES	NO
hic_scaffold_23:1769691–1770174	PH02Gene43765	XP_015633748.1 general transcription factor IIH subunit 4	YES	NO
hic_scaffold_9:22962532–22963054	PH02Gene40440	BAJ93195.1predicted protein	NO	YES
hic_scaffold_23:56939288–56941057	PH02Gene13156	XP_015636457.1 phototropin-2	YES	YES
hic_scaffold_15:80533126–80540104	PH02Gene24538	XP_015632355.1 inositol hexakisphosphate and diphosphoinositol-pentakisphosphate kinase isoform X1	YES	YES
hic_scaffold_7:48707690–48707980	PH02Gene22228	XP_015640745.1 common plant regulatory factor 1	YES	YES
hic_scaffold_15:2586177–2586751	PH02Gene22708	XP_006649253.1 remorin-like	YES	NO
hic_scaffold_14:70358817–70359326	PH02Gene11425	XP_006645001.1 probable methyltransferase PMT11	YES	NO
hic_scaffold_17:2959828–2966990	PH02Gene05846	AIU99457.1soluble starch synthase V	NO	YES
hic_scaffold_23:14878402–14878664	PH02Gene02329	XP_003580392.1protein REVEILLE 7-like	YES	NO
hic_scaffold_21:100693402–100695488	PH02Gene01586	XP_004985328.1deSI-like protein At4g17486 isoform X1	YES	NO
hic_scaffold_7:48769834–48771201	PH02Gene22234	XP_015639842.1 protein SUPPRESSOR OF PHYA-105 1	YES	YES
hic_scaffold_5:52804212–52804866	PH02Gene02945	BAJ94113.1predicted protein	YES	YES
hic_scaffold_15:55187284–55187643	PH02Gene00214	XP_003561787.1serine/threonine-protein kinase ATG1c isoform X1	YES	NO
hic_scaffold_3:26360151–26360767	PH02Gene34246	XP_006660612.1 protein TIFY 6b isoform X1	YES	NO
hic_scaffold_2:28414214–28416483	PH02Gene13654	EMS63029.1CCR4-NOT transcription complex subunit 4	YES	YES
hic_scaffold_16:16968874–16969345	PH02Gene15505	XP_015620281.1 RNA polymerase II C-terminal domain phosphatase-like 2 isoform X2	YES	NO
hic_scaffold_3:11423336–11423528	PH02Gene12630	XP_003578349.1NAC domain-containing protein 17	YES	YES
hic_scaffold_11:2480483–2480641	PH02Gene22114	XP_003577131.4acetyltransferase NSI isoform X3	YES	NO
hic_scaffold_4:3165683–3165932	PH02Gene21793	XP_015645564.1 GDSL esterase/lipase At2g23540 isoform X2	YES	NO
hic_scaffold_14:51915299–51915777	PH02Gene16972	XP_015613180.1 receptor-like serine/threonine-protein kinase ALE2 isoform X4	YES	NO
hic_scaffold_5:22922141–22923320	PH02Gene20054	XP_003573877.1ATP synthase subunit gamma, mitochondrial	NO	YES
hic_scaffold_13:62272582–62273760	PH02Gene43383	XP_015650217.1 respiratory burst oxidase homolog protein E	YES	NO
hic_scaffold_18:6423951–6424360	PH02Gene44758	XP_003568874.1Golgi apparatus membrane protein-like protein ECHIDNA isoform X2	YES	NO
hic_scaffold_11:9253746–9258928	PH02Gene49279	XP_003578836.2putative CCA tRNA nucleotidyltransferase 2 isoform X2	NO	YES
hic_scaffold_4:30683914–30685898	PH02Gene45982	AEA86345.1non-intrinsic ABC protein	YES	NO
hic_scaffold_17:3156520–3156828	PH02Gene05839	XP_015625652.1 mRNA-decapping enzyme subunit 2	YES	NO
hic_scaffold_13:127157653–127162545	PH02Gene11576	XP_010234858.1protein TIC110, chloroplastic	YES	NO
hic_scaffold_3:76647512–76647903	PH02Gene44946	XP_003569996.1protein ORANGE, chloroplastic	YES	NO
hic_scaffold_19:20439833–20440458	PH02Gene12809	XP_004956126.2prolyl endopeptidase	YES	NO
hic_scaffold_15:84391538–84391744	PH02Gene21259	XP_004981976.1probable transmembrane ascorbate ferrireductase 3	YES	YES
hic_scaffold_21:22355890–22356356	PH02Gene13900	XP_003560729.1probable serine/threonine protein kinase IREH1 isoform X1	YES	YES
hic_scaffold_12:33775404–33775549	PH02Gene11081	XP_015619370.1 ureide permease 2 isoform X1	YES	NO
hic_scaffold_5:54021208–54022511	PH02Gene02877	ABG66263.1ICE-like protease p20 domain containing protein, expressed	YES	NO
hic_scaffold_23:45491172–45492541	PH02Gene38902	XP_004975431.1dihydrolipoyllysine-residue succinyltransferase component of 2-oxoglutarate dehydrogenase complex 1, mitochondrial isoform X1	NO	YES
hic_scaffold_6:3178371–3178736	PH02Gene18469	XP_003566763.1la-related protein 1A	YES	YES
hic_scaffold_16:50072057–50075126	PH02Gene14529	BAD68693.1WD-40 repeat family protein-like	YES	NO
hic_scaffold_1:17220478–17220983	PH02Gene27282	XP_015650887.1 eukaryotic translation initiation factor 3 subunit I	YES	NO
hic_scaffold_9:59175530–59175944	PH02Gene21104	XP_004961342.1chaperone protein dnaJ 10	YES	NO
hic_scaffold_16:50270161–50270791	PH02Gene14537	XP_003569465.1protein CHUP1, chloroplastic	YES	YES
hic_scaffold_14:101617114–101618448	PH02Gene26371	ONM10215.1Glutamate dehydrogenase	YES	NO
hic_scaffold_17:71710399–71711159	PH02Gene46524	XP_003566259.1leucine--tRNA ligase, cytoplasmic	NO	YES
hic_scaffold_21:88753424–88753779	PH02Gene03071	XP_015632392.1 myosin-binding protein 3 isoform X2	YES	NO
hic_scaffold_21:111393139–111394132	PH02Gene00904	OEL18007.1Phosphatidylinositol 4-phosphate 5-kinase 6	YES	NO
hic_scaffold_4:30090778–30091695	PH02Gene32236	XP_004957650.1tetratricopeptide repeat domain-containing protein PYG7, chloroplastic	NO	YES
hic_scaffold_16:3250950–3251408	PH02Gene15905	XP_015621292.1 flowering time control protein FY	YES	NO
hic_scaffold_21:14687735–14691185	PH02Gene21698	AAR01688.1 kinase	NO	YES
hic_scaffold_23:53924545–53925967	PH02Gene17190	XP_003581092.1protein MICRORCHIDIA 4 isoform X1	YES	NO
hic_scaffold_21:113471013–113471155	PH02Gene31709	OEL13603.1UPF0548 protein	YES	NO
hic_scaffold_14:30800653–30801191	PH02Gene16180	XP_014753947.1WAT1-related protein At5g64700	YES	NO
hic_scaffold_5:17495858–17496351	PH02Gene40063	XP_015611119.1 peptidyl-prolyl cis-trans isomerase FKBP53	YES	NO
hic_scaffold_17:4959476–4959736	PH02Gene42891	XP_004954172.1diacylglycerol kinase 7	YES	YES
hic_scaffold_3:69937838–69939665	PH02Gene40434	XP_006648850.1 inositol phosphorylceramide glucuronosyltransferase 1-like	YES	NO
hic_scaffold_17:97411243–97411495	PH02Gene14632	XP_003573985.1protein LOW PSII ACCUMULATION 3, chloroplastic	YES	YES
hic_scaffold_6:55945188–55945638	PH02Gene17038	XP_004965498.1CMP-sialic acid transporter 1 isoform X1	YES	YES
hic_scaffold_20:51711884–51712643	PH02Gene05679	XP_015626774.1 nephrocystin-3	YES	NO
hic_scaffold_4:341333–342240	PH02Gene16644	OEL30955.1Elongation factor 1-alpha	YES	YES
hic_scaffold_16:97322907–97323730	PH02Gene42156	XP_003566763.1la-related protein 1A	NO	YES
hic_scaffold_17:95584075–95587247	PH02Gene29403	XP_015626817.1 pathogenesis-related homeodomain protein	YES	NO
hic_scaffold_16:100202674–100202778	PH02Gene35136	AML61757.1WAKY 1 protein	YES	NO
hic_scaffold_20:23600335–23601259	PH02Gene45962	XP_015626329.1 probable tocopherol cyclase, chloroplastic	YES	NO
hic_scaffold_21:102945551–102946992	PH02Gene15292	XP_004985429.1vacuolar protein-sorting-associated protein 37 homolog 1 isoform X1	YES	YES
hic_scaffold_9:20299236–20300363	PH02Gene45181	XP_003563425.1protein kish	YES	NO
hic_scaffold_16:92831188–92831872	PH02Gene24666	AOT28193.1WRKY9 protein	NO	YES
hic_scaffold_6:14267926–14269602	PH02Gene02652	XP_003564148.1auxin response factor 16 isoform X1	NO	YES
hic_scaffold_6:57520460–57522222	PH02Gene27313	XP_020159078.1HEAT repeat-containing protein 5B isoform X2	YES	NO
hic_scaffold_21:114082606–114083329	PH02Gene29580	XP_020200488.1protein ARABIDILLO 1-like	YES	NO
hic_scaffold_10:5934230–5935352	PH02Gene10589	XP_015644593.1 oligouridylate-binding protein 1	NO	YES
hic_scaffold_13:126391055–126391525	PH02Gene11607	XP_015697172.1 tetratricopeptide repeat protein 1	YES	NO
hic_scaffold_13:19504148–19505848	PH02Gene29158	XP_015615302.1 diphthamide biosynthesis protein 2	YES	YES
hic_scaffold_14:87361254–87363446	PH02Gene06865	XP_015693434.1 uridylate kinase	YES	YES
hic_scaffold_13:135699590–135699868	PH02Gene32319	PWZ05206.1putative vacuolar protein sorting-associated protein 13A	YES	YES
hic_scaffold_1:2121426–2121718	PH02Gene31658	XP_015615815.1 selenoprotein H	YES	NO
hic_scaffold_3:6637534–6637992	PH02Gene46352	XP_004957459.1pantothenate kinase 2	YES	YES
hic_scaffold_6:5741585–5741746	PH02Gene17102	XP_004964315.1eyes absent homolog 4	YES	NO
hic_scaffold_15:43316942–43317095	PH02Gene36218	BAJ93489.1predicted protein	YES	YES
hic_scaffold_14:107737077–107737360	PH02Gene44593	XP_006643627.1 snurportin-1	YES	NO
hic_scaffold_18:9694417–9694841	PH02Gene08217	XP_003568765.1probable beta-1,3-galactosyltransferase 12	YES	NO
hic_scaffold_13:129537631–129538096	PH02Gene21397	XP_006662507.2 kinesin-II 85 kDa subunit-like	YES	NO
hic_scaffold_12:27271260–27272666	PH02Gene22511	XP_003576603.1beta-galactosidase 15 isoform X1	YES	YES
hic_scaffold_8:53537931–53538270	PH02Gene17140	XP_021305198.1V-type proton ATPase subunit B 1 isoform X1	NO	YES
hic_scaffold_17:15380469–15380823	PH02Gene08154	XP_015696862.1 25S rRNA (cytosine-C(5))-methyltransferase nop2 isoform X2	YES	NO
hic_scaffold_15:92277577–92277743	PH02Gene23374	ONM09871.1putative methyltransferase PMT28	YES	NO
hic_scaffold_13:11204243–11204639	PH02Gene43473	XP_020156223.1phosphatidylinositol 4-kinase beta 1-like	YES	YES
hic_scaffold_6:6090666–6093095	PH02Gene17115	XP_015642941.1 putative acyl-activating enzyme 19 isoform X1	YES	YES
hic_scaffold_15:43280880–43281385	PH02Gene36219	XP_004984415.1ATP-dependent Clp protease proteolytic subunit-related protein 3, chloroplastic	YES	NO
hic_scaffold_21:61625208–61627596	PH02Gene50019	BAJ94311.1predicted protein	YES	NO
hic_scaffold_16:50072057–50077306	PH02Gene14529	BAD68693.1WD-40 repeat family protein-like	YES	YES
hic_scaffold_24:56439610–56440143	PH02Gene00550	XP_015692381.1 protein CHROMATIN REMODELING 19	YES	NO
hic_scaffold_23:26818566–26819150	PH02Gene06610	XP_004976166.1CLIP-associated protein	NO	YES
hic_scaffold_15:91394839–91396620	PH02Gene20988	XP_004981639.1thioredoxin-like protein HCF164, chloroplastic isoform X2	YES	NO
hic_scaffold_15:79667553–79670880	PH02Gene15689	XP_014752308.1protein SABRE isoform X1	YES	YES
hic_scaffold_10:27970963–27971582	PH02Gene09664	BAJ84952.1predicted protein	YES	NO
hic_scaffold_10:16050674–16050801	PH02Gene43506	XP_020181411.118.8 kDa class V heat shock protein	YES	NO
hic_scaffold_5:40676674–40676882	PH02Gene01546	XP_004982697.1calcium uniporter protein 2, mitochondrial	NO	YES
hic_scaffold_15:69452313–69453506	PH02Gene05507	XP_015630875.1 probable lipoxygenase 6	YES	NO
hic_scaffold_8:22935925–22936201	PH02Gene07328	XP_006656840.1 pyrophosphate--fructose 6-phosphate 1-phosphotransferase subunit beta	YES	NO
hic_scaffold_17:100277146–100279475	PH02Gene31340	XP_003574065.1ruBisCO large subunit-binding protein subunit beta, chloroplastic	YES	NO
hic_scaffold_24:37994752–37994988	PH02Gene14819	BAJ96259.1predicted protein	YES	NO
hic_scaffold_243:16584–17195	PH02Gene37568	XP_015640826.1 putative GPI-anchored protein PB15E9.01c isoform X3	YES	NO
hic_scaffold_6:11927851–11928151	PH02Gene11648	XP_003564229.1putative clathrin assembly protein At5g35200	YES	NO
hic_scaffold_5:40846903–40847388	PH02Gene01555	XP_020187979.1E3 ubiquitin-protein ligase rnf8-A-like	YES	NO
hic_scaffold_9:58321657–58322398	PH02Gene45207	XP_015639209.1 nucleosome assembly protein 1;2	YES	NO
hic_scaffold_13:126725469–126726088	PH02Gene11598	XP_015614390.1 myosin-1	YES	YES
hic_scaffold_8:77439771–77440009	PH02Gene02818	XP_004967281.3type 2 DNA topoisomerase 6 subunit B-like	YES	NO
hic_scaffold_9:6921270–6923014	PH02Gene29262	XP_014754800.1E3 ubiquitin-protein ligase UPL6 isoform X2	YES	YES
hic_scaffold_18:16482641–16483491	PH02Gene26902	XP_015650975.1 probable RNA polymerase II transcription factor B subunit 1-1 isoform X2	YES	YES
hic_scaffold_17:58161589–58163131	PH02Gene46859	PWZ26562.1putative vacuolar protein sorting-associated protein 13A	YES	YES
hic_scaffold_17:4959476–4959740	PH02Gene42891	XP_004954172.1diacylglycerol kinase 7	YES	NO
hic_scaffold_17:4254552–4254837	PH02Gene18343	XP_024318303.1leucine aminopeptidase 2, chloroplastic	YES	NO
hic_scaffold_9:23143461–23144908	PH02Gene40443	XP_020150528.1homeobox protein Hox-B3-like	YES	YES
hic_scaffold_24:53713363–53713638	PH02Gene01991	---NA---	YES	NO
hic_scaffold_13:122824570–122824782	PH02Gene24005	XP_006661845.2 pre-mRNA-processing factor 19	YES	YES
hic_scaffold_3:89693459–89693700	PH02Gene16432	OEL38368.1putative membrane protein	YES	NO
hic_scaffold_16:96143364–96146253	PH02Gene13185	EMS50802.1DnaJ homolog subfamily C member 7	YES	NO
hic_scaffold_4:445010–447402	PH02Gene16649	XP_015646515.1 importin-11	YES	NO
hic_scaffold_16:32110403–32110537	PH02Gene00789	XP_015628606.1 dynein light chain LC6, flagellar outer arm	YES	YES
hic_scaffold_5:6060241–6060446	PH02Gene17079	AOT28203.1LAX protein	YES	NO
hic_scaffold_9:2780910–2781135	PH02Gene27778	XP_003566651.1DNA repair protein RAD51 homolog 2 isoform X1	YES	NO
hic_scaffold_9:28587037–28589395	PH02Gene45266	XP_020200092.1phagocyte signaling-impaired protein isoform X1	YES	YES
hic_scaffold_9:61989745–61989952	PH02Gene04233	XP_006654801.2 aspartic proteinase oryzasin-1 isoform X1	YES	NO
hic_scaffold_18:1866044–1866291	PH02Gene07493	XP_003566634.1calcium-transporting ATPase 4, endoplasmic reticulum-type	NO	YES
hic_scaffold_17:41193767–41195067	PH02Gene41897	XP_015626297.1 probable bifunctional riboflavin biosynthesis protein RIBA 2, chloroplastic	YES	YES
hic_scaffold_17:87014808–87016061	PH02Gene10323	XP_020196667.1MLO-like protein 13	YES	YES
hic_scaffold_4:25067229–25067448	PH02Gene43233	XP_002448988.2putative disease resistance RPP13-like protein 3	YES	YES
hic_scaffold_9:26547638–26547824	PH02Gene43185	AIU50326.1ABC1-like kinase	YES	NO
hic_scaffold_10:10163690–10164164	PH02Gene17882	BAJ98745.1predicted protein	YES	NO
hic_scaffold_23:10157769–10162145	PH02Gene01813	XP_004976844.1ABC transporter C family member 2	YES	YES
hic_scaffold_3:92533394–92533874	PH02Gene04896	XP_002454300.1DCN1-like protein 2	YES	YES
hic_scaffold_23:404146–404279	PH02Gene34230	XP_015636189.1 transportin-1	YES	YES
hic_scaffold_21:22331635–22332227	PH02Gene13900	XP_003560729.1probable serine/threonine protein kinase IREH1 isoform X1	YES	NO
hic_scaffold_5:8361716–8362564	PH02Gene11717	XP_015614495.1 caffeoylshikimate esterase	YES	NO
hic_scaffold_15:61547379–61547754	PH02Gene19173	XP_003558449.1nuclear pore complex protein NUP133	YES	NO
hic_scaffold_18:738863–739294	PH02Gene07443	XP_010231855.1ABC transporter D family member 1	YES	NO
hic_scaffold_6:69401999–69402570	PH02Gene42262	XP_004965336.1carboxyl-terminal-processing peptidase 3, chloroplastic	YES	NO
hic_scaffold_8:64291504–64291662	PH02Gene11196	BAJ96352.1predicted protein	YES	NO
hic_scaffold_6:43997489–43997871	PH02Gene43681	XP_020158121.1ABC transporter A family member 8-like isoform X1	YES	NO
hic_scaffold_6:41605152–41605839	PH02Gene39436	XP_015643174.1 adenine nucleotide transporter BT1, chloroplastic/mitochondrial	YES	YES
hic_scaffold_24:70337746–70338831	PH02Gene00305	XP_020186825.1WD repeat-containing protein 44-like	YES	NO
hic_scaffold_16:63065858–63068705	PH02Gene38202	BAD52708.1zinc finger-like	YES	NO
hic_scaffold_14:37820578–37820870	PH02Gene13527	AQK96464.1Ubiquitin-like superfamily protein	YES	NO
hic_scaffold_9:36089954–36091397	PH02Gene11538	AQK94145.1Golgin subfamily A member 4	YES	NO
hic_scaffold_21:77059818–77060202	PH02Gene25924	BAJ99790.1predicted protein	YES	NO
hic_scaffold_14:99391355–99391712	PH02Gene39386	XP_015694686.1 mini-chromosome maintenance complex-binding protein	YES	NO
hic_scaffold_15:92277577–92277739	PH02Gene23374	ONM09871.1putative methyltransferase PMT28	YES	NO
hic_scaffold_16:52186850–52187182	PH02Gene14698	XP_015622465.1 HD domain-containing protein 2 homolog	YES	NO
hic_scaffold_19:24728430–24731293	PH02Gene46063	BAC79845.1putative MSP1(mitochondrial sorting of proteins) protein	YES	YES
hic_scaffold_8:61708071–61708415	PH02Gene42385	PWZ44916.1RAB6A-GEF complex partner protein 2	YES	NO
hic_scaffold_4:2636759–2637004	PH02Gene21763	XP_002463373.1probable E3 ubiquitin-protein ligase BAH1-like 1	YES	YES
hic_scaffold_14:92076192–92076632	PH02Gene21839	XP_015629528.1 protein trichome birefringence-like 41 isoform X1	YES	YES
hic_scaffold_13:129369927–129370059	PH02Gene21404	XP_003571960.1probable serine protease EDA2	NO	YES
hic_scaffold_16:94271944–94272700	PH02Gene16044	XP_020086588.1tubulin beta-1 chain	YES	NO
hic_scaffold_15:43555623–43555929	PH02Gene36208	BAJ85379.1predicted protein	NO	YES
hic_scaffold_12:775566–775770	PH02Gene03391	ANB32584.1asparagine synthetase-1	YES	NO
hic_scaffold_7:15932516–15932963	PH02Gene14774	XP_002439662.1beta-glucosidase 20 isoform X1	YES	NO
hic_scaffold_3:65432130–65432485	PH02Gene27824	BAJ85277.1predicted protein	YES	NO
hic_scaffold_17:92522337–92522568	PH02Gene09137	XP_003569956.1thiosulfate/3-mercaptopyruvate sulfurtransferase 1, mitochondrial isoform X2	YES	NO
hic_scaffold_22:374962–375252	PH02Gene39093	XP_015648150.1 ribokinase isoform X1	YES	NO
hic_scaffold_9:64838755–64839384	PH02Gene30207	XP_004961015.1DNA damage-binding protein 1	YES	YES
hic_scaffold_16:105056180–105057008	PH02Gene33566	XP_004968641.1ABC transporter D family member 2, chloroplastic isoform X1	YES	NO
hic_scaffold_20:5408581–5408897	PH02Gene30463	XP_003574989.1ras GTPase-activating protein-binding protein 1	YES	YES
hic_scaffold_2:35698391–35698739	PH02Gene17726	NP_001149195.1vacuolar ATP synthase 16 kDa proteolipid subunit	YES	NO
hic_scaffold_18:25714943–25715202	PH02Gene05151	XP_015611529.1 zinc finger CCCH domain-containing protein 19	YES	YES
hic_scaffold_24:56522218–56524243	PH02Gene00552	AAV51392.1INDETERMINATE-related protein 9	NO	YES
hic_scaffold_11:32500865–32501099	PH02Gene07356	XP_008662076.1splicing factor, arginine/serine-rich 12 isoform X2	YES	NO
hic_scaffold_8:33059998–33067884	PH02Gene31993	BAD33234.1pantothenate kinase-like	YES	YES
hic_scaffold_2:22548708–22549251	PH02Gene34082	XP_004979024.1protein NRT1/ PTR FAMILY 4.4	YES	NO
hic_scaffold_23:27770447–27770854	PH02Gene06646	XP_008669204.1titin homolog	YES	NO
hic_scaffold_24:65882905–65883455	PH02Gene36593	XP_020160264.1phenolic glucoside malonyltransferase 2-like	YES	NO
hic_scaffold_16:62996687–62998159	PH02Gene38203	XP_015638371.1 50S ribosomal protein L25	YES	NO
hic_scaffold_18:47092730–47093313	PH02Gene13799	XP_003578090.1protein TIFY 6b isoform X2	NO	YES
hic_scaffold_24:66824010–66824166	PH02Gene00478	XP_003580693.1AP2-like ethylene-responsive transcription factor TOE3	YES	NO
hic_scaffold_13:43945111–43945393	PH02Gene23313	XP_015696157.1 serine/arginine repetitive matrix protein 1-like isoform X1	YES	NO
hic_scaffold_10:7122307–7122574	PH02Gene20366	XP_006657926.1 putative G3BP-like protein	YES	NO
hic_scaffold_4:48205289–48209775	PH02Gene45356	XP_003557437.1tRNA ligase 1	YES	NO
hic_scaffold_16:14156520–14157961	PH02Gene15056	BAD81883.1putative mitotic checkpoint protein	YES	NO
hic_scaffold_16:1024919–1025713	PH02Gene20427	NP_001278564.1RAB5-interacting protein	YES	YES

## Sheet: circRNA from regulator gene 
Table S9E circRNA generated from regulatory factors with AS
circRNAs	Host gene	Description	AS	AS type	PCC	GA response	NAA response
hic_scaffold_14:88949540–88952371	PH02Gene23849	XP_020188275.1KH domain-containing protein HEN4-like	hic_scaffold_14:88950118–88950243	AltA	−0.8349296	YES	NO
hic_scaffold_4:46819960–46824059	PH02Gene45933	XP_015647064.1 splicing factor 3B subunit 3 isoform X2	hic_scaffold_4:46823484–46823498	AltA	−0.6566608	YES	NO
hic_scaffold_10:35020641–35023020	PH02Gene41560	XP_015647064.1 splicing factor 3B subunit 3 isoform X2	hic_scaffold_10:35022544–35022547	AltA	−0.6231238	NO	NO
hic_scaffold_10:35020641–35023020	PH02Gene41560	XP_015647064.1 splicing factor 3B subunit 3 isoform X2	hic_scaffold_10:35023015–35023020	AltA	−0.7518214	NO	NO
hic_scaffold_13:127407923–127408352	PH02Gene14839	XP_006661902.1 KH domain-containing protein At4g18375-like	hic_scaffold_13:127407225–127408380	AltA	−0.5820337	NO	NO
Table S9F Translatable circRNA generated from regulatory factors gene
Translatable circRNAs	Peptide	Description	GA response	NAA response
hic_scaffold_3:102823093–102823936,circRNA,PH02Gene35300,+|m.68159	MDIDYQVLHDAFFK;QPFQLPDFIAATGIEK;LTSHGDLYYEGK;	XP_004954471.1splicing factor 3B subunit 2	NO	NO
hic_scaffold_2:35588067–35589661,circRNA,PH02Gene17722,+|m.67167	NETPISENEIR;	XP_015617619.1 RNA-binding protein FUS	NO	NO
hic_scaffold_21:61826013–61826589,circRNA,PH02Gene41516,+|m.53644	VITIFSSSR;ETNTLEDTEDK;RNPGDDTYAPGPDDTVYR;GGHIIQGIR;IGESVPGCDER;ETNTLEDTEDKVCPAQDALFR;NPGDDTYAPGPDDTVYR;KIGSIIGR;VCPAQDALFR;	XP_015632182.1 KH domain-containing protein At4g18375	NO	NO
hic_scaffold_14:88949540–88952371,circRNA,PH02Gene23849,−|m.20735	LLCSSDK;SGNVIGK;VDEAVPGCDER;VLETVPK;VIVITAIEK;	XP_020188275.1KH domain-containing protein HEN4-like	YES	NO
hic_scaffold_13:135539006–135540399,circRNA,PH02Gene32328,+|m.11600	ALQAVSNHLR;EPLVDHSIHR;IVEIQGETEK;VISVDER;ERPFYVTEDER;KFLVDHSVLPLFEK;FLVDHSVLPLFEK;AIQEGTGATIR;	XP_002467474.1RNA-binding KH domain-containing protein PEPPER	NO	NO
Table S9G circRNAs generated from regulatory factors gene with high PCC
circRNAs	Host gene	Description	GA response	NAA response
hic_scaffold_17:82580363–82580534	PH02Gene05341	KH domain-containing protein	NO	NO
hic_scaffold_20:33269926–33270120	PH02Gene45110	KH domain-containing protein	YES	NO
hic_scaffold_7:1884554–1885868	PH02Gene34398	RNA-binding protein	YES	NO
hic_scaffold_13:135539006–135540399	PH02Gene32328	RNA-binding KH domain-containing protein PEPPER	NO	NO
hic_scaffold_2:35588067–35589661	PH02Gene17722	RNA-binding protein FUS	NO	NO
hic_scaffold_10:35008272–35008583	PH02Gene41560	splicing factor 3B subunit 3 isoform X2	YES	NO
hic_scaffold_17:82581161–82581988	PH02Gene05341	KH domain-containing protein	NO	NO
hic_scaffold_11:32500865–32501099	PH02Gene07356	splicing factor, arginine/serine-rich 12 isoform X2	YES	NO

## Sheet: circRNA from miRNA-related 
Table S9H circRNA generated from miRNA-related gene
circRNAs	Host gene/assemble transcripts	Description	AS	AS type	PCC	GA response	NAA response
hic_scaffold_8:31070894–31071447	PH02Gene24870	enhancer of mRNA-decapping protein 4	hic_scaffold_8:31071328–31071331	AltA	−0.5935715	YES	YES
hic_scaffold_20:7507799–7512489	PH02Gene32172	importin beta-like SAD2	hic_scaffold_20:7511011–7511014	AltA	1	NO	NO
hic_scaffold_16:14832224–14833038	PH02Gene15027	5'-3' exoribonuclease 3 isoform X1	hic_scaffold_16:14832761–14832794	AltA	−0.5198752	NO	NO
hic_scaffold_20:7507799–7512489	PH02Gene32172	importin beta-like SAD2	hic_scaffold_20:7511377–7511380	AltA	0.809852	NO	NO
hic_scaffold_20:7505583–7512206	hic_scaffold_20:7498356–7519106	novel	hic_scaffold_20:7511377–7511380	AltA	−0.5122783	NO	NO
hic_scaffold_20:7505583–7512206	PH02Gene32172	importin beta-like SAD2	hic_scaffold_20:7511377–7511380	AltA	−0.5122783	NO	NO
hic_scaffold_24:48530144–48536442	hic_scaffold_24:48509197–48552675	novel	hic_scaffold_24:48535961–48535963	AltD	−0.5179426	NO	NO
hic_scaffold_24:48530144–48536442	hic_scaffold_24:48509197–48558798	novel	hic_scaffold_24:48535961–48535963	AltD	−0.5179426	NO	NO
hic_scaffold_17:29383078–29383854	PH02Gene16917	RNA polymerase II C-terminal domain phosphatase-like 1	hic_scaffold_17:29383251–29383292	ExonS	−0.6252931	YES	YES
hic_scaffold_17:29379039–29383854	PH02Gene16917	RNA polymerase II C-terminal domain phosphatase-like 1	hic_scaffold_17:29383251–29383292	ExonS	−0.6761378	NO	NO
hic_scaffold_20:7507799–7512489	PH02Gene32172	importin beta-like SAD2	hic_scaffold_20:7512344–7512489	ExonS	1	NO	NO
hic_scaffold_24:48523138–48536442	PH02Gene34528	endoribonuclease Dicer homolog 4 isoform X1	hic_scaffold_24:48532720–48532865	IntronR	−0.6439906	YES	YES
hic_scaffold_24:48523138–48536442	hic_scaffold_24:48509273–48549800	novel	hic_scaffold_24:48532720–48532865	IntronR	−0.6439906	YES	YES
hic_scaffold_24:48523138–48536442	PH02Gene34528	endoribonuclease Dicer homolog 4 isoform X1	hic_scaffold_24:48532814–48533782	IntronR	0.525569	YES	YES
hic_scaffold_24:48523138–48536442	hic_scaffold_24:48509273–48558798	novel	hic_scaffold_24:48532814–48533782	IntronR	0.525569	YES	YES
hic_scaffold_24:48523138–48524193	PH02Gene34528	endoribonuclease Dicer homolog 4 isoform X1	hic_scaffold_24:48523922–48524038	IntronR	−0.6169252	NO	NO
hic_scaffold_24:48523138–48524193	hic_scaffold_24:48509608–48552822	novel	hic_scaffold_24:48523922–48524038	IntronR	−0.6502174	NO	NO
hic_scaffold_24:48523138–48536442	hic_scaffold_24:48509273–48549800	novel	hic_scaffold_24:48532814–48533782	IntronR	0.525569	YES	YES
hic_scaffold_24:48523138–48536442	PH02Gene34528	novel	hic_scaffold_24:48532720–48532865	IntronR	−0.6439906	YES	YES
hic_scaffold_24:48532852–48533782	PH02Gene34528	endoribonuclease Dicer homolog 4 isoform X1	hic_scaffold_24:48532814–48533782	IntronR	−0.693751	YES	NO
Table S9I Translatable circRNA generated from regulatory factors gene
Translatable circRNAs	Peptide	Description	GA response	NAA response
hic_scaffold_24:71803719–71804205,circRNA,PH02Gene36070,+|m.66414	QSALALLGDLSR;	Transportin-1	NO	NO
hic_scaffold_7:19912439–19913909,circRNA,PH02Gene16091,+|m.83047	APELLFGTK;NIVLSPADTK;LADFGLAR;	cyclin-dependent kinase D-1	NO	NO
hic_scaffold_8:31070894–31071447,circRNA,PH02Gene24870,+|m.86223	FQEENAR;ANIDAMWAR;EISSVGPAVAR;RIETSLGR;VVNQLDK;	enhancer of mRNA-decapping protein 4	YES	YES
hic_scaffold_24:71794651–71796828,circRNA,PH02Gene36070,+|m.66399	NVTELILQANK;LHGSETGEDDDDDDAVNVWNLR;	Transportin-1	YES	NO
hic_scaffold_21:67755281–67758910,circRNA,PH02Gene28709,−|m.54183	YGQIISK;SILEIVEGQPVPSEKPGR;SFTHLITVLER;LQGYADK;	nuclear cap-binding protein subunit 1	YES	YES
hic_scaffold_21:67753930–67754685,circRNA,PH02Gene28709,−|m.54169	SFVDVLTER;	nuclear cap-binding protein subunit 1	NO	NO
Table S9J circRNAs generated from miRNA-related gene with high PCC
circRNAs	Host gene	Description	GA response	NAA response
hic_scaffold_11:28855051–28855333	PH02Gene28732	cell division cycle 5-like protein	NO	NO
hic_scaffold_4:22931217–22931667	PH02Gene33122	protein RRP6-like 3 isoform X1	NO	NO
hic_scaffold_7:19912439–19913909	PH02Gene16091	cyclin-dependent kinase D-1	NO	NO
hic_scaffold_20:7505583–7507931	PH02Gene32172	importin beta-like SAD2	NO	NO
hic_scaffold_12:13180566–13184899	PH02Gene20132	protein SUPPRESSOR OF GENE SILENCING 3 homolog	YES	NO
hic_scaffold_14:8455972–8456397	PH02Gene45989	serine/threonine-protein phosphatase 4 regulatory subunit 3B	YES	NO
hic_scaffold_20:7499747–7500090	PH02Gene32172	importin beta-like SAD2	YES	YES
hic_scaffold_13:126282040–126284419	PH02Gene11612	endoribonuclease Dicer homolog 3b isoform X1	YES	NO
hic_scaffold_13:126281873–126284419	PH02Gene11612	endoribonuclease Dicer homolog 3b isoform X1	NO	NO
hic_scaffold_4:22930796–22941422	PH02Gene33122	protein RRP6-like 3 isoform X1	NO	NO
hic_scaffold_24:48523138–48524193	PH02Gene34528	endoribonuclease Dicer homolog 4 isoform X1	NO	NO
hic_scaffold_23:404146–404279	PH02Gene34230	transportin-1	YES	YES
hic_scaffold_20:7505583–7512206	PH02Gene32172	importin beta-like SAD2	NO	NO

## Sheet:  circRNAs from  hormone 
Table S9K circRNA generated from hormone-related gene
circRNAs	Host gene/assemble transcripts	Description	AS	AS type	PCC	GA response	NAA response	hormone-related type
hic_scaffold_14:71567114–71567689	hic_scaffold_14:71566534–71572539	novel	hic_scaffold_14:71567115–71567117	AltA	0.664687	YES	NO	auxin mediated signaling pathway
hic_scaffold_17:95882640–95883725	PH02Gene29393	putative auxin response factor 7a	hic_scaffold_17:95882876–95882946	AltA	−0.7486483	NO	YES	auxin mediated signaling pathway
hic_scaffold_14:71567114–71568929	PH02Gene37523	putative AUX1-like permease	hic_scaffold_14:71567115–71567117	AltA	−0.6242916	NO	NO	auxin mediated signaling pathway
hic_scaffold_21:6414627–6416328	PH02Gene44916	1predicted protein	hic_scaffold_21:6415405–6415421	AltA	0.558857	NO	NO	auxin biosynthetic process
hic_scaffold_22:10647170–10652972	PH02Gene45872	peroxisome biogenesis protein 5 isoform X2	hic_scaffold_22:10652509–10652584	AltA	−0.5513503	NO	NO	auxin mediated signaling pathway
hic_scaffold_17:95876680–95883725	PH02Gene29393	putative auxin response factor 7a	hic_scaffold_17:95883149–95883154	AltA	0.505866	NO	NO	auxin mediated signaling pathway
hic_scaffold_20:53074273–53077928	PH02Gene30683	ribonuclease J isoform X1	hic_scaffold_20:53074384–53074397	AltD	0.587844	YES	NO	auxin transporters
hic_scaffold_20:45549416–45550114	PH02Gene02133	auxin response factor 6-like	hic_scaffold_20:45549924–45550015	IntronR	1	YES	NO	auxin mediated signaling pathway
hic_scaffold_14:27238588–27238768	PH02Gene35782	MYB-related transcription factor	hic_scaffold_14:27238589–27238807	IntronR	0.731591	YES	YES	gibberellin signaling pathways
Table S9L Translatable circRNA generated from hormone-related gene
Translatable circRNAs	Peptide	Description	GA response	NAA response	hormone-related type
hic_scaffold_15:40554423–40559253,circRNA,PH02Gene31016,−|m.22990	EGTESSAFWFALGGK;VIEGNEPCFFR;SVIHGNSFQK;	villin-3-like	YES	NO	auxin mediated signaling pathway|PH02Gene31016
hic_scaffold_4:6379787–6380390,circRNA,PH02Gene18173,+|m.75516	GSFGEILK;	predicted protein	NO	NO	auxin mediated signaling pathway|PH02Gene18173
hic_scaffold_14:84917486–84919691,circRNA,PH02Gene21045,+|m.20407	YIEHAMSIEDLSPYVPLYK;TYFSWDNTK;NATQDIIVR;VTEGNEPCFFK;VAEFLKPGVAVK;	villin-3-like	NO	NO	auxin mediated signaling pathway|PH02Gene21045
hic_scaffold_18:16083701–16083910,circRNA,PH02Gene26882,+|m.42761	TPTQVASHAQK;	transcription factor MYBS3	YES	YES	gibberellin signaling pathways|PH02Gene26882
hic_scaffold_20:53081902–53082949,circRNA,PH02Gene30683,+|m.48769	AALNLASYGGSHALK;DLLVVTTGSQAEPR;VEDMDAYAPK;EHELLGR;	ribonuclease J isoform X1	NO	NO	auxin transporters|hic_scaffold_20:53077470-53091773
hic_scaffold_17:32436731–32441728,circRNA,PH02Gene09536,−|m.37640	MLTPVEVICK;	predicted protein	NO	NO	auxin biosynthetic process|PH02Gene09536
Table S9M circRNAs generated from hormone-related gene with high PCC
circRNAs	Host gene	Description	GA response	NAA response	hormone-related type
hic_scaffold_7:47506009–47506601	PH02Gene01367	AOT28201.1ARF protein	NO	NO	auxin mediated signaling pathway|PH02Gene01367
hic_scaffold_18:11541442–11542131	PH02Gene30965	NP_001130483.1IAA17-auxin-responsive Aux/IAA family member	NO	NO	auxin mediated signaling pathway|PH02Gene30965
hic_scaffold_8:6990061–6993498	PH02Gene34016	NP_001146675.1Protein-tyrosine sulfotransferase precursor	NO	NO	auxin mediated signaling pathway|PH02Gene34016
hic_scaffold_23:36710322–36710978	PH02Gene05190	XP_015636800.1 auxin response factor 9 isoform X1	YES	NO	auxin mediated signaling pathway|PH02Gene05190
hic_scaffold_3:1689619–1689813	PH02Gene37400	XP_015696607.1 serine/threonine-protein kinase CTR1-like	YES	NO	gibberellin biosynthesis|PH02Gene37400
hic_scaffold_21:9569981–9570636	PH02Gene06712	Q852L0.1RecName: Full=Casein kinase 1-like protein HD16; AltName: Full=Os03g0793500 protein; AltName: Full=Protein EARLY FLOWERING 1; AltName: Full=Protein HEADING DATE 16	NO	YES	gibberellin signaling pathways|PH02Gene06712
hic_scaffold_8:43742006–43742684	PH02Gene28947	XP_002438435.1auxin-responsive protein IAA21 isoform X1	NO	NO	auxin mediated signaling pathway|PH02Gene28947
hic_scaffold_13:44562881–44563033	PH02Gene23355	XP_015696607.1 serine/threonine-protein kinase CTR1-like	YES	YES	gibberellin biosynthesis|PH02Gene23355
hic_scaffold_20:48033953–48034410	PH02Gene14334	XP_015688452.1 auxin response factor 5	NO	NO	auxin mediated signaling pathway|PH02Gene14334
hic_scaffold_15:40554423–40559253	PH02Gene31016	XP_006650096.1 villin-3-like	YES	NO	auxin mediated signaling pathway|PH02Gene31016
hic_scaffold_14:71568145–71568567	PH02Gene37523	BAF49449.1putative AUX1-like permease	NO	NO	auxin mediated signaling pathway|PH02Gene37523
hic_scaffold_20:30051253–30052392	PH02Gene49455	XP_015623846.1 thermospermine synthase ACAULIS5	NO	NO	auxin transporters|PH02Gene49455
hic_scaffold_5:29932584–29933099	PH02Gene17746	XP_003573907.1F-box/LRR-repeat protein 15 isoform X1	NO	NO	auxin transporters|PH02Gene17746
hic_scaffold_16:31237926–31238075	PH02Gene00755	XP_003569888.1probable indole-3-acetic acid-amido synthetase GH3.2	NO	NO	auxin mediated signaling pathway|PH02Gene00755
hic_scaffold_17:89618057–89618210	PH02Gene04800	AJF34891.1WRKY4 transcription factor	NO	NO	gibberellin signaling pathways|PH02Gene04800
hic_scaffold_14:91559605–91561533	PH02Gene21815	BAJ85306.1predicted protein	YES	YES	auxin mediated signaling pathway|hic_scaffold_14:91558697-91565973
hic_scaffold_14:100793115–100793354	PH02Gene28770	NP_001347555.1geranylgeranyl transferase type-1 subunit beta-like	NO	NO	auxin mediated signaling pathway|PH02Gene28770
hic_scaffold_17:89618052–89618210	PH02Gene04800	AJF34891.1WRKY4 transcription factor	YES	YES	gibberellin signaling pathways|PH02Gene04800
hic_scaffold_18:15921689–15922205	PH02Gene26875	XP_010905557.1 vesicle-associated protein 4-1	NO	NO	gibberellin signaling pathways|PH02Gene26875
hic_scaffold_12:13013175–13015138	PH02Gene20125	XP_004963119.1guanine nucleotide-binding protein alpha-1 subunit isoform X1	NO	YES	gibberellin signaling pathways|PH02Gene20125
hic_scaffold_16:68432266–68432874	PH02Gene40237	XP_015688863.1 auxin-responsive protein IAA7 isoform X1	NO	NO	auxin mediated signaling pathway|PH02Gene40237
hic_scaffold_20:48033104–48033500	PH02Gene14334	XP_015688452.1 auxin response factor 5	NO	NO	auxin mediated signaling pathway|PH02Gene14334
hic_scaffold_12:31207298–31208056	PH02Gene38150	XP_015620411.1 auxin response factor 24 isoform X1	NO	YES	auxin mediated signaling pathway|PH02Gene38150
hic_scaffold_6:4919355–4919668	PH02Gene42444	OEL15507.1Auxin-responsive protein IAA4	NO	NO	auxin mediated signaling pathway|PH02Gene42444
hic_scaffold_9:56735501–56735976	PH02Gene24834	XP_015640485.1 auxin-responsive protein IAA18 isoform X3	YES	NO	auxin mediated signaling pathway|PH02Gene24834
hic_scaffold_13:83722543–83722790	PH02Gene35847	XP_015614904.1 actin-2	NO	NO	auxin mediated signaling pathway|PH02Gene35847
hic_scaffold_17:89617411–89618030	PH02Gene04800	AJF34891.1WRKY4 transcription factor	NO	NO	gibberellin signaling pathways|PH02Gene04800
hic_scaffold_6:29910575–29911257	PH02Gene27144	XP_006656378.1 auxin response factor 17	NO	NO	auxin mediated signaling pathway|PH02Gene27144
hic_scaffold_18:15922305–15922505	PH02Gene26875	XP_010905557.1 vesicle-associated protein 4-1	NO	NO	gibberellin signaling pathways|PH02Gene26875
hic_scaffold_6:14267926–14269602	PH02Gene02652	XP_003564148.1auxin response factor 16 isoform X1	NO	YES	auxin mediated signaling pathway|PH02Gene02652
hic_scaffold_4:6379882–6380080	PH02Gene18173	BAJ93913.1predicted protein	NO	NO	auxin mediated signaling pathway|PH02Gene18173
hic_scaffold_5:6060241–6060446	PH02Gene17079	AOT28203.1LAX protein	YES	NO	auxin mediated signaling pathway|PH02Gene17079
hic_scaffold_8:73652129–73652369	PH02Gene03160	XP_006656378.1 auxin response factor 17	NO	NO	auxin mediated signaling pathway|PH02Gene03160
hic_scaffold_8:12692534–12692740	PH02Gene09577	XP_003564148.1auxin response factor 16 isoform X1	NO	NO	auxin mediated signaling pathway|PH02Gene09577
